# Supplementary material for: Solution strategy based on Gaussian mixture models and dispersion reduction for the capacitated centered clustering problem
Source: PeerJ Comput Sci. 2021 Feb 3;7:e332. doi: 10.7717/peerj-cs.332 (PMC7959615; doi:10.7717/peerj-cs.332)
Supplement: Supplemental Information 1 [file peerj-cs-07-332-s001.zip]

Archive with 28 entries (28 files):
- GMM_main_CCCP_DONI_SJC.m
- normalize.m
- statistics.m
- verify.m
- compress.m
- doni1.dat
- doni2.dat
- doni3.dat
- doni4.dat
- doni5.dat
- doni6.dat
- doni7.dat
- expmax.m
- funcapacity.m
- funcapacity2.m
- SJC1.dat
- SJC2.dat
- SJC3a.dat
- SJC3b.dat
- SJC4a.dat
- SJC4b.dat
- TA100.dat
- TA25.dat
- TA50.dat
- TA60.dat
- TA70.dat
- TA80.dat
- TA90.dat
