# Supplementary material for: Solution strategy based on Gaussian mixture models and dispersion reduction for the capacitated centered clustering problem
Source: PeerJ Comput Sci. 2021 Feb 3;7:e332. doi: 10.7717/peerj-cs.332 (PMC7959615; doi:10.7717/peerj-cs.332)
Supplement: Supplemental Information 1 [file peerj-cs-07-332-s001.zip › normalize.m]

function coordenadas=normalize(coordenadas_orig)

min_x=min(coordenadas_orig(:,1));
max_x=max(coordenadas_orig(:,1));
min_y=min(coordenadas_orig(:,2));
max_y=max(coordenadas_orig(:,2));

coordenadas=[];
coordenadas=coordenadas_orig;
coordenadas(:,1)=coordenadas_orig(:,1)/max_x; 
coordenadas(:,2)=coordenadas_orig(:,2)/max_y;
