# Supplementary material for: Solution strategy based on Gaussian mixture models and dispersion reduction for the capacitated centered clustering problem
Source: PeerJ Comput Sci. 2021 Feb 3;7:e332. doi: 10.7717/peerj-cs.332 (PMC7959615; doi:10.7717/peerj-cs.332)
Supplement: Supplemental Information 1 [file peerj-cs-07-332-s001.zip › verify.m]

function [suma,suma_demandas,suma_asignaciones,no_cumplen,pertenencias]=verify(archivo,asignaciones,centroides)

coordenadas=[];     demandas=[]; 

[datos] = textread(archivo,'%s','delimiter','\n');  [clientes, pmedianas] = strread(datos{1},'%d %d');

for i=2:length(datos)
    [x, y, capacidad, d]= strread(datos{i},'%f %f %d %d');   
    coordenadas(i-1,1)=x;
    coordenadas(i-1,2)=y;
    demandas(i-1)=d;
end


rest_cap=zeros(1,length(centroides(:,1))); dist=zeros(1,length(centroides(:,1)));

pertenencias=[];

for i=1:length(centroides(:,1))
    clientes_asignados=[];
    for j=1:length(asignaciones)
        if asignaciones(j)==i 
            clientes_asignados=[clientes_asignados;j];
        end
    end
    for j=1:length(clientes_asignados)
        pertenencias(i,j)=clientes_asignados(j);
        rest_cap(i)=rest_cap(i)+demandas(clientes_asignados(j));
        dist(i)=dist(i)+sqrt((centroides(i,1)-coordenadas(clientes_asignados(j),1))^2+(centroides(i,2)-coordenadas(clientes_asignados(j),2))^2);
    end
end

suma=sum(dist);

suma_demandas=sum(demandas);

suma_asignaciones=sum(rest_cap);

[fil col]=size(pertenencias);

A=sort(reshape(pertenencias,1,fil*col));
B=find(A>0);
C=A(B(1):length(A));

no_cumplen=find(rest_cap>capacidad);
