# Supplementary material for: Solution strategy based on Gaussian mixture models and dispersion reduction for the capacitated centered clustering problem
Source: PeerJ Comput Sci. 2021 Feb 3;7:e332. doi: 10.7717/peerj-cs.332 (PMC7959615; doi:10.7717/peerj-cs.332)
Supplement: Supplemental Information 1 [file peerj-cs-07-332-s001.zip › compress.m]

function coordenadas_comprimidas=compress(coordenadas_orig)

% Starts coordinate compression for EM

unique_x=unique(coordenadas_orig(:,1)); %Unique values ??of "x" coordinates ordered from least to greatest
unique_y=unique(coordenadas_orig(:,2)); %Unique values of "y" coordinates ordered from least to greatest

coordenadas_comprimidas=[];

for i=1:length(coordenadas_orig(:,1))
    co_x=coordenadas_orig(i,1);
    co_y=coordenadas_orig(i,2);
    ind_x=find(unique_x==co_x);
    ind_y=find(unique_y==co_y);
    coordenadas_comprimidas(i,1)=ind_x;
    coordenadas_comprimidas(i,2)=ind_y;
end
