# Supplementary material for: Solution strategy based on Gaussian mixture models and dispersion reduction for the capacitated centered clustering problem
Source: PeerJ Comput Sci. 2021 Feb 3;7:e332. doi: 10.7717/peerj-cs.332 (PMC7959615; doi:10.7717/peerj-cs.332)
Supplement: Supplemental Information 1 [file peerj-cs-07-332-s001.zip › doni2.dat]

2000 6
  539.179993  9566.070312    400    1
  542.650024  9568.389648    400    1
  552.122925  9587.291992    400    1
  542.750732  9582.464844    400    1
  555.825989  9573.610352    400    1
  542.650024  9568.389648    400    1
  552.724976  9586.599609    400    1
  554.669983  9579.730469    400    1
  548.249023  9587.080078    400    1
  557.494995  9587.889648    400    1
  555.083984  9579.459961    400    1
  546.344971  9586.740234    400    1
  556.557983  9586.330078    400    1
  558.867981  9587.250000    400    1
  557.773010  9588.169922    400    1
  548.396973  9589.929688    400    1
  543.017029  9583.669922    400    1
  552.306030  9588.519531    400    1
  546.643982  9579.849609    400    1
  548.382019  9577.299805    400    1
  546.387329  9583.988281    400    1
  550.297974  9587.459961    400    1
  546.070007  9590.549805    400    1
  548.924011  9576.179688    400    1
  535.691711  9588.780273    400    1
  552.849976  9587.709961    400    1
  570.859985  9566.120117    400    1
  539.179993  9566.070312    400    1
  570.859985  9566.120117    400    1
  544.343018  9588.419922    400    1
  557.226013  9586.639648    400    1
  554.706970  9587.419922    400    1
  542.356995  9584.386719    400    1
  547.617004  9584.089844    400    1
  546.301025  9588.389648    400    1
  556.632996  9587.080078    400    1
  543.447998  9583.330078    400    1
  552.822998  9587.990234    400    1
  544.594971  9588.429688    400    1
  547.728027  9590.269531    400    1
  545.187988  9585.959961    400    1
  539.179993  9566.070312    400    1
  544.747009  9578.280273    400    1
  552.750000  9588.080078    400    1
  552.309998  9585.000000    400    1
  548.734985  9590.049805    400    1
  555.481995  9580.080078    400    1
  546.354004  9580.679688    400    1
  543.497986  9578.980469    400    1
  550.713989  9582.009766    400    1
  545.103027  9589.129883    400    1
  539.179993  9566.070312    400    1
  552.049988  9584.459961    400    1
  549.853027  9589.750000    400    1
  544.374023  9587.530273    400    1
  556.013000  9581.299805    400    1
  547.615417  9583.096680    400    1
  551.547974  9587.070312    400    1
  535.700500  9588.793945    400    1
  562.580017  9573.259766    400    1
  547.887024  9589.080078    400    1
  548.250000  9588.530273    400    1
  554.362000  9587.809570    400    1
  545.580017  9552.759766    400    1
  535.718018  9588.789062    400    1
  548.419006  9577.463867    400    1
  547.639526  9583.093750    400    1
  557.379578  9575.754883    400    1
  558.078003  9558.379883    400    1
  550.545471  9586.256836    400    1
  535.726807  9588.776367    400    1
  545.580017  9552.759766    400    1
  555.764465  9572.906250    400    1
  562.580017  9573.259766    400    1
  552.161438  9587.812500    400    1
  547.771118  9580.445312    400    1
  546.833984  9589.849609    400    1
  554.105957  9586.463867    400    1
  543.129211  9584.552734    400    1
  542.650024  9568.389648    400    1
  546.245422  9581.108398    400    1
  562.580017  9573.259766    400    1
  554.412781  9585.276367    400    1
  541.141724  9591.702148    400    1
  545.043640  9580.248047    400    1
  544.273987  9587.599609    400    1
  556.541138  9584.487305    400    1
  570.859985  9566.120117    400    1
  550.132263  9585.616211    400    1
  538.303284  9583.717773    400    1
  548.109009  9581.660156    400    1
  570.859985  9566.120117    400    1
  544.786011  9589.629883    400    1
  549.164001  9589.849609    400    1
  549.357971  9589.870117    400    1
  549.260986  9590.139648    400    1
  554.309998  9584.440430    400    1
  555.397949  9575.341797    400    1
  542.685974  9582.639648    400    1
  554.343018  9585.830078    400    1
  556.256470  9588.063477    400    1
  543.544983  9580.350586    400    1
  536.223694  9587.056641    400    1
  553.682007  9585.089844    400    1
  543.015015  9584.280273    400    1
  551.737000  9587.959961    400    1
  551.728027  9587.860352    400    1
  542.650024  9568.389648    400    1
  539.179993  9566.070312    400    1
  545.737000  9582.429688    400    1
  541.915833  9582.535156    400    1
  551.562988  9583.599609    400    1
  552.434998  9585.330078    400    1
  545.580017  9552.759766    400    1
  542.650024  9568.389648    400    1
  547.697998  9588.530273    400    1
  543.483337  9586.018555    400    1
  539.179993  9566.070312    400    1
  555.619019  9573.709961    400    1
  545.580017  9552.759766    400    1
  544.146973  9579.870117    400    1
  542.650024  9568.389648    400    1
  544.471985  9589.089844    400    1
  535.704834  9588.789062    400    1
  553.380981  9585.059570    400    1
  557.309021  9580.299805    400    1
  542.650024  9568.389648    400    1
  552.789978  9588.179688    400    1
  557.489014  9576.929688    400    1
  554.526978  9584.629883    400    1
  553.929993  9583.080078    400    1
  552.788025  9587.370117    400    1
  545.281982  9588.530273    400    1
  555.361023  9575.339844    400    1
  545.580017  9552.759766    400    1
  546.171997  9587.879883    400    1
  542.650024  9568.389648    400    1
  556.518982  9580.200195    400    1
  562.580017  9573.259766    400    1
  542.650024  9568.389648    400    1
  535.722412  9588.771484    400    1
  539.179993  9566.070312    400    1
  545.580017  9552.759766    400    1
  558.078003  9558.379883    400    1
  552.434998  9585.320312    400    1
  542.650024  9568.389648    400    1
  542.650024  9568.389648    400    1
  546.406006  9581.209961    400    1
  554.549988  9577.610352    400    1
  552.692993  9587.019531    400    1
  544.098022  9581.309570    400    1
  544.450012  9581.690430    400    1
  539.179993  9566.070312    400    1
  549.630005  9589.929688    400    1
  553.745728  9584.953125    400    1
  548.439026  9577.019531    400    1
  549.145996  9590.089844    400    1
  535.775574  9588.768555    400    1
  549.783020  9580.120117    400    1
  549.872009  9589.660156    400    1
  556.989990  9578.639648    400    1
  549.445007  9589.990234    400    1
  549.393005  9589.860352    400    1
  549.396973  9589.830078    400    1
  556.328979  9576.429688    400    1
  548.961975  9590.089844    400    1
  548.815979  9590.209961    400    1
  549.479004  9589.780273    400    1
  558.440979  9585.190430    400    1
  549.491028  9589.759766    400    1
  549.469971  9590.040039    400    1
  549.823975  9589.799805    400    1
  549.505005  9590.030273    400    1
  549.750977  9589.820312    400    1
  542.499390  9584.494141    400    1
  570.859985  9566.120117    400    1
  549.776001  9589.950195    400    1
  542.650024  9568.389648    400    1
  548.986023  9590.129883    400    1
  538.473145  9592.174805    400    1
  549.338013  9590.080078    400    1
  570.859985  9566.120117    400    1
  544.687988  9585.009766    400    1
  550.630005  9585.490234    400    1
  545.041016  9581.709961    400    1
  548.603027  9590.429688    400    1
  553.995972  9588.370117    400    1
  548.593994  9590.429688    400    1
  545.492004  9583.580078    400    1
  549.939026  9589.830078    400    1
  546.828979  9591.059570    400    1
  549.172974  9589.740234    400    1
  548.942993  9590.080078    400    1
  546.109985  9587.959961    400    1
  548.393005  9589.969727    400    1
  548.715027  9589.879883    400    1
  547.356995  9590.839844    400    1
  544.914001  9582.110352    400    1
  549.982971  9584.389648    400    1
  543.989990  9547.080078    400    1
  547.114014  9590.860352    400    1
  548.103027  9590.299805    400    1
  548.268005  9590.089844    400    1
  547.937744  9590.609375    400    1
  538.245239  9587.015625    400    1
  547.352783  9590.621094    400    1
  547.648987  9590.370117    400    1
  549.572998  9585.860352    400    1
  544.551514  9574.316406    400    1
  552.781006  9584.650391    400    1
  549.414001  9583.559570    400    1
  543.172974  9580.549805    400    1
  552.836975  9587.820312    400    1
  557.234009  9588.259766    400    1
  547.956970  9590.339844    400    1
  552.820984  9587.990234    400    1
  550.043030  9580.730469    400    1
  550.002014  9589.469727    400    1
  556.975769  9588.447266    400    1
  556.534973  9585.690430    400    1
  547.919983  9590.349609    400    1
  549.848999  9580.099609    400    1
  553.818970  9586.299805    400    1
  562.580017  9573.259766    400    1
  548.103027  9590.309570    400    1
  544.521973  9579.259766    400    1
  555.526978  9586.519531    400    1
  538.403442  9582.886719    400    1
  535.700500  9588.771484    400    1
  553.802002  9587.889648    400    1
  535.713623  9588.785156    400    1
  545.580017  9552.759766    400    1
  550.544006  9586.719727    400    1
  548.270020  9587.049805    400    1
  555.549988  9586.480469    400    1
  549.596985  9583.839844    400    1
  547.728027  9582.700195    400    1
  552.877014  9585.419922    400    1
  542.650024  9568.389648    400    1
  535.704834  9588.780273    400    1
  545.122009  9578.549805    400    1
  542.650024  9568.389648    400    1
  542.650024  9568.389648    400    1
  535.709229  9588.785156    400    1
  548.843018  9586.019531    400    1
  542.650024  9568.389648    400    1
  542.650024  9568.389648    400    1
  554.831970  9587.660156    400    1
  542.650024  9568.389648    400    1
  570.859985  9566.120117    400    1
  542.650024  9568.389648    400    1
  542.650024  9568.389648    400    1
  542.650024  9568.389648    400    1
  548.103027  9583.830078    400    1
  545.629028  9584.120117    400    1
  562.580017  9573.259766    400    1
  570.859985  9566.120117    400    1
  562.580017  9573.259766    400    1
  551.398987  9580.790039    400    1
  543.672974  9582.490234    400    1
  562.580017  9573.259766    400    1
  562.580017  9573.259766    400    1
  562.580017  9573.259766    400    1
  545.465027  9577.849609    400    1
  545.372009  9588.459961    400    1
  562.580017  9573.259766    400    1
  560.372009  9579.129883    400    1
  558.078003  9558.379883    400    1
  542.650024  9568.389648    400    1
  547.481384  9576.340820    400    1
  550.755981  9583.990234    400    1
  542.650024  9568.389648    400    1
  554.924805  9569.859375    400    1
  545.742004  9590.780273    400    1
  539.179993  9566.070312    400    1
  546.781982  9590.219727    400    1
  542.650024  9568.389648    400    1
  545.749023  9581.040039    400    1
  548.211975  9586.190430    400    1
  549.466003  9589.980469    400    1
  547.197998  9587.169922    400    1
  554.291016  9586.349609    400    1
  542.620056  9577.758789    400    1
  539.179993  9566.070312    400    1
  543.096008  9581.629883    400    1
  551.004028  9586.349609    400    1
  544.359985  9587.469727    400    1
  553.793030  9586.040039    400    1
  542.650024  9568.389648    400    1
  558.078003  9558.379883    400    1
  545.580017  9552.759766    400    1
  554.653015  9581.370117    400    1
  542.650024  9568.389648    400    1
  549.833008  9584.240234    400    1
  545.812012  9591.339844    400    1
  552.987000  9574.669922    400    1
  542.650024  9568.389648    400    1
  542.650024  9568.389648    400    1
  542.650024  9568.389648    400    1
  544.059021  9588.169922    400    1
  542.650024  9568.389648    400    1
  545.393005  9578.459961    400    1
  548.661011  9577.160156    400    1
  556.434998  9577.000000    400    1
  542.650024  9568.389648    400    1
  542.650024  9568.389648    400    1
  535.735596  9588.771484    400    1
  535.709229  9588.776367    400    1
  558.078003  9558.379883    400    1
  549.330994  9590.030273    400    1
  554.306030  9584.679688    400    1
  546.146973  9575.540039    400    1
  548.700989  9577.610352    400    1
  542.650024  9568.389648    400    1
  548.781982  9589.419922    400    1
  542.650024  9568.389648    400    1
  541.753967  9584.672852    400    1
  545.635986  9582.019531    400    1
  539.246948  9550.384766    400    1
  546.434265  9578.852539    400    1
  545.955017  9580.809570    400    1
  552.789978  9587.830078    400    1
  542.896973  9584.080078    400    1
  554.330017  9581.679688    400    1
  554.882996  9582.049805    400    1
  542.931030  9584.080078    400    1
  543.057007  9584.209961    400    1
  555.099976  9582.000000    400    1
  543.343994  9584.219727    400    1
  546.476990  9587.730469    400    1
  554.939026  9581.459961    400    1
  546.078979  9588.429688    400    1
  554.817017  9582.110352    400    1
  546.380981  9587.809570    400    1
  546.148987  9587.690430    400    1
  546.331970  9588.570312    400    1
  546.059998  9588.129883    400    1
  546.767029  9587.849609    400    1
  546.491394  9587.838867    400    1
  546.588013  9581.650391    400    1
  545.968994  9588.540039    400    1
  545.934021  9587.980469    400    1
  551.093018  9582.980469    400    1
  551.395996  9582.990234    400    1
  546.247986  9589.309570    400    1
  546.241028  9588.650391    400    1
  552.267029  9582.650391    400    1
  546.633972  9589.120117    400    1
  552.354980  9582.700195    400    1
  551.695007  9582.959961    400    1
  551.351990  9583.660156    400    1
  550.380005  9583.980469    400    1
  548.260986  9587.089844    400    1
  542.614990  9582.929688    400    1
  542.559021  9582.900391    400    1
  556.262024  9583.179688    400    1
  544.768982  9588.830078    400    1
  555.809998  9583.290039    400    1
  545.744019  9586.309570    400    1
  557.041016  9584.429688    400    1
  548.638000  9578.419922    400    1
  556.361023  9584.299805    400    1
  549.434998  9578.940430    400    1
  546.124023  9579.839844    400    1
  546.206970  9590.400391    400    1
  542.650024  9568.389648    400    1
  555.443970  9585.669922    400    1
  548.301025  9588.480469    400    1
  552.020996  9579.969727    400    1
  548.111023  9588.580078    400    1
  546.101990  9576.320312    400    1
  548.504028  9588.750000    400    1
  556.119995  9578.809570    400    1
  556.825012  9581.139648    400    1
  549.567017  9578.799805    400    1
  556.961975  9581.059570    400    1
  549.979004  9581.059570    400    1
  542.135986  9581.330078    400    1
  556.021973  9572.549805    400    1
  542.599976  9583.309570    400    1
  542.426025  9582.969727    400    1
  550.036987  9589.599609    400    1
  542.333984  9582.820312    400    1
  542.297974  9582.570312    400    1
  542.458984  9582.500000    400    1
  542.650024  9568.389648    400    1
  543.646973  9584.009766    400    1
  558.078003  9558.379883    400    1
  543.081970  9583.410156    400    1
  544.635986  9579.179688    400    1
  556.073975  9580.360352    400    1
  543.583008  9584.299805    400    1
  543.301025  9583.860352    400    1
  545.580017  9552.759766    400    1
  543.377014  9580.860352    400    1
  554.416992  9588.349609    400    1
  542.739990  9582.879883    400    1
  542.911987  9583.169922    400    1
  542.943970  9582.629883    400    1
  542.650024  9568.389648    400    1
  550.200989  9584.410156    400    1
  554.375000  9587.780273    400    1
  556.031006  9587.860352    400    1
  556.393982  9587.240234    400    1
  548.684021  9585.610352    400    1
  544.356018  9583.059570    400    1
  556.497986  9583.320312    400    1
  549.940979  9584.059570    400    1
  551.132019  9585.040039    400    1
  549.963013  9584.049805    400    1
  543.882996  9583.169922    400    1
  547.232971  9590.820312    400    1
  546.429993  9590.980469    400    1
  542.650024  9568.389648    400    1
  543.736023  9582.900391    400    1
  549.556030  9584.280273    400    1
  553.763000  9583.250000    400    1
  553.676025  9585.900391    400    1
  546.172974  9580.459961    400    1
  556.997986  9587.660156    400    1
  553.276001  9584.740234    400    1
  554.081970  9585.910156    400    1
  553.820984  9583.120117    400    1
  542.968018  9583.650391    400    1
  549.228027  9581.839844    400    1
  554.166016  9584.160156    400    1
  553.937988  9586.370117    400    1
  548.398010  9582.780273    400    1
  553.978027  9586.320312    400    1
  554.820007  9581.709961    400    1
  557.065002  9587.610352    400    1
  548.310974  9582.690430    400    1
  553.648010  9582.349609    400    1
  554.817993  9581.719727    400    1
  554.039001  9583.309570    400    1
  553.732971  9584.950195    400    1
  548.476013  9582.809570    400    1
  553.499023  9585.589844    400    1
  558.357971  9586.589844    400    1
  553.937988  9585.030273    400    1
  549.263000  9581.830078    400    1
  544.630981  9583.120117    400    1
  549.314026  9581.799805    400    1
  554.067017  9582.080078    400    1
  553.083984  9576.250000    400    1
  556.809998  9586.969727    400    1
  548.624023  9582.089844    400    1
  548.039001  9582.019531    400    1
  549.330017  9581.780273    400    1
  559.080994  9586.000000    400    1
  546.528992  9581.639648    400    1
  554.510986  9583.629883    400    1
  553.559998  9585.120117    400    1
  556.822998  9586.089844    400    1
  542.956970  9583.629883    400    1
  542.948975  9584.169922    400    1
  553.364990  9584.809570    400    1
  543.979004  9583.780273    400    1
  553.726990  9584.950195    400    1
  554.119995  9584.650391    400    1
  553.918030  9583.059570    400    1
  554.003235  9584.652344    400    1
  547.763977  9581.700195    400    1
  557.357971  9586.780273    400    1
  557.362000  9587.073242    400    1
  557.689026  9587.200195    400    1
  543.278015  9583.799805    400    1
  553.632019  9582.209961    400    1
  554.960999  9585.059570    400    1
  557.468994  9586.719727    400    1
  553.518982  9584.980469    400    1
  553.762024  9584.360352    400    1
  558.843018  9587.019531    400    1
  543.823975  9584.240234    400    1
  557.989014  9586.580078    400    1
  554.671021  9584.919922    400    1
  558.388977  9586.599609    400    1
  553.940979  9584.759766    400    1
  548.466980  9582.700195    400    1
  557.031006  9586.589844    400    1
  555.249023  9585.759766    400    1
  553.693970  9584.759766    400    1
  548.210999  9582.709961    400    1
  557.747009  9587.259766    400    1
  554.223999  9585.179688    400    1
  548.325012  9582.790039    400    1
  543.294983  9583.070312    400    1
  548.211975  9585.160156    400    1
  545.875977  9585.690430    400    1
  558.145020  9586.450195    400    1
  547.982971  9579.519531    400    1
  553.830017  9585.389648    400    1
  554.820007  9585.280273    400    1
  554.515015  9584.669922    400    1
  543.734985  9584.269531    400    1
  548.387024  9586.860352    400    1
  557.124023  9586.490234    400    1
  545.893982  9584.839844    400    1
  553.668030  9585.389648    400    1
  545.815979  9584.790039    400    1
  553.978027  9582.009766    400    1
  557.359985  9586.980469    400    1
  557.895996  9587.629883    400    1
  547.440979  9582.200195    400    1
  548.133972  9579.339844    400    1
  554.051025  9582.139648    400    1
  548.471008  9582.820312    400    1
  553.671997  9585.089844    400    1
  554.112976  9586.440430    400    1
  550.669983  9584.580078    400    1
  554.380005  9584.410156    400    1
  548.405029  9582.769531    400    1
  554.421997  9583.419922    400    1
  554.041992  9584.900391    400    1
  544.195007  9583.129883    400    1
  555.288025  9583.129883    400    1
  549.645020  9583.129883    400    1
  545.599976  9583.759766    400    1
  558.487000  9589.620117    400    1
  549.645020  9584.940430    400    1
  545.021973  9586.700195    400    1
  545.609985  9585.709961    400    1
  546.791016  9584.259766    400    1
  544.848999  9586.080078    400    1
  544.877014  9586.059570    400    1
  547.148987  9581.269531    400    1
  546.265991  9583.799805    400    1
  547.718018  9584.059570    400    1
  551.614014  9583.400391    400    1
  548.552979  9583.919922    400    1
  547.913025  9584.889648    400    1
  545.875977  9586.099609    400    1
  544.874023  9585.929688    400    1
  547.831970  9584.910156    400    1
  547.288025  9580.209961    400    1
  547.742981  9584.799805    400    1
  548.465027  9583.879883    400    1
  546.375977  9583.400391    400    1
  545.192017  9586.320312    400    1
  547.049988  9583.320312    400    1
  548.023987  9585.280273    400    1
  545.330017  9586.599609    400    1
  544.559021  9586.559570    400    1
  555.953003  9588.040039    400    1
  551.265991  9587.679688    400    1
  546.731995  9583.500000    400    1
  545.525024  9586.500000    400    1
  545.476013  9586.490234    400    1
  545.914001  9586.889648    400    1
  557.814026  9576.339844    400    1
  546.893982  9584.370117    400    1
  546.890991  9580.059570    400    1
  554.306030  9584.519531    400    1
  545.797974  9587.009766    400    1
  545.103027  9586.950195    400    1
  547.218018  9582.860352    400    1
  546.325989  9583.990234    400    1
  545.312988  9586.330078    400    1
  552.997009  9588.759766    400    1
  545.918030  9587.099609    400    1
  545.802002  9585.959961    400    1
  545.671021  9587.209961    400    1
  556.127014  9575.740234    400    1
  546.955017  9584.080078    400    1
  546.991028  9584.389648    400    1
  546.653992  9580.360352    400    1
  556.580017  9576.809570    400    1
  557.398010  9576.849609    400    1
  546.523987  9583.919922    400    1
  557.416016  9576.849609    400    1
  553.757019  9587.830078    400    1
  555.656006  9575.750000    400    1
  556.369019  9576.919922    400    1
  557.257996  9577.129883    400    1
  556.294006  9575.990234    400    1
  557.127991  9576.339844    400    1
  546.880981  9583.780273    400    1
  546.898987  9579.809570    400    1
  548.103027  9583.860352    400    1
  556.023987  9578.040039    400    1
  555.400024  9577.870117    400    1
  557.265991  9576.929688    400    1
  556.335999  9577.080078    400    1
  546.096985  9579.980469    400    1
  556.226013  9578.379883    400    1
  556.578003  9576.820312    400    1
  556.601990  9576.559570    400    1
  556.742004  9576.230469    400    1
  555.905945  9577.260742    400    1
  556.140015  9577.559570    400    1
  548.674011  9583.660156    400    1
  547.505005  9584.299805    400    1
  546.789001  9580.349609    400    1
  548.341003  9583.980469    400    1
  547.062988  9580.440430    400    1
  546.922974  9584.290039    400    1
  557.515015  9586.400391    400    1
  549.783020  9580.139648    400    1
  556.994995  9576.719727    400    1
  556.375061  9573.105469    400    1
  544.502014  9589.650391    400    1
  559.359009  9578.330078    400    1
  544.445984  9588.379883    400    1
  544.668030  9589.200195    400    1
  544.505981  9589.219727    400    1
  544.572021  9588.410156    400    1
  544.018982  9588.809570    400    1
  557.755981  9577.910156    400    1
  557.315002  9576.830078    400    1
  557.505005  9578.309570    400    1
  557.328979  9576.959961    400    1
  544.005005  9588.799805    400    1
  557.513977  9577.030273    400    1
  559.562988  9578.530273    400    1
  556.078979  9577.370117    400    1
  557.028015  9576.910156    400    1
  543.213989  9580.610352    400    1
  556.588013  9576.820312    400    1
  557.263000  9576.410156    400    1
  556.043030  9578.370117    400    1
  556.596985  9575.860352    400    1
  556.499023  9576.980469    400    1
  556.536011  9577.019531    400    1
  556.619019  9577.679688    400    1
  557.231995  9576.570312    400    1
  557.770996  9577.190430    400    1
  544.723022  9589.030273    400    1
  556.609009  9577.589844    400    1
  545.271973  9590.040039    400    1
  558.658020  9580.639648    400    1
  545.158020  9589.589844    400    1
  556.198975  9576.849609    400    1
  545.382996  9589.750000    400    1
  556.414001  9576.530273    400    1
  555.039001  9576.629883    400    1
  556.702026  9576.769531    400    1
  544.658020  9588.519531    400    1
  544.823975  9589.049805    400    1
  544.297974  9589.349609    400    1
  558.190002  9576.400391    400    1
  555.606995  9576.219727    400    1
  544.991028  9589.580078    400    1
  555.081970  9581.089844    400    1
  558.197998  9577.940430    400    1
  556.145020  9580.610352    400    1
  551.666016  9583.280273    400    1
  560.153015  9579.389648    400    1
  555.226013  9580.019531    400    1
  557.830994  9577.580078    400    1
  552.208984  9583.570312    400    1
  553.135010  9586.080078    400    1
  551.650024  9583.349609    400    1
  557.651001  9577.299805    400    1
  559.023987  9579.019531    400    1
  552.476990  9584.509766    400    1
  556.448975  9584.620117    400    1
  557.692993  9577.280273    400    1
  559.997009  9579.429688    400    1
  551.843994  9583.839844    400    1
  557.888000  9577.269531    400    1
  558.218018  9577.610352    400    1
  555.843994  9580.309570    400    1
  557.948242  9577.908203    400    1
  548.721985  9590.059570    400    1
  555.742981  9579.860352    400    1
  554.825989  9580.990234    400    1
  557.885010  9577.410156    400    1
  557.669983  9577.299805    400    1
  554.442017  9581.179688    400    1
  558.809998  9578.070312    400    1
  556.156006  9579.759766    400    1
  555.182007  9580.490234    400    1
  560.674988  9579.209961    400    1
  560.869019  9579.459961    400    1
  551.336975  9583.959961    400    1
  560.804016  9579.799805    400    1
  542.650024  9568.389648    400    1
  557.474976  9580.299805    400    1
  558.841003  9578.089844    400    1
  560.893982  9579.519531    400    1
  550.528015  9581.530273    400    1
  551.496338  9580.941406    400    1
  558.479004  9583.000000    400    1
  545.841980  9587.990234    400    1
  545.387024  9588.690430    400    1
  550.361023  9581.330078    400    1
  554.687012  9581.500000    400    1
  556.028015  9581.459961    400    1
  558.530029  9583.089844    400    1
  545.856018  9588.059570    400    1
  550.380005  9581.339844    400    1
  550.307007  9582.129883    400    1
  555.328979  9582.179688    400    1
  545.327576  9588.863281    400    1
  550.620972  9581.639648    400    1
  550.729004  9581.509766    400    1
  550.997009  9584.139648    400    1
  545.333008  9589.719727    400    1
  544.982971  9588.679688    400    1
  555.044983  9581.730469    400    1
  558.536987  9583.019531    400    1
  549.971985  9581.509766    400    1
  554.945007  9581.620117    400    1
  554.731995  9581.400391    400    1
  558.460999  9583.019531    400    1
  545.112976  9589.190430    400    1
  545.062012  9589.200195    400    1
  551.434998  9581.009766    400    1
  558.716980  9582.919922    400    1
  545.452026  9588.400391    400    1
  550.258972  9581.469727    400    1
  550.070984  9582.200195    400    1
  558.359985  9582.730469    400    1
  558.544983  9583.150391    400    1
  554.651978  9581.730469    400    1
  551.174988  9581.160156    400    1
  549.596008  9581.919922    400    1
  550.497986  9581.309570    400    1
  559.190002  9582.740234    400    1
  545.228027  9588.280273    400    1
  545.411987  9588.230469    400    1
  555.059021  9581.700195    400    1
  559.658997  9582.769531    400    1
  554.598022  9581.530273    400    1
  557.408997  9583.860352    400    1
  551.083008  9581.120117    400    1
  554.401978  9587.129883    400    1
  556.669983  9586.269531    400    1
  545.247009  9584.940430    400    1
  554.182007  9583.440430    400    1
  556.106018  9586.349609    400    1
  554.056030  9587.299805    400    1
  553.823975  9584.059570    400    1
  552.140015  9586.740234    400    1
  545.484985  9584.790039    400    1
  556.317993  9587.009766    400    1
  554.892029  9581.780273    400    1
  554.781982  9587.150391    400    1
  555.309998  9587.120117    400    1
  554.877991  9581.929688    400    1
  554.783020  9587.599609    400    1
  554.107971  9583.429688    400    1
  545.104004  9584.799805    400    1
  554.580994  9586.889648    400    1
  555.469971  9587.200195    400    1
  554.130005  9583.330078    400    1
  553.783020  9583.660156    400    1
  554.797974  9581.559570    400    1
  555.211975  9587.150391    400    1
  549.541016  9588.419922    400    1
  554.146973  9587.309570    400    1
  555.229980  9587.459961    400    1
  555.140015  9587.500000    400    1
  554.927002  9587.030273    400    1
  545.721008  9584.450195    400    1
  555.109009  9587.419922    400    1
  545.330994  9585.009766    400    1
  554.754028  9586.349609    400    1
  554.297974  9586.780273    400    1
  557.119995  9584.440430    400    1
  549.966003  9582.389648    400    1
  554.096008  9587.089844    400    1
  556.510010  9587.099609    400    1
  545.262024  9584.879883    400    1
  556.517029  9587.099609    400    1
  554.627991  9586.809570    400    1
  558.460022  9585.219727    400    1
  557.669983  9586.360352    400    1
  552.197998  9577.929688    400    1
  550.866028  9584.969727    400    1
  552.515015  9586.570312    400    1
  550.249023  9584.469727    400    1
  550.705994  9586.790039    400    1
  550.419983  9584.589844    400    1
  550.156982  9585.259766    400    1
  558.411011  9585.240234    400    1
  558.403992  9585.839844    400    1
  551.562012  9586.950195    400    1
  550.556030  9585.410156    400    1
  558.979004  9585.190430    400    1
  551.072998  9585.059570    400    1
  552.122986  9586.740234    400    1
  551.398010  9586.269531    400    1
  550.741028  9585.219727    400    1
  557.723999  9586.339844    400    1
  552.130737  9578.139648    400    1
  550.556030  9584.370117    400    1
  550.547974  9585.400391    400    1
  552.581970  9586.849609    400    1
  551.090027  9585.049805    400    1
  550.526001  9584.900391    400    1
  550.994019  9584.629883    400    1
  558.827026  9585.099609    400    1
  551.236023  9586.139648    400    1
  551.200989  9584.839844    400    1
  552.315979  9578.280273    400    1
  551.302002  9585.290039    400    1
  558.974976  9585.320312    400    1
  551.281006  9585.230469    400    1
  558.710022  9585.419922    400    1
  557.456970  9586.429688    400    1
  551.975220  9577.851562    400    1
  556.385071  9586.056641    400    1
  558.747986  9586.780273    400    1
  546.213013  9580.769531    400    1
  545.984985  9580.410156    400    1
  548.754028  9590.139648    400    1
  545.755005  9580.709961    400    1
  545.895996  9580.620117    400    1
  553.854004  9576.490234    400    1
  552.429993  9578.389648    400    1
  551.137024  9578.559570    400    1
  552.960999  9574.000000    400    1
  546.164978  9581.139648    400    1
  553.648987  9576.190430    400    1
  552.226990  9577.929688    400    1
  546.161987  9580.879883    400    1
  546.028992  9580.740234    400    1
  545.315979  9579.660156    400    1
  552.359985  9578.040039    400    1
  554.773010  9574.669922    400    1
  553.726990  9576.089844    400    1
  552.658997  9574.830078    400    1
  552.059021  9577.799805    400    1
  545.825989  9580.660156    400    1
  554.862000  9574.629883    400    1
  552.427979  9587.250000    400    1
  554.539978  9574.750000    400    1
  542.650024  9568.389648    400    1
  546.260986  9580.990234    400    1
  546.880005  9589.169922    400    1
  545.807007  9580.519531    400    1
  551.997986  9587.500000    400    1
  553.034973  9576.080078    400    1
  552.620972  9574.809570    400    1
  554.651001  9573.419922    400    1
  553.338989  9576.230469    400    1
  550.750977  9578.339844    400    1
  550.859009  9578.339844    400    1
  545.781006  9580.250000    400    1
  552.388977  9575.139648    400    1
  552.544006  9574.400391    400    1
  551.880005  9577.790039    400    1
  552.362000  9575.080078    400    1
  553.135986  9574.639648    400    1
  545.103027  9581.690430    400    1
  544.620972  9583.040039    400    1
  548.695984  9582.519531    400    1
  544.838013  9581.599609    400    1
  544.549988  9582.389648    400    1
  544.663025  9582.759766    400    1
  552.171997  9574.849609    400    1
  543.414001  9580.549805    400    1
  543.661987  9581.459961    400    1
  544.671997  9582.370117    400    1
  552.689026  9575.799805    400    1
  543.588013  9581.480469    400    1
  535.718018  9588.771484    400    1
  544.841003  9580.559570    400    1
  544.812988  9582.320312    400    1
  544.361023  9581.969727    400    1
  544.612976  9582.320312    400    1
  553.492004  9574.675781    400    1
  544.557983  9582.099609    400    1
  544.677979  9581.639648    400    1
  545.105347  9581.551758    400    1
  544.184021  9582.339844    400    1
  543.849976  9582.150391    400    1
  552.997009  9576.320312    400    1
  543.979004  9580.450195    400    1
  544.752991  9582.160156    400    1
  544.666992  9581.230469    400    1
  544.072021  9581.910156    400    1
  557.002991  9580.280273    400    1
  544.677979  9580.230469    400    1
  544.109009  9581.879883    400    1
  543.426025  9581.099609    400    1
  542.375549  9582.225586    400    1
  545.100281  9578.216797    400    1
  544.591980  9582.959961    400    1
  558.632019  9587.730469    400    1
  558.353027  9587.730469    400    1
  543.771973  9580.889648    400    1
  543.866028  9582.429688    400    1
  544.439026  9582.679688    400    1
  543.517029  9580.919922    400    1
  544.271973  9580.809570    400    1
  543.052612  9582.070312    400    1
  544.523987  9582.660156    400    1
  543.249023  9581.139648    400    1
  544.484009  9582.570312    400    1
  542.835022  9581.259766    400    1
  544.216980  9582.330078    400    1
  544.572998  9582.559570    400    1
  545.044006  9581.709961    400    1
  559.135010  9588.049805    400    1
  560.039001  9587.750000    400    1
  544.848999  9581.669922    400    1
  544.052979  9580.610352    400    1
  560.239990  9587.179688    400    1
  544.187012  9581.099609    400    1
  544.758972  9581.889648    400    1
  544.453003  9580.320312    400    1
  544.049988  9581.070312    400    1
  559.971008  9588.120117    400    1
  545.155029  9580.799805    400    1
  544.379028  9580.509766    400    1
  543.546997  9581.870117    400    1
  559.752014  9588.540039    400    1
  544.041016  9581.950195    400    1
  544.919006  9580.769531    400    1
  559.468018  9588.620117    400    1
  558.979004  9588.070312    400    1
  558.442017  9587.990234    400    1
  543.731995  9581.070312    400    1
  558.447998  9587.980469    400    1
  544.330994  9581.509766    400    1
  558.942993  9589.910156    400    1
  558.815002  9589.740234    400    1
  558.261169  9588.549805    400    1
  559.396973  9589.040039    400    1
  554.653015  9579.549805    400    1
  552.901001  9581.280273    400    1
  559.353027  9589.740234    400    1
  544.145020  9580.379883    400    1
  559.407593  9589.411133    400    1
  559.218018  9589.950195    400    1
  546.136108  9577.770508    400    1
  554.778992  9579.469727    400    1
  559.258972  9589.690430    400    1
  559.442017  9589.209961    400    1
  554.633972  9579.509766    400    1
  559.302979  9589.620117    400    1
  559.244019  9589.980469    400    1
  555.122009  9579.379883    400    1
  559.458984  9589.419922    400    1
  559.520996  9588.990234    400    1
  554.669983  9579.700195    400    1
  548.375000  9587.099609    400    1
  549.093994  9585.419922    400    1
  558.818970  9590.240234    400    1
  554.624023  9579.459961    400    1
  554.624023  9579.469727    400    1
  558.458008  9588.849609    400    1
  559.216003  9588.950195    400    1
  559.310608  9589.648438    400    1
  552.562988  9588.629883    400    1
  554.630981  9579.519531    400    1
  543.197998  9581.250000    400    1
  542.815979  9581.349609    400    1
  552.781006  9581.269531    400    1
  545.205994  9578.639648    400    1
  542.726990  9580.950195    400    1
  546.526978  9589.259766    400    1
  546.208984  9585.299805    400    1
  558.760986  9580.070312    400    1
  545.275024  9578.730469    400    1
  546.653015  9582.780273    400    1
  552.841003  9581.230469    400    1
  547.950989  9580.469727    400    1
  545.169983  9578.780273    400    1
  546.901978  9585.049805    400    1
  548.244019  9584.820312    400    1
  548.543030  9584.459961    400    1
  546.403015  9585.440430    400    1
  547.349976  9584.429688    400    1
  557.620972  9579.969727    400    1
  542.653015  9580.900391    400    1
  547.325989  9584.440430    400    1
  559.117004  9581.000000    400    1
  548.478027  9580.240234    400    1
  552.960022  9581.490234    400    1
  548.810974  9584.559570    400    1
  541.887024  9581.530273    400    1
  548.580017  9584.269531    400    1
  547.299011  9579.040039    400    1
  542.632019  9580.830078    400    1
  542.617981  9581.429688    400    1
  547.747009  9580.480469    400    1
  546.809998  9584.830078    400    1
  546.418030  9587.429688    400    1
  546.267029  9589.559570    400    1
  546.443970  9585.320312    400    1
  548.703003  9584.440430    400    1
  542.366028  9581.330078    400    1
  546.443970  9587.219727    400    1
  541.388977  9581.219727    400    1
  546.625000  9587.500000    400    1
  553.585571  9576.853516    400    1
  554.226990  9578.099609    400    1
  545.158020  9588.089844    400    1
  554.323975  9578.160156    400    1
  553.304138  9577.175781    400    1
  554.294983  9578.110352    400    1
  554.607971  9577.879883    400    1
  554.359985  9577.419922    400    1
  552.526978  9576.589844    400    1
  552.947021  9579.440430    400    1
  552.671021  9579.709961    400    1
  553.070679  9576.759766    400    1
  554.820007  9577.349609    400    1
  544.653015  9588.379883    400    1
  552.818970  9579.459961    400    1
  552.445007  9579.320312    400    1
  553.708008  9579.940430    400    1
  553.945984  9577.589844    400    1
  544.515015  9588.030273    400    1
  553.425842  9576.750000    400    1
  555.125977  9578.049805    400    1
  556.669983  9575.690430    400    1
  544.773010  9588.290039    400    1
  554.896729  9581.615234    400    1
  553.246155  9577.313477    400    1
  554.530029  9577.870117    400    1
  552.682678  9581.185547    400    1
  552.181030  9579.879883    400    1
  553.294678  9577.319336    400    1
  545.942993  9588.360352    400    1
  544.645996  9588.419922    400    1
  545.630005  9588.240234    400    1
  553.184387  9577.077148    400    1
  553.270447  9577.121094    400    1
  545.013977  9588.200195    400    1
  553.656982  9580.669922    400    1
  553.299744  9577.032227    400    1
  555.109924  9577.465820    400    1
  545.023987  9587.639648    400    1
  545.393982  9588.099609    400    1
  545.007996  9588.299805    400    1
  546.651978  9581.200195    400    1
  544.296997  9584.900391    400    1
  545.208984  9577.519531    400    1
  545.096985  9575.759766    400    1
  544.232971  9584.219727    400    1
  546.921021  9575.589844    400    1
  548.950989  9578.019531    400    1
  544.539001  9584.969727    400    1
  546.081970  9586.870117    400    1
  542.815002  9580.980469    400    1
  544.341003  9577.730469    400    1
  543.419006  9578.559570    400    1
  543.557007  9580.709961    400    1
  547.124146  9575.294922    400    1
  544.268982  9585.429688    400    1
  546.695007  9587.250000    400    1
  544.370911  9584.165039    400    1
  546.684021  9586.980469    400    1
  547.043030  9587.410156    400    1
  543.892029  9584.830078    400    1
  544.239014  9584.030273    400    1
  544.869019  9577.269531    400    1
  545.106995  9588.169922    400    1
  544.953979  9577.299805    400    1
  546.547974  9587.370117    400    1
  544.359985  9585.679688    400    1
  544.533997  9584.139648    400    1
  544.109985  9585.120117    400    1
  545.737976  9587.570312    400    1
  544.401978  9585.719727    400    1
  544.526978  9584.110352    400    1
  544.473022  9583.900391    400    1
  543.338013  9581.200195    400    1
  544.054993  9585.160156    400    1
  544.437012  9577.179688    400    1
  544.086975  9585.349609    400    1
  544.344971  9584.099609    400    1
  546.547974  9587.230469    400    1
  543.872986  9585.129883    400    1
  545.896973  9580.480469    400    1
  548.434998  9578.370117    400    1
  544.031982  9584.120117    400    1
  546.036011  9575.830078    400    1
  548.385010  9578.320312    400    1
  545.518005  9580.570312    400    1
  545.138977  9577.780273    400    1
  544.159973  9583.900391    400    1
  546.322021  9586.269531    400    1
  559.908997  9588.240234    400    1
  545.658997  9580.809570    400    1
  547.682983  9578.879883    400    1
  560.164978  9586.599609    400    1
  559.815186  9588.234375    400    1
  545.922974  9580.379883    400    1
  546.161987  9578.990234    400    1
  544.617004  9579.209961    400    1
  545.958984  9579.169922    400    1
  558.232971  9588.009766    400    1
  558.258972  9588.679688    400    1
  547.012024  9577.500000    400    1
  547.226990  9577.120117    400    1
  545.932007  9576.860352    400    1
  546.252014  9581.209961    400    1
  548.664001  9589.349609    400    1
  545.924011  9576.830078    400    1
  546.807007  9581.690430    400    1
  547.916992  9590.400391    400    1
  543.651001  9578.959961    400    1
  549.094971  9589.959961    400    1
  546.140015  9580.559570    400    1
  548.348999  9589.959961    400    1
  547.705383  9589.700195    400    1
  547.765991  9590.049805    400    1
  560.382019  9586.969727    400    1
  549.039978  9589.959961    400    1
  547.851013  9590.299805    400    1
  547.539001  9589.740234    400    1
  559.857971  9588.330078    400    1
  548.807983  9590.070312    400    1
  547.627014  9590.000000    400    1
  549.059021  9589.969727    400    1
  546.734009  9581.190430    400    1
  560.119995  9587.900391    400    1
  549.091980  9590.120117    400    1
  547.676025  9590.139648    400    1
  547.818970  9590.200195    400    1
  548.763000  9577.139648    400    1
  546.703003  9582.349609    400    1
  555.955994  9588.000000    400    1
  556.737000  9587.339844    400    1
  545.810974  9580.419922    400    1
  552.340027  9584.269531    400    1
  556.533020  9588.059570    400    1
  556.416992  9588.209961    400    1
  556.752991  9587.469727    400    1
  545.684021  9579.212891    400    1
  545.184998  9584.540039    400    1
  548.711975  9578.250000    400    1
  552.494995  9585.240234    400    1
  552.736023  9585.690430    400    1
  548.820007  9578.219727    400    1
  551.918030  9584.519531    400    1
  551.838989  9586.209961    400    1
  548.934021  9578.190430    400    1
  556.534973  9587.929688    400    1
  555.302979  9587.709961    400    1
  546.403992  9576.490234    400    1
  556.109985  9588.139648    400    1
  555.278015  9587.639648    400    1
  547.745972  9578.799805    400    1
  552.869019  9586.059570    400    1
  556.197021  9587.230469    400    1
  555.301025  9587.700195    400    1
  545.080017  9588.589844    400    1
  548.721985  9579.179688    400    1
  555.536011  9580.320312    400    1
  555.836975  9588.049805    400    1
  552.528992  9585.500000    400    1
  556.771973  9587.209961    400    1
  552.661987  9586.290039    400    1
  548.713013  9577.099609    400    1
  546.145020  9578.669922    400    1
  554.554993  9588.540039    400    1
  547.599976  9578.900391    400    1
  545.973999  9584.790039    400    1
  551.918030  9586.219727    400    1
  546.020020  9579.169922    400    1
  548.879028  9578.129883    400    1
  547.580994  9578.759766    400    1
  556.708008  9587.349609    400    1
  554.350342  9583.732422    400    1
  545.580994  9579.459961    400    1
  550.073975  9580.830078    400    1
  545.010986  9588.209961    400    1
  555.374023  9587.969727    400    1
  545.163025  9584.370117    400    1
  549.275269  9583.540039    400    1
  544.596985  9584.650391    400    1
  549.591003  9583.639648    400    1
  550.127991  9583.490234    400    1
  544.616028  9584.679688    400    1
  555.911011  9574.120117    400    1
  555.570984  9574.059570    400    1
  543.950989  9584.700195    400    1
  544.374023  9584.400391    400    1
  544.031982  9584.450195    400    1
  544.802002  9584.339844    400    1
  544.948975  9584.790039    400    1
  547.752991  9576.360352    400    1
  555.419006  9573.790039    400    1
  549.145996  9584.209961    400    1
  544.036011  9585.139648    400    1
  544.307007  9584.629883    400    1
  544.091003  9580.540039    400    1
  544.281982  9585.389648    400    1
  549.572998  9584.650391    400    1
  549.653992  9583.469727    400    1
  544.281006  9585.589844    400    1
  549.127014  9583.719727    400    1
  544.775024  9585.129883    400    1
  545.302979  9584.290039    400    1
  549.960022  9584.049805    400    1
  543.875977  9584.360352    400    1
  549.265015  9583.200195    400    1
  544.096008  9584.549805    400    1
  549.890015  9584.190430    400    1
  556.744019  9576.129883    400    1
  555.533020  9573.400391    400    1
  550.064026  9584.169922    400    1
  544.885010  9585.179688    400    1
  543.806030  9584.740234    400    1
  556.757019  9576.129883    400    1
  549.611023  9584.259766    400    1
  555.044006  9573.480469    400    1
  546.377991  9589.230469    400    1
  554.070984  9583.459961    400    1
  546.185974  9591.110352    400    1
  546.125977  9591.480469    400    1
  544.968018  9585.410156    400    1
  544.862000  9585.339844    400    1
  546.172974  9591.459961    400    1
  546.687012  9590.000000    400    1
  544.593018  9584.629883    400    1
  544.778992  9585.240234    400    1
  546.257019  9590.389648    400    1
  547.072021  9590.570312    400    1
  544.706970  9585.129883    400    1
  547.023010  9590.889648    400    1
  546.786987  9590.580078    400    1
  545.021973  9585.360352    400    1
  547.271973  9590.870117    400    1
  545.070984  9585.200195    400    1
  542.604980  9577.870117    400    1
  544.919006  9585.240234    400    1
  547.393982  9590.750000    400    1
  546.492004  9589.769531    400    1
  556.117004  9575.929688    400    1
  545.586975  9589.190430    400    1
  546.374023  9589.629883    400    1
  545.831970  9590.780273    400    1
  553.143982  9584.799805    400    1
  546.208984  9589.700195    400    1
  541.885010  9578.349609    400    1
  546.315979  9591.370117    400    1
  546.718018  9590.290039    400    1
  549.517029  9587.480469    400    1
  549.802002  9587.389648    400    1
  549.499023  9587.500000    400    1
  543.026001  9578.150391    400    1
  546.387024  9591.120117    400    1
  545.458984  9590.339844    400    1
  549.697998  9587.730469    400    1
  546.168030  9575.589844    400    1
  542.489990  9578.139648    400    1
  549.283997  9585.750000    400    1
  542.002991  9578.269531    400    1
  550.200012  9589.700195    400    1
  546.018005  9588.179688    400    1
  549.668030  9587.849609    400    1
  559.081970  9580.030273    400    1
  559.005005  9586.000000    400    1
  547.559021  9590.240234    400    1
  545.843994  9591.190430    400    1
  547.215027  9590.900391    400    1
  545.932983  9591.190430    400    1
  549.697998  9587.559570    400    1
  549.903992  9589.650391    400    1
  548.765015  9587.780273    400    1
  549.715027  9589.700195    400    1
  550.083984  9589.370117    400    1
  545.879028  9582.200195    400    1
  545.793030  9581.480469    400    1
  545.354004  9581.690430    400    1
  549.560974  9589.580078    400    1
  545.325989  9581.610352    400    1
  557.788025  9579.179688    400    1
  545.685974  9581.700195    400    1
  558.078003  9558.379883    400    1
  549.161011  9589.519531    400    1
  545.809998  9581.679688    400    1
  549.500977  9589.730469    400    1
  556.395996  9588.179688    400    1
  545.370972  9583.370117    400    1
  545.273987  9582.299805    400    1
  546.617004  9582.540039    400    1
  550.549011  9586.709961    400    1
  556.559998  9584.589844    400    1
  548.916992  9589.139648    400    1
  544.958008  9582.629883    400    1
  545.585999  9581.879883    400    1
  549.286011  9588.780273    400    1
  545.219971  9582.589844    400    1
  545.676025  9582.230469    400    1
  550.052979  9589.370117    400    1
  546.288025  9582.230469    400    1
  544.828003  9582.379883    400    1
  550.818970  9584.669922    400    1
  545.903015  9582.870117    400    1
  545.437988  9582.040039    400    1
  546.197998  9581.709961    400    1
  558.747986  9586.790039    400    1
  546.219971  9581.690430    400    1
  546.799011  9582.309570    400    1
  545.156982  9584.360352    400    1
  545.234009  9582.139648    400    1
  545.187012  9582.070312    400    1
  544.744995  9584.639648    400    1
  546.143005  9581.389648    400    1
  546.046021  9582.480469    400    1
  545.318970  9581.820312    400    1
  552.721985  9587.919922    400    1
  545.552979  9581.950195    400    1
  548.921997  9589.860352    400    1
  545.862976  9582.599609    400    1
  546.703003  9582.690430    400    1
  556.072998  9588.030273    400    1
  555.577026  9585.620117    400    1
  545.968018  9582.490234    400    1
  549.507019  9577.209961    400    1
  546.203003  9582.259766    400    1
  545.213989  9588.610352    400    1
  546.765991  9582.429688    400    1
  545.804993  9582.650391    400    1
  546.318970  9590.849609    400    1
  556.791016  9576.490234    400    1
  546.606995  9588.059570    400    1
  549.901978  9588.820312    400    1
  548.776978  9589.620117    400    1
  549.078979  9589.089844    400    1
  546.396973  9589.000000    400    1
  545.578003  9588.299805    400    1
  549.416016  9588.480469    400    1
  549.090027  9588.990234    400    1
  549.052979  9589.410156    400    1
  550.093018  9589.429688    400    1
  557.862976  9588.110352    400    1
  553.908020  9588.870117    400    1
  544.879028  9578.530273    400    1
  552.651001  9588.580078    400    1
  550.656006  9585.580078    400    1
  550.674988  9584.339844    400    1
  544.624023  9587.500000    400    1
  544.179016  9580.759766    400    1
  555.979004  9585.740234    400    1
  553.802979  9585.570312    400    1
  546.400024  9587.169922    400    1
  554.049316  9583.947266    400    1
  550.289978  9583.570312    400    1
  550.354004  9584.969727    400    1
  550.916992  9583.389648    400    1
  553.656982  9582.809570    400    1
  547.199707  9576.552734    400    1
  549.971985  9584.400391    400    1
  549.325012  9584.440430    400    1
  543.989990  9547.080078    400    1
  545.580017  9552.759766    400    1
  547.395996  9587.370117    400    1
  550.148254  9584.753906    400    1
  554.210022  9584.429688    400    1
  545.580017  9552.759766    400    1
  544.005005  9583.209961    400    1
  557.541016  9577.110352    400    1
  551.088013  9585.799805    400    1
  550.010010  9585.129883    400    1
  545.580017  9552.759766    400    1
  552.216003  9586.080078    400    1
  550.997009  9580.860352    400    1
  542.833008  9581.120117    400    1
  555.177002  9586.660156    400    1
  543.302979  9580.919922    400    1
  545.580017  9552.759766    400    1
  546.072021  9587.620117    400    1
  555.172180  9579.326172    400    1
  545.580017  9552.759766    400    1
  547.880005  9584.620117    400    1
  547.507996  9576.589844    400    1
  562.580017  9573.259766    400    1
  562.580017  9573.259766    400    1
  558.078003  9558.379883    400    1
  543.150024  9581.480469    400    1
  570.859985  9566.120117    400    1
  549.500000  9584.780273    400    1
  535.713623  9588.771484    400    1
  570.859985  9566.120117    400    1
  553.713989  9585.030273    400    1
  557.028015  9587.059570    400    1
  546.591980  9587.160156    400    1
  548.439026  9585.629883    400    1
  546.531982  9584.040039    400    1
  544.455994  9578.200195    400    1
  545.580017  9552.759766    400    1
  552.747009  9588.089844    400    1
  554.465027  9586.259766    400    1
  535.713623  9588.780273    400    1
  549.391418  9586.923828    400    1
  549.896973  9587.110352    400    1
  552.721985  9585.660156    400    1
  542.494995  9581.459961    400    1
  535.709229  9588.785156    400    1
  538.192383  9587.014648    400    1
  551.523987  9579.669922    400    1
  551.223999  9580.530273    400    1
  545.830994  9588.549805    400    1
  558.078003  9558.379883    400    1
  546.658997  9584.870117    400    1
  552.737000  9588.160156    400    1
  546.708008  9583.580078    400    1
  539.179993  9566.070312    400    1
  539.179993  9566.070312    400    1
  545.568970  9578.009766    400    1
  539.179993  9566.070312    400    1
  545.491028  9578.790039    400    1
  539.179993  9566.070312    400    1
  550.843994  9587.070312    400    1
  539.179993  9566.070312    400    1
  549.995972  9587.429688    400    1
  539.179993  9566.070312    400    1
  550.833008  9587.030273    400    1
  570.859985  9566.120117    400    1
  557.726013  9582.780273    400    1
  539.179993  9566.070312    400    1
  547.375977  9576.009766    400    1
  552.226990  9578.099609    400    1
  550.820984  9583.019531    400    1
  559.135986  9580.790039    400    1
  552.783997  9587.750000    400    1
  546.344971  9585.330078    400    1
  555.405029  9575.799805    400    1
  539.179993  9566.070312    400    1
  552.812012  9588.070312    400    1
  542.408386  9584.236328    400    1
  544.151001  9580.559570    400    1
  562.580017  9573.259766    400    1
  542.650024  9568.389648    400    1
  548.989014  9589.959961    400    1
  555.366028  9575.360352    400    1
  555.362976  9575.349609    400    1
  551.171997  9587.500000    400    1
  547.979004  9584.839844    400    1
  551.340027  9583.540039    400    1
  554.140991  9586.309570    400    1
  549.534973  9589.540039    400    1
  548.822998  9589.139648    400    1
  549.372009  9589.910156    400    1
  549.922974  9589.650391    400    1
  548.758972  9585.849609    400    1
  548.221008  9586.379883    400    1
  548.341980  9586.299805    400    1
  548.648987  9586.030273    400    1
  549.057983  9586.400391    400    1
  548.661011  9585.959961    400    1
  549.536987  9586.400391    400    1
  548.585999  9586.349609    400    1
  549.734985  9587.049805    400    1
  550.505981  9587.009766    400    1
  550.651001  9586.730469    400    1
  551.315002  9588.990234    400    1
  552.559021  9588.580078    400    1
  551.677979  9588.910156    400    1
  550.038025  9588.780273    400    1
  550.434998  9589.250000    400    1
  549.849976  9588.690430    400    1
  549.987976  9589.269531    400    1
  549.872986  9588.700195    400    1
  550.633972  9587.769531    400    1
  549.973999  9587.429688    400    1
  551.267029  9587.110352    400    1
  550.760010  9586.919922    400    1
  550.685974  9587.179688    400    1
  550.822021  9587.870117    400    1
  550.135010  9587.679688    400    1
  550.273987  9585.129883    400    1
  550.297974  9584.889648    400    1
  548.827026  9583.070312    400    1
  548.846008  9583.169922    400    1
  548.794983  9582.610352    400    1
  548.893982  9583.280273    400    1
  548.932983  9583.080078    400    1
  549.796021  9587.110352    400    1
  548.083984  9586.459961    400    1
  549.146973  9586.809570    400    1
  549.689026  9587.269531    400    1
  548.258972  9586.839844    400    1
  548.374023  9586.799805    400    1
  549.539001  9587.169922    400    1
  549.276001  9587.110352    400    1
  549.143005  9588.179688    400    1
  549.487000  9588.370117    400    1
  545.822998  9583.990234    400    1
  546.041016  9583.509766    400    1
  545.088989  9584.009766    400    1
  545.062988  9584.019531    400    1
  546.273987  9583.419922    400    1
  545.934998  9584.089844    400    1
  546.322998  9584.009766    400    1
  545.161011  9583.669922    400    1
  545.184998  9584.160156    400    1
  560.895996  9586.429688    400    1
  560.206970  9587.440430    400    1
  562.013977  9584.030273    400    1
  561.981018  9583.860352    400    1
  561.497009  9585.309570    400    1
  561.132019  9585.820312    400    1
  561.257019  9585.559570    400    1
  560.505005  9586.110352    400    1
  560.473999  9586.219727    400    1
  561.229004  9585.490234    400    1
  562.049011  9583.940430    400    1
  562.203979  9583.480469    400    1
  561.341980  9585.589844    400    1
  560.548462  9587.083984    400    1
  553.835022  9588.360352    400    1
  553.898010  9588.860352    400    1
  549.349976  9584.969727    400    1
  549.435974  9585.519531    400    1
  549.275024  9585.660156    400    1
  549.341003  9585.120117    400    1
  549.383972  9585.110352    400    1
  550.041992  9585.110352    400    1
  550.331970  9586.669922    400    1
  550.478027  9586.530273    400    1
  557.320007  9588.250000    400    1
  557.007019  9587.940430    400    1
  557.642029  9588.339844    400    1
  557.580994  9588.080078    400    1
  548.038025  9585.750000    400    1
  548.344971  9585.070312    400    1
  548.294006  9585.209961    400    1
  548.216980  9585.839844    400    1
  548.648987  9585.469727    400    1
  548.301025  9585.879883    400    1
  548.578003  9585.740234    400    1
  548.414978  9585.179688    400    1
  548.992004  9584.900391    400    1
  548.484985  9585.570312    400    1
  548.323975  9585.750000    400    1
  548.163025  9585.929688    400    1
  552.036011  9588.469727    400    1
  553.130981  9588.129883    400    1
  552.370972  9588.410156    400    1
  553.674988  9588.240234    400    1
  553.411987  9588.190430    400    1
  551.659973  9588.679688    400    1
  551.052979  9588.750000    400    1
  552.893005  9586.950195    400    1
  554.052979  9588.290039    400    1
  551.744995  9587.589844    400    1
  551.401978  9587.660156    400    1
  551.455017  9588.040039    400    1
  553.351990  9586.839844    400    1
  551.919983  9588.530273    400    1
  551.994995  9588.349609    400    1
  551.556030  9588.669922    400    1
  552.812012  9588.230469    400    1
  553.731995  9588.139648    400    1
  553.297974  9586.870117    400    1
  553.405029  9588.580078    400    1
  552.799988  9588.230469    400    1
  552.822021  9588.219727    400    1
  553.120972  9587.940430    400    1
  552.911987  9587.009766    400    1
  552.088989  9588.410156    400    1
  552.229004  9588.280273    400    1
  551.823975  9587.870117    400    1
  551.862976  9587.790039    400    1
  552.739014  9587.530273    400    1
  552.280029  9588.190430    400    1
  551.330994  9588.629883    400    1
  551.505981  9588.120117    400    1
  552.677979  9587.910156    400    1
  552.588013  9587.900391    400    1
  552.979980  9587.929688    400    1
  552.939026  9587.870117    400    1
  553.815979  9588.160156    400    1
  553.831970  9587.809570    400    1
  552.625000  9588.230469    400    1
  552.030029  9588.459961    400    1
  552.086975  9587.139648    400    1
  553.598022  9587.110352    400    1
  552.104004  9587.500000    400    1
  553.312012  9586.839844    400    1
  553.286011  9587.639648    400    1
  552.703003  9587.370117    400    1
  551.892029  9587.700195    400    1
  552.570007  9587.459961    400    1
  553.125977  9587.179688    400    1
  552.828979  9587.839844    400    1
  551.815979  9587.940430    400    1
  544.182983  9578.669922    400    1
  543.781982  9579.070312    400    1
  544.564026  9579.509766    400    1
  544.518982  9579.709961    400    1
  552.552979  9575.080078    400    1
  552.382996  9575.169922    400    1
  552.882019  9574.150391    400    1
  553.000000  9576.120117    400    1
  553.970703  9574.318359    400    1
  553.562744  9574.519531    400    1
  553.440002  9575.139648    400    1
  542.650024  9568.389648    400    1
  544.593994  9583.290039    400    1
  550.153015  9581.209961    400    1
  549.760010  9580.120117    400    1
  550.609009  9579.740234    400    1
  547.601013  9583.830078    400    1
  546.638977  9584.240234    400    1
  546.525024  9584.179688    400    1
  546.893982  9583.950195    400    1
  547.797974  9583.990234    400    1
  546.702026  9588.240234    400    1
  546.577026  9588.299805    400    1
  546.442017  9588.309570    400    1
  546.783997  9588.250000    400    1
  546.510010  9587.900391    400    1
  546.802002  9589.570312    400    1
  546.781006  9588.089844    400    1
  546.442505  9588.110352    400    1
  546.838623  9588.054688    400    1
  558.632019  9587.740234    400    1
  558.596985  9587.799805    400    1
  546.020020  9583.519531    400    1
  559.445984  9589.250000    400    1
  559.489014  9589.150391    400    1
  559.004028  9590.070312    400    1
  552.228027  9588.530273    400    1
  551.968994  9588.509766    400    1
  551.997986  9587.969727    400    1
  552.486023  9588.219727    400    1
  552.161987  9587.650391    400    1
  546.442017  9591.320312    400    1
  545.950989  9590.709961    400    1
  546.015991  9591.089844    400    1
  546.833008  9590.400391    400    1
  547.547974  9590.070312    400    1
  546.732971  9590.849609    400    1
  545.530029  9589.940430    400    1
  546.554993  9589.940430    400    1
  547.672974  9587.929688    400    1
  547.598999  9587.900391    400    1
  547.125977  9587.719727    400    1
  547.148010  9586.950195    400    1
  547.275024  9587.126953    400    1
  546.776978  9587.330078    400    1
  547.784973  9587.690430    400    1
  547.513000  9587.719727    400    1
  547.616028  9587.900391    400    1
  547.232971  9587.769531    400    1
  546.997986  9587.570312    400    1
  547.575012  9587.030273    400    1
  547.685974  9588.070312    400    1
  548.244995  9587.679688    400    1
  547.640991  9588.339844    400    1
  547.778015  9587.669922    400    1
  550.942993  9583.209961    400    1
  551.994995  9584.459961    400    1
  557.250000  9577.160156    400    1
  557.119019  9576.990234    400    1
  557.205994  9577.059570    400    1
  554.958984  9581.610352    400    1
  552.687988  9574.830078    400    1
  553.098999  9574.379883    400    1
  552.950012  9574.610352    400    1
  553.046997  9576.419922    400    1
  552.833984  9574.790039    400    1
  553.052002  9576.549805    400    1
  553.031006  9575.959961    400    1
  553.020996  9574.200195    400    1
  552.992004  9574.080078    400    1
  552.271973  9574.570312    400    1
  552.965332  9574.706055    400    1
  555.229004  9581.929688    400    1
  555.786987  9581.450195    400    1
  554.784973  9581.559570    400    1
  555.080994  9581.900391    400    1
  555.732971  9581.879883    400    1
  557.057983  9576.980469    400    1
  556.883972  9576.740234    400    1
  556.937988  9576.719727    400    1
  557.039001  9576.709961    400    1
  557.057983  9576.719727    400    1
  556.916992  9576.719727    400    1
  557.117004  9576.709961    400    1
  545.151001  9587.940430    400    1
  544.995972  9588.070312    400    1
  545.291992  9587.250000    400    1
  545.619995  9587.440430    400    1
  545.487000  9587.830078    400    1
  553.639709  9576.836914    400    1
  553.243408  9577.075195    400    1
  553.366882  9577.262695    400    1
  553.705017  9576.943359    400    1
  552.208008  9575.160156    400    1
  552.590027  9575.120117    400    1
  552.655029  9575.059570    400    1
  552.510010  9574.650391    400    1
  552.380005  9574.820312    400    1
  552.395020  9574.410156    400    1
  548.112976  9575.160156    400    1
  551.320007  9580.839844    400    1
  549.966003  9581.490234    400    1
  554.931030  9582.490234    400    1
  555.989990  9581.269531    400    1
  556.560974  9576.870117    400    1
  556.814026  9577.200195    400    1
  556.638977  9576.790039    400    1
  548.731995  9575.469727    400    1
  549.565979  9576.769531    400    1
  547.599976  9575.780273    400    1
  547.461975  9575.780273    400    1
  547.341003  9576.530273    400    1
  549.190979  9575.929688    400    1
  548.177979  9576.809570    400    1
  547.651001  9575.769531    400    1
  548.387024  9576.730469    400    1
  549.153992  9577.309570    400    1
  548.010010  9575.980469    400    1
  547.205383  9576.297852    400    1
  547.638000  9576.280273    400    1
  547.838013  9575.309570    400    1
  549.328979  9576.089844    400    1
  549.202026  9575.650391    400    1
  548.672974  9575.780273    400    1
  549.260986  9575.950195    400    1
  548.737976  9576.250000    400    1
  549.018982  9575.719727    400    1
  548.674011  9575.620117    400    1
  548.398987  9575.870117    400    1
  547.822998  9576.339844    400    1
  547.434998  9575.990234    400    1
  548.245972  9577.099609    400    1
  547.301025  9576.040039    400    1
  548.434998  9577.230469    400    1
  548.528992  9577.379883    400    1
  547.046021  9576.959961    400    1
  547.708984  9576.370117    400    1
  548.588989  9577.339844    400    1
  548.807007  9575.879883    400    1
  548.539978  9575.780273    400    1
  548.625977  9576.179688    400    1
  547.034973  9580.519531    400    1
  546.534973  9580.339844    400    1
  545.960022  9580.009766    400    1
  546.650024  9580.250000    400    1
  546.924011  9580.429688    400    1
  545.953003  9579.780273    400    1
  546.604980  9581.240234    400    1
  556.465027  9577.049805    400    1
  556.460999  9576.950195    400    1
  556.276001  9576.839844    400    1
  558.344971  9587.889648    400    1
  545.817993  9591.179688    400    1
  548.015991  9584.110352    400    1
  545.007019  9586.549805    400    1
  545.388977  9586.610352    400    1
  544.645996  9586.500000    400    1
  544.572998  9586.469727    400    1
  548.953979  9589.129883    400    1
  557.632019  9577.429688    400    1
  547.901001  9580.030273    400    1
  548.346008  9577.070312    400    1
  554.864014  9581.620117    400    1
  554.776001  9581.570312    400    1
  545.797974  9590.870117    400    1
  555.271973  9582.009766    400    1
  554.982971  9581.820312    400    1
  555.473877  9575.261719    400    1
  554.851990  9581.429688    400    1
  554.619995  9581.879883    400    1
  554.666992  9581.519531    400    1
  562.580017  9573.259766    400    1
  556.909973  9576.509766    400    1
  551.710999  9587.969727    400    1
  552.585022  9588.120117    400    1
  552.341003  9588.480469    400    1
  545.536011  9584.179688    400    1
  559.831970  9587.780273    400    1
  539.179993  9566.070312    400    1
  544.278015  9587.389648    400    1
  545.486023  9582.879883    400    1
  545.562012  9583.019531    400    1
  545.528015  9582.639648    400    1
  544.799988  9582.929688    400    1
  545.043030  9583.030273    400    1
  544.976013  9582.940430    400    1
  554.794006  9581.509766    400    1
  555.705994  9581.809570    400    1
  554.939026  9581.889648    400    1
  555.677002  9574.030273    400    1
  554.838989  9581.480469    400    1
  544.919312  9587.312500    400    1
  555.189026  9579.200195    400    1
  542.650024  9568.389648    400    1
  555.471985  9582.009766    400    1
  557.893982  9577.910156    400    1
  545.536011  9577.790039    400    1
  543.880005  9583.879883    400    1
  548.119995  9575.669922    400    1
  554.947021  9582.480469    400    1
  535.726807  9588.771484    400    1
  535.744324  9588.776367    400    1
  544.737000  9585.209961    400    1
  545.226013  9584.459961    400    1
  545.253784  9585.438477    400    1
  546.532288  9581.285156    400    1
  556.675171  9580.664062    400    1
  542.994873  9568.208008    400    1
  544.184998  9582.432617    400    1
  545.137695  9584.748047    400    1
  546.937927  9581.771484    400    1
  547.706421  9576.384766    400    1
  560.096619  9587.631836    400    1
  545.605347  9572.640625    400    1
  546.636475  9579.953125    400    1
  544.060730  9578.054688    400    1
  544.376404  9578.214844    400    1
  557.828186  9580.276367    400    1
  545.775879  9585.359375    400    1
  542.332886  9582.474609    400    1
  548.892151  9583.350586    400    1
  547.373108  9590.225586    400    1
  549.521423  9580.833984    400    1
  543.020203  9568.218750    400    1
  546.051147  9589.463867    400    1
  557.727478  9580.514648    400    1
  548.420227  9575.243164    400    1
  556.403076  9587.367188    400    1
  546.618469  9588.335938    400    1
  556.996887  9588.142578    400    1
  553.706482  9584.472656    400    1
  554.744751  9582.072266    400    1
  549.026794  9588.972656    400    1
  553.581543  9583.375000    400    1
  553.058167  9575.407227    400    1
  555.100098  9572.884766    400    1
  543.468750  9582.281250    400    1
  543.303467  9581.989258    400    1
  554.751648  9572.912109    400    1
  543.010193  9581.600586    400    1
  553.440369  9574.415039    400    1
  544.023987  9582.375977    400    1
  545.382324  9588.462891    400    1
  550.482544  9586.453125    400    1
  550.432678  9586.795898    400    1
  572.457214  9568.700195    400    1
  547.019836  9576.965820    400    1
  546.040100  9590.315430    400    1
  542.986938  9568.238281    400    1
  558.565002  9588.851562    400    1
  559.308960  9589.575195    400    1
  547.843079  9584.362305    400    1
  557.261414  9580.365234    400    1
  559.306824  9589.004883    400    1
  554.554993  9586.286133    400    1
  535.718018  9588.780273    400    1
  549.492676  9585.674805    400    1
  552.858521  9579.472656    400    1
  559.258850  9588.133789    400    1
  551.926575  9587.633789    400    1
  556.238037  9586.592773    400    1
  554.037781  9574.334961    400    1
  559.369385  9588.577148    400    1
  548.600525  9588.093750    400    1
  562.607849  9573.228516    400    1
  543.948792  9579.450195    400    1
  554.501160  9588.379883    400    1
  547.615601  9575.873047    400    1
  544.058533  9588.012695    400    1
  550.927368  9581.250977    400    1
  558.769226  9589.659180    400    1
  545.124573  9582.222656    400    1
  559.393677  9588.683594    400    1
  552.614380  9586.809570    400    1
  552.631531  9584.270508    400    1
  543.039429  9568.185547    400    1
  553.358887  9576.985352    400    1
  570.866333  9566.089844    400    1
  546.347778  9585.529297    400    1
  553.822571  9560.468750    400    1
  535.713623  9588.776367    400    1
  549.861450  9586.731445    400    1
  546.119202  9590.706055    400    1
  545.479370  9581.524414    400    1
  538.484680  9583.691406    400    1
  552.449646  9578.391602    400    1
  543.198730  9581.527344    400    1
  544.929016  9583.325195    400    1
  535.709229  9588.776367    400    1
  535.735596  9588.789062    400    1
  552.266235  9588.299805    400    1
  546.364197  9585.226562    400    1
  556.145874  9576.103516    400    1
  553.753967  9588.124023    400    1
  545.298157  9578.595703    400    1
  548.831604  9578.444336    400    1
  547.517151  9583.221680    400    1
  552.826172  9587.002930    400    1
  556.298706  9576.081055    400    1
  556.122375  9588.166992    400    1
  544.913635  9580.502930    400    1
  535.782654  9588.790039    400    1
  559.361633  9589.937500    400    1
  543.954285  9582.390625    400    1
  547.844421  9576.417969    400    1
  556.352722  9576.448242    400    1
  552.779968  9588.065430    400    1
  552.050537  9588.293945    400    1
  547.231384  9580.373047    400    1
  553.943970  9588.854492    400    1
  552.167297  9587.154297    400    1
  548.275635  9589.022461    400    1
  551.984741  9588.205078    400    1
  550.924561  9588.617188    400    1
  553.001831  9585.400391    400    1
  553.268250  9584.808594    400    1
  552.044556  9588.060547    400    1
  553.341309  9588.027344    400    1
  542.569824  9584.801758    400    1
  556.026855  9577.309570    400    1
  551.398315  9587.469727    400    1
  552.893127  9586.685547    400    1
  549.260315  9588.845703    400    1
  559.789001  9579.004883    400    1
  553.723511  9587.032227    400    1
  553.438721  9576.184570    400    1
  558.115234  9587.931641    400    1
  556.078796  9576.625000    400    1
  554.809082  9580.974609    400    1
  554.482300  9585.191406    400    1
  545.905273  9584.600586    400    1
  556.971313  9576.668945    400    1
  553.936951  9587.806641    400    1
  549.077087  9589.099609    400    1
  560.930481  9580.041992    400    1
  549.405396  9588.453125    400    1
  559.455750  9576.967773    400    1
  547.095398  9587.205078    400    1
  553.213684  9576.077148    400    1
  549.132019  9589.830078    400    1
  548.940613  9588.661133    400    1
  548.048889  9589.001953    400    1
  535.217773  9569.814453    400    1
  546.911011  9580.781250    400    1
  549.584167  9588.240234    400    1
  543.615295  9582.319336    400    1
  559.000244  9582.821289    400    1
  544.746399  9588.661133    400    1
  559.047485  9582.890625    400    1
  553.683838  9583.918945    400    1
  552.805237  9588.231445    400    1
  553.074829  9585.813477    400    1
  550.995300  9584.986328    400    1
  552.778625  9588.157227    400    1
  548.656677  9589.082031    400    1
  538.485352  9583.173828    400    1
  558.169189  9576.701172    400    1
  538.213562  9583.677734    400    1
  551.420227  9585.538086    400    1
  559.601196  9576.541016    400    1
  548.835449  9584.586914    400    1
  550.268066  9586.668945    400    1
  548.895752  9581.836914    400    1
  551.225891  9585.081055    400    1
  557.812683  9579.039062    400    1
  544.968994  9587.761719    400    1
  549.561218  9582.607422    400    1
  544.195374  9578.792969    400    1
  544.205322  9579.966797    400    1
  559.603394  9576.677734    400    1
  551.473877  9579.260742    400    1
  557.271790  9588.323242    400    1
  559.722168  9576.243164    400    1
  537.623657  9587.339844    400    1
  552.937256  9584.891602    400    1
  549.088257  9586.609375    400    1
  559.012024  9590.082031    400    1
  550.220276  9581.604492    400    1
  544.910645  9586.533203    400    1
  557.492981  9578.242188    400    1
  547.568665  9590.145508    400    1
  542.858154  9581.143555    400    1
  549.662048  9582.826172    400    1
  552.014648  9587.559570    400    1
  550.007202  9589.324219    400    1
  549.617493  9583.467773    400    1
  556.820068  9580.727539    400    1
  552.388245  9586.926758    400    1
  553.395020  9575.193359    400    1
  546.282349  9585.458008    400    1
  545.559448  9588.122070    400    1
  545.676758  9572.739258    400    1
  563.154968  9572.720703    400    1
  542.071533  9570.305664    400    1
  542.347961  9570.975586    400    1
  550.937622  9585.073242    400    1
  545.420105  9589.018555    400    1
  544.454956  9583.037109    400    1
  553.235840  9586.041016    400    1
  551.165649  9584.666992    400    1
  548.322266  9585.630859    400    1
  550.085571  9589.458008    400    1
  559.374207  9588.969727    400    1
  548.524048  9588.077148    400    1
  546.238037  9590.103516    400    1
  552.802734  9587.980469    400    1
  552.235291  9588.491211    400    1
  553.293396  9576.953125    400    1
  550.723755  9587.955078    400    1
  553.202759  9579.617188    400    1
  555.444336  9582.000977    400    1
  553.935364  9582.975586    400    1
  554.442871  9580.105469    400    1
