# Supplementary material for: Solution strategy based on Gaussian mixture models and dispersion reduction for the capacitated centered clustering problem
Source: PeerJ Comput Sci. 2021 Feb 3;7:e332. doi: 10.7717/peerj-cs.332 (PMC7959615; doi:10.7717/peerj-cs.332)
Supplement: Supplemental Information 1 [file peerj-cs-07-332-s001.zip › doni3.dat]

3000 8
  545.781006  9579.030273    400    1
  553.979980  9584.969727    400    1
  539.179993  9566.070312    400    1
  557.697021  9580.690430    400    1
  542.650024  9568.389648    400    1
  552.122925  9587.291992    400    1
  542.750732  9582.464844    400    1
  553.937988  9583.690430    400    1
  562.580017  9573.259766    400    1
  555.825989  9573.610352    400    1
  558.161011  9587.919922    400    1
  554.182007  9583.519531    400    1
  549.809021  9584.280273    400    1
  552.794983  9588.150391    400    1
  548.249023  9587.080078    400    1
  553.106018  9588.059570    400    1
  553.646973  9584.809570    400    1
  545.755981  9584.709961    400    1
  550.783997  9589.150391    400    1
  542.650024  9568.389648    400    1
  556.557983  9586.330078    400    1
  542.650024  9568.389648    400    1
  553.090210  9574.697266    400    1
  558.867981  9587.250000    400    1
  570.859985  9566.120117    400    1
  553.979980  9583.290039    400    1
  554.005005  9584.559570    400    1
  542.650024  9568.389648    400    1
  545.943970  9580.490234    400    1
  542.650024  9568.389648    400    1
  550.137390  9587.961914    400    1
  556.869995  9587.540039    400    1
  547.981506  9577.982422    400    1
  548.359009  9586.580078    400    1
  548.081970  9581.620117    400    1
  548.382019  9577.299805    400    1
  546.273987  9588.049805    400    1
  542.650024  9568.389648    400    1
  551.197021  9587.540039    400    1
  550.297974  9587.459961    400    1
  546.414001  9581.230469    400    1
  546.070007  9590.549805    400    1
  539.179993  9566.070312    400    1
  546.564026  9586.969727    400    1
  551.158020  9587.509766    400    1
  554.306030  9585.190430    400    1
  546.331970  9587.740234    400    1
  570.859985  9566.120117    400    1
  562.580017  9573.259766    400    1
  553.601013  9582.879883    400    1
  570.859985  9566.120117    400    1
  549.559998  9588.250000    400    1
  562.580017  9573.259766    400    1
  570.859985  9566.120117    400    1
  558.078003  9558.379883    400    1
  570.859985  9566.120117    400    1
  551.362976  9583.629883    400    1
  544.085022  9579.929688    400    1
  545.934021  9588.450195    400    1
  550.036011  9588.490234    400    1
  548.341003  9581.980469    400    1
  545.133972  9589.019531    400    1
  555.971985  9588.009766    400    1
  554.783020  9573.719727    400    1
  539.179993  9566.070312    400    1
  562.580017  9573.259766    400    1
  550.755005  9587.410156    400    1
  549.375000  9589.910156    400    1
  570.859985  9566.120117    400    1
  557.068970  9586.580078    400    1
  547.723999  9576.240234    400    1
  552.804993  9588.080078    400    1
  539.179993  9566.070312    400    1
  551.161987  9587.530273    400    1
  535.718018  9588.780273    400    1
  539.179993  9566.070312    400    1
  547.728027  9590.269531    400    1
  539.179993  9566.070312    400    1
  555.866028  9586.950195    400    1
  551.968994  9586.200195    400    1
  541.859009  9581.389648    400    1
  550.872009  9581.009766    400    1
  552.846985  9585.559570    400    1
  539.179993  9566.070312    400    1
  555.398010  9575.959961    400    1
  552.309998  9585.000000    400    1
  548.734985  9590.049805    400    1
  548.005005  9584.450195    400    1
  551.210999  9587.620117    400    1
  549.354004  9585.400391    400    1
  547.742981  9584.759766    400    1
  549.204163  9587.398438    400    1
  558.078003  9558.379883    400    1
  552.512024  9587.570312    400    1
  558.078003  9558.379883    400    1
  557.476013  9587.830078    400    1
  548.890015  9590.110352    400    1
  557.685974  9580.690430    400    1
  556.099976  9588.009766    400    1
  545.239014  9588.700195    400    1
  546.354004  9580.679688    400    1
  553.679016  9581.900391    400    1
  545.054016  9577.459961    400    1
  551.229004  9588.009766    400    1
  538.084778  9587.292969    400    1
  545.767029  9586.059570    400    1
  548.945007  9589.959961    400    1
  548.671021  9588.700195    400    1
  558.593018  9577.700195    400    1
  539.179993  9566.070312    400    1
  570.859985  9566.120117    400    1
  557.130981  9587.700195    400    1
  544.374023  9587.530273    400    1
  535.713623  9588.780273    400    1
  535.709229  9588.785156    400    1
  548.986023  9587.219727    400    1
  551.547974  9587.070312    400    1
  535.709229  9588.785156    400    1
  562.580017  9573.259766    400    1
  535.713623  9588.776367    400    1
  554.362000  9587.809570    400    1
  554.330994  9586.759766    400    1
  542.650024  9568.389648    400    1
  553.710022  9586.629883    400    1
  547.639526  9583.093750    400    1
  551.875977  9588.190430    400    1
  550.879028  9585.950195    400    1
  535.709229  9588.789062    400    1
  548.868896  9575.554688    400    1
  554.998718  9587.459961    400    1
  545.743042  9588.031250    400    1
  552.766663  9588.211914    400    1
  547.919006  9589.059570    400    1
  547.606995  9588.580078    400    1
  545.245972  9586.450195    400    1
  556.755432  9584.554688    400    1
  557.379578  9575.754883    400    1
  570.859985  9566.120117    400    1
  535.718018  9588.771484    400    1
  550.646057  9585.198242    400    1
  562.580017  9573.259766    400    1
  570.859985  9566.120117    400    1
  556.867920  9584.496094    400    1
  555.367126  9586.149414    400    1
  547.681885  9587.875977    400    1
  547.693970  9587.919922    400    1
  548.513977  9588.070312    400    1
  547.617554  9576.415039    400    1
  551.134827  9586.453125    400    1
  555.337280  9585.914062    400    1
  555.072266  9588.334961    400    1
  546.546021  9583.839844    400    1
  552.365784  9587.689453    400    1
  543.989990  9547.080078    400    1
  548.286011  9586.639648    400    1
  535.691711  9588.776367    400    1
  539.179993  9566.070312    400    1
  554.412781  9585.276367    400    1
  545.043640  9580.248047    400    1
  554.181458  9584.922852    400    1
  539.017883  9565.687500    400    1
  545.302002  9584.440430    400    1
  539.179993  9566.070312    400    1
  570.859985  9566.120117    400    1
  538.303284  9583.717773    400    1
  544.607971  9584.730469    400    1
  544.468994  9583.450195    400    1
  562.580017  9573.259766    400    1
  555.564514  9573.427734    400    1
  548.570007  9589.269531    400    1
  556.199829  9586.337891    400    1
  535.700012  9588.799805    400    1
  549.793030  9581.380859    400    1
  555.403381  9586.864258    400    1
  546.463013  9583.950195    400    1
  550.555115  9586.021484    400    1
  546.302002  9583.629883    400    1
  548.109009  9581.660156    400    1
  551.802307  9584.619141    400    1
  550.914978  9588.558594    400    1
  545.455017  9578.660156    400    1
  554.683105  9584.852539    400    1
  554.280762  9584.777344    400    1
  549.357971  9589.870117    400    1
  544.057007  9584.389648    400    1
  549.448975  9589.839844    400    1
  548.856995  9590.009766    400    1
  548.643005  9590.070312    400    1
  548.495972  9589.900391    400    1
  545.843994  9586.230469    400    1
  549.068970  9589.980469    400    1
  546.502014  9588.309570    400    1
  542.650024  9568.389648    400    1
  543.356995  9584.019531    400    1
  549.007996  9590.139648    400    1
  549.000000  9590.269531    400    1
  543.554993  9581.129883    400    1
  535.696106  9588.776367    400    1
  554.343018  9585.830078    400    1
  545.184998  9587.280273    400    1
  554.938660  9587.654297    400    1
  558.078003  9558.379883    400    1
  542.650024  9568.389648    400    1
  543.544983  9580.350586    400    1
  555.439941  9586.168945    400    1
  539.179993  9566.070312    400    1
  550.375977  9586.190430    400    1
  543.015015  9584.280273    400    1
  542.665161  9585.726562    400    1
  535.718018  9588.789062    400    1
  542.650024  9568.389648    400    1
  559.325012  9588.389648    400    1
  550.008972  9587.559570    400    1
  545.737000  9582.429688    400    1
  549.366028  9583.480469    400    1
  542.918030  9584.120117    400    1
  552.163025  9588.040039    400    1
  550.866028  9583.660156    400    1
  554.968018  9586.070312    400    1
  543.483337  9586.018555    400    1
  551.062988  9586.190430    400    1
  548.038025  9584.929688    400    1
  555.461975  9573.440430    400    1
  539.179993  9566.070312    400    1
  555.619019  9573.709961    400    1
  551.202026  9587.549805    400    1
  535.718018  9588.776367    400    1
  550.030029  9586.839844    400    1
  542.650024  9568.389648    400    1
  549.883972  9587.370117    400    1
  562.580017  9573.259766    400    1
  542.650024  9568.389648    400    1
  546.666016  9581.290039    400    1
  535.709229  9588.776367    400    1
  545.992004  9580.530273    400    1
  557.567017  9588.129883    400    1
  535.718018  9588.789062    400    1
  545.559998  9588.150391    400    1
  570.859985  9566.120117    400    1
  553.934021  9588.870117    400    1
  543.219971  9582.849609    400    1
  552.810974  9586.370117    400    1
  539.179993  9566.070312    400    1
  555.361023  9575.280273    400    1
  539.179993  9566.070312    400    1
  544.950989  9587.650391    400    1
  554.278015  9584.400391    400    1
  570.859985  9566.120117    400    1
  552.778992  9587.910156    400    1
  557.140015  9587.940430    400    1
  553.507996  9579.299805    400    1
  547.052002  9582.980469    400    1
  545.281982  9588.530273    400    1
  555.361023  9575.339844    400    1
  545.580017  9552.759766    400    1
  545.580017  9552.759766    400    1
  545.580017  9552.759766    400    1
  542.650024  9568.389648    400    1
  542.650024  9568.389648    400    1
  550.822998  9588.959961    400    1
  546.752808  9580.476562    400    1
  557.793030  9580.049805    400    1
  542.650024  9568.389648    400    1
  542.650024  9568.389648    400    1
  562.580017  9573.259766    400    1
  558.788025  9585.440430    400    1
  557.669006  9581.049805    400    1
  555.731995  9582.009766    400    1
  539.179993  9566.070312    400    1
  542.650024  9568.389648    400    1
  535.713623  9588.758789    400    1
  553.431030  9587.730469    400    1
  547.258972  9582.549805    400    1
  535.709229  9588.789062    400    1
  542.650024  9568.389648    400    1
  558.078003  9558.379883    400    1
  542.650024  9568.389648    400    1
  549.515015  9589.919922    400    1
  558.698975  9582.929688    400    1
  552.734009  9588.219727    400    1
  550.218018  9584.750000    400    1
  542.650024  9568.389648    400    1
  558.249023  9580.540039    400    1
  542.650024  9568.389648    400    1
  554.393005  9584.610352    400    1
  554.747986  9587.339844    400    1
  546.406006  9581.209961    400    1
  539.179993  9566.070312    400    1
  554.549988  9577.610352    400    1
  552.692993  9587.019531    400    1
  542.650024  9568.389648    400    1
  542.650024  9568.389648    400    1
  552.210022  9585.440430    400    1
  535.796814  9588.768555    400    1
  562.580017  9573.259766    400    1
  550.213989  9589.540039    400    1
  555.333496  9588.244141    400    1
  549.601990  9589.929688    400    1
  548.439026  9577.019531    400    1
  535.775574  9588.768555    400    1
  548.802979  9590.129883    400    1
  537.936707  9592.507812    400    1
  551.270996  9586.969727    400    1
  549.351013  9590.019531    400    1
  549.393005  9589.860352    400    1
  548.778015  9583.700195    400    1
  549.937988  9583.879883    400    1
  539.179993  9566.070312    400    1
  552.828979  9587.889648    400    1
  548.867981  9590.190430    400    1
  552.828979  9587.879883    400    1
  549.823975  9589.799805    400    1
  535.309998  9588.783203    400    1
  535.709229  9588.776367    400    1
  542.320007  9583.957031    400    1
  543.807007  9583.049805    400    1
  549.698975  9589.849609    400    1
  550.479614  9583.260742    400    1
  546.046997  9586.709961    400    1
  549.049011  9590.179688    400    1
  549.466003  9589.929688    400    1
  545.184021  9582.650391    400    1
  544.140015  9583.250000    400    1
  547.270996  9582.870117    400    1
  549.086975  9590.169922    400    1
  548.986023  9590.129883    400    1
  538.473145  9592.174805    400    1
  551.546997  9583.240234    400    1
  545.580017  9552.759766    400    1
  549.300110  9576.041992    400    1
  549.416992  9590.099609    400    1
  549.395996  9589.950195    400    1
  548.971008  9590.269531    400    1
  548.924988  9590.280273    400    1
  552.601013  9588.700195    400    1
  548.830994  9590.330078    400    1
  553.995972  9588.370117    400    1
  548.593994  9590.429688    400    1
  548.541016  9590.410156    400    1
  549.939026  9589.830078    400    1
  549.244995  9589.919922    400    1
  547.398987  9590.099609    400    1
  545.075989  9578.490234    400    1
  548.776001  9589.889648    400    1
  548.393005  9589.969727    400    1
  548.715027  9589.879883    400    1
  548.913025  9590.089844    400    1
  551.330017  9580.809570    400    1
  546.620972  9582.089844    400    1
  545.796997  9579.280273    400    1
  547.005005  9590.790039    400    1
  547.179993  9590.849609    400    1
  547.617004  9590.730469    400    1
  547.114014  9590.860352    400    1
  548.129028  9590.330078    400    1
  548.109009  9590.320312    400    1
  547.448975  9589.900391    400    1
  547.510010  9590.089844    400    1
  547.352783  9590.621094    400    1
  552.781006  9584.650391    400    1
  549.414001  9583.559570    400    1
  547.640991  9581.540039    400    1
  542.843018  9583.320312    400    1
  545.130981  9578.370117    400    1
  552.924011  9586.429688    400    1
  558.080017  9586.809570    400    1
  547.090027  9587.040039    400    1
  552.729004  9588.200195    400    1
  547.906982  9590.339844    400    1
  553.940002  9585.660156    400    1
  547.874023  9589.940430    400    1
  548.846985  9590.110352    400    1
  547.919983  9590.349609    400    1
  549.848999  9580.099609    400    1
  553.916992  9586.379883    400    1
  548.103027  9590.309570    400    1
  546.880981  9580.070312    400    1
  546.200378  9585.192383    400    1
  542.099915  9583.699219    400    1
  542.650024  9568.389648    400    1
  547.773010  9590.019531    400    1
  547.700989  9590.230469    400    1
  549.017029  9590.000000    400    1
  547.479004  9581.480469    400    1
  538.482361  9582.985352    400    1
  546.875977  9590.599609    400    1
  542.650024  9568.389648    400    1
  542.650024  9568.389648    400    1
  547.517029  9575.700195    400    1
  555.161011  9587.049805    400    1
  542.650024  9568.389648    400    1
  548.270020  9587.049805    400    1
  547.728027  9582.700195    400    1
  550.830017  9588.919922    400    1
  542.650024  9568.389648    400    1
  542.650024  9568.389648    400    1
  545.255981  9578.759766    400    1
  542.650024  9568.389648    400    1
  535.704834  9588.780273    400    1
  544.098022  9580.059570    400    1
  542.650024  9568.389648    400    1
  535.709229  9588.785156    400    1
  556.900024  9579.469727    400    1
  542.650024  9568.389648    400    1
  550.934021  9584.839844    400    1
  542.650024  9568.389648    400    1
  542.650024  9568.389648    400    1
  542.650024  9568.389648    400    1
  542.650024  9568.389648    400    1
  558.078003  9558.379883    400    1
  546.440979  9580.450195    400    1
  549.679016  9583.459961    400    1
  553.034973  9576.250000    400    1
  535.709229  9588.789062    400    1
  562.580017  9573.259766    400    1
  562.580017  9573.259766    400    1
  562.580017  9573.259766    400    1
  551.906006  9580.299805    400    1
  562.580017  9573.259766    400    1
  562.580017  9573.259766    400    1
  545.465027  9577.849609    400    1
  562.580017  9573.259766    400    1
  562.580017  9573.259766    400    1
  549.317993  9589.559570    400    1
  562.580017  9573.259766    400    1
  535.722412  9588.789062    400    1
  551.273987  9587.700195    400    1
  545.372009  9588.459961    400    1
  555.210999  9586.969727    400    1
  554.362000  9577.500000    400    1
  544.059021  9581.139648    400    1
  557.531006  9586.400391    400    1
  557.067017  9576.110352    400    1
  542.650024  9568.389648    400    1
  554.927979  9578.110352    400    1
  552.794983  9588.160156    400    1
  558.078003  9558.379883    400    1
  562.580017  9573.259766    400    1
  562.580017  9573.259766    400    1
  558.078003  9558.379883    400    1
  548.492004  9590.290039    400    1
  544.145020  9589.459961    400    1
  542.650024  9568.389648    400    1
  546.379028  9584.110352    400    1
  538.711548  9583.335938    400    1
  539.179993  9566.070312    400    1
  539.179993  9566.070312    400    1
  535.704834  9588.771484    400    1
  542.650024  9568.389648    400    1
  535.704834  9588.780273    400    1
  545.749023  9581.040039    400    1
  539.179993  9566.070312    400    1
  542.650024  9568.389648    400    1
  552.390991  9588.080078    400    1
  549.427979  9584.759766    400    1
  548.211975  9586.190430    400    1
  545.323975  9581.980469    400    1
  550.906006  9578.349609    400    1
  555.143982  9579.419922    400    1
  549.466003  9589.980469    400    1
  548.375000  9585.250000    400    1
  542.650024  9568.389648    400    1
  549.638489  9580.878906    400    1
  546.130005  9579.209961    400    1
  570.859985  9566.120117    400    1
  539.179993  9566.070312    400    1
  547.393982  9590.509766    400    1
  542.650024  9568.389648    400    1
  542.650024  9568.389648    400    1
  546.289978  9580.759766    400    1
  546.693970  9580.250000    400    1
  543.330994  9581.230469    400    1
  547.518982  9582.589844    400    1
  554.012024  9588.389648    400    1
  542.650024  9568.389648    400    1
  550.395203  9583.338867    400    1
  549.901978  9583.620117    400    1
  556.750977  9576.160156    400    1
  544.838989  9588.280273    400    1
  552.507019  9575.299805    400    1
  542.650024  9568.389648    400    1
  543.687012  9582.150391    400    1
  548.247986  9587.650391    400    1
  542.948975  9581.379883    400    1
  544.338013  9580.330078    400    1
  544.059021  9588.169922    400    1
  542.650024  9568.389648    400    1
  553.000977  9586.030273    400    1
  548.379028  9588.580078    400    1
  545.393005  9578.459961    400    1
  546.302002  9591.089844    400    1
  545.294006  9577.509766    400    1
  548.661011  9577.160156    400    1
  535.709229  9588.776367    400    1
  548.148987  9585.099609    400    1
  551.460999  9586.240234    400    1
  554.570007  9574.740234    400    1
  545.580994  9577.940430    400    1
  544.213013  9580.929688    400    1
  552.277039  9586.305664    400    1
  545.580017  9552.759766    400    1
  544.269226  9578.916016    400    1
  545.580017  9552.759766    400    1
  546.340027  9578.709961    400    1
  558.322327  9589.603516    400    1
  554.181030  9584.799805    400    1
  542.276123  9575.002930    400    1
  545.554993  9577.959961    400    1
  548.700989  9577.610352    400    1
  548.333008  9586.469727    400    1
  542.650024  9568.389648    400    1
  542.650024  9568.389648    400    1
  535.713623  9588.776367    400    1
  550.721985  9587.690430    400    1
  548.781982  9589.419922    400    1
  542.650024  9568.389648    400    1
  558.078003  9558.379883    400    1
  541.753967  9584.672852    400    1
  546.830017  9590.530273    400    1
  549.130005  9586.919922    400    1
  543.989990  9547.080078    400    1
  535.709229  9588.789062    400    1
  545.658997  9577.730469    400    1
  544.745972  9581.389648    400    1
  543.025024  9584.080078    400    1
  546.018982  9589.129883    400    1
  554.390991  9581.650391    400    1
  543.057007  9584.209961    400    1
  546.103027  9588.530273    400    1
  545.804993  9577.980469    400    1
  545.872986  9588.370117    400    1
  554.421021  9581.540039    400    1
  555.276001  9582.009766    400    1
  546.315979  9588.139648    400    1
  554.851013  9581.610352    400    1
  546.098999  9587.889648    400    1
  554.952026  9581.759766    400    1
  554.939026  9581.459961    400    1
  546.435974  9588.169922    400    1
  543.271973  9584.059570    400    1
  546.088013  9587.570312    400    1
  543.135986  9583.929688    400    1
  543.163025  9583.919922    400    1
  546.075989  9587.669922    400    1
  546.060974  9587.990234    400    1
  546.239990  9587.690430    400    1
  555.568970  9586.450195    400    1
  550.270020  9586.830078    400    1
  542.997986  9583.719727    400    1
  546.213013  9587.830078    400    1
  546.247009  9587.780273    400    1
  543.091003  9583.700195    400    1
  546.369995  9588.190430    400    1
  546.763000  9584.679688    400    1
  546.224976  9588.469727    400    1
  546.331970  9588.570312    400    1
  546.250977  9587.629883    400    1
  546.247986  9589.219727    400    1
  546.247009  9587.669922    400    1
  546.205994  9588.969727    400    1
  542.158997  9582.519531    400    1
  546.393982  9589.019531    400    1
  546.380981  9588.400391    400    1
  545.775024  9588.360352    400    1
  546.767029  9587.849609    400    1
  546.491394  9587.838867    400    1
  545.921997  9588.030273    400    1
  546.583984  9588.049805    400    1
  545.937988  9588.750000    400    1
  552.338989  9582.700195    400    1
  551.093018  9582.980469    400    1
  551.353027  9584.129883    400    1
  546.002991  9588.559570    400    1
  551.242004  9584.150391    400    1
  551.695007  9582.959961    400    1
  545.872986  9589.379883    400    1
  545.859985  9584.509766    400    1
  546.179016  9589.269531    400    1
  546.489014  9589.009766    400    1
  555.794983  9582.370117    400    1
  542.835999  9583.889648    400    1
  542.869995  9583.879883    400    1
  544.768982  9588.830078    400    1
  546.156006  9589.019531    400    1
  546.202026  9589.040039    400    1
  556.320007  9583.179688    400    1
  557.205994  9584.110352    400    1
  557.106995  9584.110352    400    1
  556.028992  9572.269531    400    1
  548.596008  9578.339844    400    1
  556.242981  9584.099609    400    1
  549.895020  9581.040039    400    1
  555.443970  9585.669922    400    1
  548.301025  9588.480469    400    1
  548.763000  9588.339844    400    1
  550.388000  9586.509766    400    1
  549.901001  9580.809570    400    1
  550.130981  9581.019531    400    1
  550.986877  9580.176758    400    1
  556.520020  9586.750000    400    1
  548.504028  9588.750000    400    1
  551.170837  9580.546875    400    1
  546.208984  9587.709961    400    1
  555.971008  9578.750000    400    1
  546.853027  9591.030273    400    1
  543.023010  9583.730469    400    1
  548.926025  9577.929688    400    1
  554.531006  9584.339844    400    1
  556.750977  9581.259766    400    1
  551.072754  9580.387695    400    1
  549.715027  9580.419922    400    1
  556.169006  9578.179688    400    1
  542.650024  9568.389648    400    1
  542.758972  9583.209961    400    1
  542.742004  9583.160156    400    1
  542.887024  9583.639648    400    1
  542.809021  9583.690430    400    1
  554.216980  9574.879883    400    1
  542.541016  9582.820312    400    1
  542.443970  9582.969727    400    1
  542.426025  9582.969727    400    1
  535.731201  9588.780273    400    1
  542.700012  9583.490234    400    1
  553.364990  9585.679688    400    1
  542.458984  9582.500000    400    1
  544.156982  9583.280273    400    1
  544.127014  9583.269531    400    1
  554.687012  9585.740234    400    1
  544.526978  9583.070312    400    1
  544.562988  9583.259766    400    1
  544.268982  9582.969727    400    1
  544.406982  9582.889648    400    1
  544.471985  9582.889648    400    1
  544.588989  9582.990234    400    1
  543.380005  9583.349609    400    1
  543.572998  9583.969727    400    1
  543.612976  9583.929688    400    1
  543.861023  9584.150391    400    1
  543.534973  9583.679688    400    1
  543.640991  9584.030273    400    1
  543.280029  9583.620117    400    1
  554.774902  9570.820312    400    1
  552.687012  9587.809570    400    1
  544.635986  9579.179688    400    1
  556.073975  9580.360352    400    1
  543.278015  9583.799805    400    1
  544.593018  9581.169922    400    1
  542.947998  9583.230469    400    1
  546.577026  9576.980469    400    1
  544.192993  9583.309570    400    1
  542.849976  9583.059570    400    1
  542.650024  9568.389648    400    1
  543.236023  9582.669922    400    1
  554.375000  9587.780273    400    1
  556.031006  9587.860352    400    1
  542.836975  9582.469727    400    1
  549.030029  9589.980469    400    1
  539.179993  9566.070312    400    1
  543.570984  9583.160156    400    1
  546.567993  9590.790039    400    1
  543.434998  9582.629883    400    1
  549.039001  9589.780273    400    1
  548.385010  9589.500000    400    1
  546.463013  9587.900391    400    1
  545.005981  9588.120117    400    1
  545.411987  9590.259766    400    1
  543.822998  9583.719727    400    1
  546.429993  9590.980469    400    1
  549.556030  9584.280273    400    1
  556.112000  9586.440430    400    1
  555.068970  9585.059570    400    1
  553.276001  9584.740234    400    1
  553.236023  9586.290039    400    1
  554.580994  9581.709961    400    1
  549.228027  9581.839844    400    1
  553.940002  9582.540039    400    1
  556.934998  9587.049805    400    1
  542.304993  9582.549805    400    1
  553.832031  9584.412109    400    1
  548.101990  9581.700195    400    1
  544.525024  9582.870117    400    1
  553.937988  9586.370117    400    1
  548.281982  9582.780273    400    1
  554.820007  9581.709961    400    1
  557.778015  9587.000000    400    1
  553.075989  9586.450195    400    1
  541.597168  9582.474609    400    1
  548.297974  9582.740234    400    1
  542.528992  9583.259766    400    1
  542.950989  9583.440430    400    1
  556.120972  9575.650391    400    1
  553.721985  9582.580078    400    1
  554.184998  9584.599609    400    1
  554.060974  9584.190430    400    1
  554.047974  9581.990234    400    1
  553.499023  9585.589844    400    1
  553.937988  9585.030273    400    1
  549.263000  9581.830078    400    1
  543.203979  9583.320312    400    1
  554.187988  9584.299805    400    1
  553.638977  9582.330078    400    1
  542.650024  9568.389648    400    1
  542.650024  9568.389648    400    1
  553.293030  9584.650391    400    1
  557.142029  9586.620117    400    1
  553.843994  9583.040039    400    1
  547.070984  9581.629883    400    1
  549.507019  9581.599609    400    1
  542.841003  9583.049805    400    1
  553.559998  9585.120117    400    1
  554.510986  9583.549805    400    1
  553.690979  9585.169922    400    1
  543.244019  9583.719727    400    1
  553.536987  9585.320312    400    1
  553.364990  9584.809570    400    1
  553.918030  9583.059570    400    1
  554.903015  9585.700195    400    1
  547.763977  9581.700195    400    1
  542.734009  9582.809570    400    1
  555.536011  9585.709961    400    1
  535.696106  9588.780273    400    1
  554.067017  9582.070312    400    1
  553.844971  9586.459961    400    1
  553.632019  9582.209961    400    1
  554.960999  9585.059570    400    1
  548.192017  9582.000000    400    1
  554.169006  9583.120117    400    1
  554.340027  9585.919922    400    1
  555.848022  9585.790039    400    1
  544.202026  9583.570312    400    1
  553.710022  9582.129883    400    1
  542.283020  9582.509766    400    1
  542.416992  9583.009766    400    1
  570.859985  9566.120117    400    1
  555.739014  9585.799805    400    1
  542.950989  9583.790039    400    1
  553.796997  9586.490234    400    1
  543.234985  9584.429688    400    1
  553.942017  9586.230469    400    1
  555.249023  9585.759766    400    1
  549.185669  9576.950195    400    1
  554.828979  9588.209961    400    1
  557.747009  9587.259766    400    1
  554.494995  9584.589844    400    1
  548.325012  9582.790039    400    1
  543.294983  9583.070312    400    1
  554.578003  9584.709961    400    1
  557.630127  9586.899414    400    1
  548.109009  9581.730469    400    1
  543.820007  9583.709961    400    1
  548.211975  9585.160156    400    1
  558.145020  9586.450195    400    1
  547.982971  9579.519531    400    1
  555.117981  9585.280273    400    1
  548.347046  9579.676758    400    1
  554.078979  9582.019531    400    1
  547.361023  9582.160156    400    1
  543.625000  9584.309570    400    1
  545.893982  9584.839844    400    1
  557.034973  9586.379883    400    1
  554.346008  9585.830078    400    1
  557.359985  9586.980469    400    1
  554.585999  9586.000000    400    1
  553.549988  9584.740234    400    1
  548.416016  9582.799805    400    1
  545.987976  9584.669922    400    1
  543.484985  9583.049805    400    1
  554.489014  9586.120117    400    1
  554.903015  9585.700195    400    1
  554.119995  9584.669922    400    1
  548.168030  9581.900391    400    1
  547.760986  9580.059570    400    1
  548.133972  9579.339844    400    1
  547.879028  9579.700195    400    1
  554.093018  9581.889648    400    1
  554.822021  9584.339844    400    1
  544.284973  9583.339844    400    1
  554.112976  9586.440430    400    1
  554.421997  9583.419922    400    1
  554.007996  9586.360352    400    1
  554.041992  9584.900391    400    1
  544.646973  9583.209961    400    1
  544.195007  9583.129883    400    1
  553.494995  9585.620117    400    1
  553.804016  9584.219727    400    1
  542.966980  9584.070312    400    1
  555.288025  9583.129883    400    1
  547.856995  9584.120117    400    1
  548.148987  9585.179688    400    1
  555.848999  9583.320312    400    1
  545.302002  9585.769531    400    1
  545.401001  9585.940430    400    1
  549.645020  9584.940430    400    1
  545.046997  9586.120117    400    1
  544.770996  9585.919922    400    1
  544.995972  9586.799805    400    1
  556.341980  9583.160156    400    1
  547.148987  9581.269531    400    1
  547.362000  9582.959961    400    1
  548.325989  9584.790039    400    1
  545.302979  9586.940430    400    1
  548.552979  9583.919922    400    1
  544.898010  9585.879883    400    1
  544.825989  9586.519531    400    1
  544.830994  9586.230469    400    1
  547.288025  9580.209961    400    1
  545.049988  9586.070312    400    1
  546.890015  9583.009766    400    1
  548.505005  9584.129883    400    1
  548.000977  9584.290039    400    1
  545.125000  9585.820312    400    1
  546.468018  9584.919922    400    1
  555.953003  9588.040039    400    1
  545.776001  9583.269531    400    1
  546.846985  9584.269531    400    1
  548.322021  9584.629883    400    1
  545.617004  9585.969727    400    1
  546.731995  9583.500000    400    1
  545.330017  9585.839844    400    1
  546.315979  9584.059570    400    1
  547.750000  9584.929688    400    1
  544.627991  9586.570312    400    1
  545.284973  9586.450195    400    1
  545.645020  9586.280273    400    1
  545.929016  9579.990234    400    1
  546.400024  9584.980469    400    1
  547.776001  9584.980469    400    1
  545.856018  9585.839844    400    1
  554.306030  9584.519531    400    1
  548.000977  9585.320312    400    1
  545.645996  9586.259766    400    1
  545.666992  9585.759766    400    1
  545.103027  9586.950195    400    1
  548.078979  9584.410156    400    1
  545.109985  9586.980469    400    1
  553.047974  9585.950195    400    1
  545.630981  9585.980469    400    1
  548.356018  9584.990234    400    1
  545.226074  9586.844727    400    1
  545.525024  9586.360352    400    1
  545.653992  9585.690430    400    1
  548.096985  9584.290039    400    1
  545.312988  9586.330078    400    1
  545.599976  9586.190430    400    1
  545.893005  9587.040039    400    1
  552.997009  9588.759766    400    1
  544.984009  9586.290039    400    1
  547.237976  9582.959961    400    1
  548.419006  9585.009766    400    1
  545.406006  9586.849609    400    1
  546.814026  9582.290039    400    1
  546.395020  9580.070312    400    1
  555.401001  9576.099609    400    1
  556.127014  9575.740234    400    1
  556.543030  9576.280273    400    1
  546.372986  9583.950195    400    1
  556.729004  9576.519531    400    1
  556.711975  9576.549805    400    1
  556.583984  9576.790039    400    1
  557.416016  9576.849609    400    1
  553.757019  9587.830078    400    1
  545.872009  9579.900391    400    1
  556.064026  9578.269531    400    1
  557.257996  9577.129883    400    1
  547.054993  9580.780273    400    1
  556.262024  9577.990234    400    1
  556.155029  9576.519531    400    1
  548.103027  9583.860352    400    1
  556.023987  9578.040039    400    1
  556.466003  9576.429688    400    1
  546.674011  9580.230469    400    1
  546.177979  9580.160156    400    1
  549.033020  9584.959961    400    1
  546.419006  9580.059570    400    1
  548.664001  9583.730469    400    1
  546.802002  9580.429688    400    1
  556.156982  9577.089844    400    1
  546.791748  9578.948242    400    1
  555.622009  9575.980469    400    1
  556.942993  9576.870117    400    1
  546.143005  9585.240234    400    1
  546.195007  9580.169922    400    1
  556.226013  9578.379883    400    1
  555.916992  9578.309570    400    1
  545.919006  9584.290039    400    1
  546.794983  9580.059570    400    1
  547.125000  9580.809570    400    1
  546.804993  9579.929688    400    1
  545.960022  9579.990234    400    1
  548.664001  9583.830078    400    1
  556.142029  9577.400391    400    1
  547.505005  9584.299805    400    1
  546.544983  9580.139648    400    1
  556.247009  9577.370117    400    1
  547.596985  9580.259766    400    1
  545.580017  9552.759766    400    1
  549.783020  9580.139648    400    1
  556.286987  9578.179688    400    1
  556.994995  9576.719727    400    1
  556.440002  9577.169922    400    1
  546.573975  9580.440430    400    1
  556.401978  9578.179688    400    1
  556.953979  9576.719727    400    1
  546.875000  9584.110352    400    1
  545.021973  9589.519531    400    1
  545.296021  9588.040039    400    1
  554.653015  9576.629883    400    1
  554.768005  9576.610352    400    1
  555.973999  9575.900391    400    1
  544.448975  9588.870117    400    1
  557.088989  9576.769531    400    1
  544.465027  9588.900391    400    1
  556.916992  9576.320312    400    1
  544.036011  9588.839844    400    1
  557.328979  9576.959961    400    1
  557.309021  9576.450195    400    1
  557.513977  9577.030273    400    1
  543.213989  9580.610352    400    1
  556.588013  9576.820312    400    1
  556.883972  9576.509766    400    1
  544.059998  9588.799805    400    1
  544.742004  9588.389648    400    1
  544.947021  9589.599609    400    1
  544.554993  9588.339844    400    1
  556.921021  9575.950195    400    1
  556.499023  9576.980469    400    1
  544.750977  9589.809570    400    1
  557.752014  9578.940430    400    1
  556.536011  9577.019531    400    1
  544.268982  9588.379883    400    1
  557.770996  9577.190430    400    1
  556.101013  9575.700195    400    1
  544.713013  9589.030273    400    1
  545.429016  9589.900391    400    1
  557.117004  9577.160156    400    1
  556.088013  9577.559570    400    1
  556.943970  9576.120117    400    1
  544.796997  9589.580078    400    1
  555.877014  9578.709961    400    1
  556.112000  9578.389648    400    1
  557.127991  9576.990234    400    1
  556.609009  9577.589844    400    1
  557.453979  9578.019531    400    1
  556.583984  9577.490234    400    1
  556.232971  9578.480469    400    1
  555.109009  9577.030273    400    1
  558.658020  9580.639648    400    1
  545.252991  9589.379883    400    1
  556.262024  9578.570312    400    1
  556.622009  9577.769531    400    1
  557.265015  9578.389648    400    1
  545.078003  9588.990234    400    1
  556.702026  9576.769531    400    1
  556.997986  9576.929688    400    1
  544.658020  9588.519531    400    1
  544.387024  9589.360352    400    1
  545.190002  9589.620117    400    1
  557.252991  9578.240234    400    1
  557.638000  9579.509766    400    1
  557.135986  9576.730469    400    1
  544.325989  9589.349609    400    1
  545.396973  9589.400391    400    1
  555.606995  9576.219727    400    1
  544.991028  9589.580078    400    1
  560.414978  9578.889648    400    1
  561.145996  9580.230469    400    1
  552.635986  9584.589844    400    1
  551.851990  9584.570312    400    1
  557.992004  9577.440430    400    1
  555.708008  9580.230469    400    1
  555.812012  9580.230469    400    1
  557.682007  9577.509766    400    1
  551.831970  9583.320312    400    1
  555.247986  9580.030273    400    1
  559.052979  9578.179688    400    1
  555.507019  9581.169922    400    1
  559.919983  9579.219727    400    1
  559.943970  9579.030273    400    1
  555.135010  9580.969727    400    1
  557.687012  9580.400391    400    1
  557.677979  9577.500000    400    1
  551.780029  9583.280273    400    1
  555.025024  9581.030273    400    1
  556.534973  9584.599609    400    1
  557.682007  9577.509766    400    1
  559.703003  9579.209961    400    1
  551.728027  9583.349609    400    1
  556.604004  9580.290039    400    1
  558.033630  9578.005859    400    1
  546.239990  9587.740234    400    1
  552.732971  9584.639648    400    1
  556.731018  9576.769531    400    1
  556.448975  9584.620117    400    1
  552.513000  9584.530273    400    1
  557.234985  9580.500000    400    1
  551.706970  9583.490234    400    1
  558.450989  9577.919922    400    1
  550.960999  9583.559570    400    1
  555.843994  9580.309570    400    1
  558.114014  9579.500000    400    1
  558.187012  9577.589844    400    1
  555.895996  9580.320312    400    1
  560.872986  9579.320312    400    1
  551.109009  9583.929688    400    1
  555.742981  9579.860352    400    1
  557.059021  9584.440430    400    1
  554.630981  9581.139648    400    1
  551.806030  9583.219727    400    1
  551.854004  9583.900391    400    1
  556.630981  9579.639648    400    1
  555.947998  9581.370117    400    1
  558.416016  9582.889648    400    1
  558.809998  9578.070312    400    1
  552.159973  9583.629883    400    1
  554.778992  9581.179688    400    1
  558.859985  9578.099609    400    1
  555.259705  9580.755859    400    1
  557.234985  9580.709961    400    1
  558.710022  9582.900391    400    1
  561.606018  9580.700195    400    1
  551.919006  9583.530273    400    1
  556.960999  9579.429688    400    1
  559.338013  9578.969727    400    1
  560.783020  9579.839844    400    1
  552.104004  9583.370117    400    1
  551.887024  9583.330078    400    1
  542.650024  9568.389648    400    1
  556.741028  9580.280273    400    1
  552.534973  9584.540039    400    1
  552.489990  9584.519531    400    1
  552.200867  9583.784180    400    1
  545.182983  9588.160156    400    1
  550.346008  9581.330078    400    1
  549.651978  9581.849609    400    1
  555.348999  9582.049805    400    1
  545.109009  9588.849609    400    1
  550.684998  9581.669922    400    1
  552.413025  9585.089844    400    1
  550.112976  9581.980469    400    1
  558.374023  9582.559570    400    1
  545.047974  9588.830078    400    1
  555.344971  9582.019531    400    1
  550.512024  9581.910156    400    1
  554.940002  9581.740234    400    1
  545.575012  9588.240234    400    1
  554.843994  9582.089844    400    1
  555.315002  9581.919922    400    1
  545.480286  9588.817383    400    1
  545.625000  9588.599609    400    1
  550.997009  9584.139648    400    1
  545.333008  9589.719727    400    1
  550.596985  9581.679688    400    1
  545.004028  9588.750000    400    1
  545.862976  9588.150391    400    1
  558.437988  9582.759766    400    1
  545.299988  9588.219727    400    1
  544.982971  9588.679688    400    1
  555.044983  9581.730469    400    1
  545.210022  9588.549805    400    1
  550.562988  9581.709961    400    1
  554.520020  9581.459961    400    1
  558.544983  9582.940430    400    1
  551.385010  9581.259766    400    1
  545.221008  9589.179688    400    1
  554.357971  9581.500000    400    1
  545.257019  9589.150391    400    1
  545.112976  9589.190430    400    1
  550.645020  9581.059570    400    1
  554.828003  9581.599609    400    1
  545.549011  9588.400391    400    1
  555.471985  9581.870117    400    1
  554.607971  9581.700195    400    1
  550.916016  9580.969727    400    1
  554.848999  9582.070312    400    1
  554.872986  9582.059570    400    1
  551.081970  9581.179688    400    1
  552.320984  9579.490234    400    1
  558.536987  9582.929688    400    1
  551.068970  9581.190430    400    1
  549.604004  9579.629883    400    1
  555.788025  9581.559570    400    1
  559.190002  9582.740234    400    1
  559.521973  9582.780273    400    1
  550.304016  9582.139648    400    1
  559.658997  9582.769531    400    1
  549.960022  9582.009766    400    1
  555.515015  9582.019531    400    1
  553.734009  9586.660156    400    1
  556.400024  9586.790039    400    1
  555.677002  9586.400391    400    1
  555.604980  9582.099609    400    1
  554.182007  9583.440430    400    1
  554.450012  9581.620117    400    1
  554.572021  9586.400391    400    1
  556.531006  9586.509766    400    1
  554.315979  9587.190430    400    1
  556.403015  9586.599609    400    1
  552.882019  9586.169922    400    1
  555.833984  9581.219727    400    1
  554.997986  9584.660156    400    1
  554.552002  9582.040039    400    1
  556.458008  9586.259766    400    1
  553.823975  9584.059570    400    1
  554.598999  9582.040039    400    1
  555.934021  9586.639648    400    1
  536.814331  9586.887695    400    1
  554.161987  9587.849609    400    1
  542.687988  9583.070312    400    1
  545.137024  9584.750000    400    1
  555.552002  9587.070312    400    1
  554.906982  9582.419922    400    1
  555.302002  9587.110352    400    1
  554.132996  9583.719727    400    1
  556.172974  9587.209961    400    1
  555.661987  9587.400391    400    1
  545.356018  9585.309570    400    1
  554.783020  9587.599609    400    1
  555.325012  9587.110352    400    1
  554.872986  9581.900391    400    1
  552.333008  9586.870117    400    1
  554.809998  9586.860352    400    1
  545.655029  9584.490234    400    1
  554.568970  9581.830078    400    1
  554.237000  9587.200195    400    1
  545.698975  9584.519531    400    1
  554.284973  9583.740234    400    1
  555.187988  9587.320312    400    1
  555.807983  9586.740234    400    1
  553.731018  9583.679688    400    1
  555.822998  9586.740234    400    1
  555.109009  9587.419922    400    1
  554.026978  9587.360352    400    1
  545.330994  9585.009766    400    1
  545.674011  9584.730469    400    1
  554.935974  9587.019531    400    1
  546.140991  9584.190430    400    1
  553.653992  9583.379883    400    1
  555.882019  9586.019531    400    1
  553.661011  9583.839844    400    1
  554.757019  9581.669922    400    1
  556.510010  9587.099609    400    1
  545.262024  9584.879883    400    1
  556.528015  9586.190430    400    1
  553.651978  9586.900391    400    1
  556.517029  9587.099609    400    1
  554.263000  9583.559570    400    1
  546.020996  9581.049805    400    1
  556.567017  9586.870117    400    1
  552.510010  9586.820312    400    1
  551.559998  9587.240234    400    1
  558.422974  9585.179688    400    1
  551.668030  9587.219727    400    1
  558.588989  9585.509766    400    1
  558.552979  9585.429688    400    1
  558.622986  9585.349609    400    1
  552.161011  9577.889648    400    1
  558.486023  9585.389648    400    1
  557.023987  9586.570312    400    1
  552.478027  9578.419922    400    1
  550.807983  9584.809570    400    1
  558.573975  9585.580078    400    1
  552.364990  9586.459961    400    1
  550.249023  9584.469727    400    1
  552.362000  9586.459961    400    1
  550.601990  9585.009766    400    1
  546.293030  9579.750000    400    1
  552.085022  9586.900391    400    1
  558.916016  9585.070312    400    1
  558.487976  9585.320312    400    1
  557.693970  9586.339844    400    1
  552.101013  9578.019531    400    1
  554.296021  9587.769531    400    1
  550.340027  9584.620117    400    1
  552.060974  9584.099609    400    1
  558.979004  9585.190430    400    1
  553.781006  9586.179688    400    1
  550.419983  9584.769531    400    1
  558.297974  9585.230469    400    1
  551.072998  9585.059570    400    1
  558.773010  9585.389648    400    1
  552.020996  9586.910156    400    1
  557.213013  9586.410156    400    1
  558.943970  9585.910156    400    1
  550.848999  9584.709961    400    1
  558.422974  9585.169922    400    1
  557.270996  9586.400391    400    1
  550.330017  9581.870117    400    1
  558.950012  9585.250000    400    1
  558.901001  9585.160156    400    1
  552.122986  9586.740234    400    1
  550.330017  9581.910156    400    1
  558.848022  9585.230469    400    1
  552.130737  9578.139648    400    1
  552.392029  9578.330078    400    1
  550.418030  9584.209961    400    1
  551.086975  9586.169922    400    1
  558.888000  9585.540039    400    1
  558.749023  9585.320312    400    1
  556.754028  9586.169922    400    1
  550.924011  9586.320312    400    1
  557.427979  9586.049805    400    1
  551.059021  9585.700195    400    1
  558.827026  9585.099609    400    1
  558.679016  9585.410156    400    1
  555.814026  9585.660156    400    1
  550.747009  9584.620117    400    1
  551.177002  9586.089844    400    1
  550.758972  9584.740234    400    1
  558.919006  9585.339844    400    1
  550.768982  9585.030273    400    1
  558.752991  9585.410156    400    1
  551.177002  9586.570312    400    1
  551.197998  9586.790039    400    1
  556.385071  9586.056641    400    1
  552.458984  9578.110352    400    1
  551.080994  9578.599609    400    1
  545.822021  9580.389648    400    1
  545.914001  9580.750000    400    1
  554.458984  9575.190430    400    1
  551.249023  9578.490234    400    1
  552.106018  9578.030273    400    1
  551.174011  9578.610352    400    1
  552.554993  9574.940430    400    1
  545.476990  9578.639648    400    1
  548.754028  9590.139648    400    1
  545.895996  9580.620117    400    1
  554.963013  9585.240234    400    1
  551.955017  9580.120117    400    1
  552.325989  9579.519531    400    1
  546.109985  9580.530273    400    1
  553.776978  9576.540039    400    1
  551.137024  9578.559570    400    1
  545.382019  9579.620117    400    1
  553.361145  9574.679688    400    1
  552.960999  9574.000000    400    1
  551.963013  9577.559570    400    1
  553.069336  9574.703125    400    1
  552.226990  9577.929688    400    1
  545.315979  9579.660156    400    1
  553.643005  9576.209961    400    1
  553.090027  9576.459961    400    1
  552.414001  9578.259766    400    1
  553.396973  9575.179688    400    1
  553.726013  9576.049805    400    1
  546.244019  9581.280273    400    1
  552.791992  9575.080078    400    1
  553.604980  9576.190430    400    1
  554.862000  9574.629883    400    1
  551.797974  9578.080078    400    1
  553.836975  9576.709961    400    1
  552.799988  9587.700195    400    1
  542.650024  9568.389648    400    1
  550.471436  9586.113281    400    1
  552.288025  9574.940430    400    1
  553.002991  9574.150391    400    1
  552.591980  9575.049805    400    1
  554.666016  9574.700195    400    1
  547.788025  9587.410156    400    1
  551.233826  9578.109375    400    1
  551.997986  9587.500000    400    1
  552.969971  9574.929688    400    1
  554.875977  9574.629883    400    1
  546.228027  9580.540039    400    1
  552.666016  9575.959961    400    1
  552.919006  9576.049805    400    1
  553.338989  9576.230469    400    1
  545.994995  9581.000000    400    1
  550.931030  9578.339844    400    1
  545.703979  9580.429688    400    1
  550.750977  9578.339844    400    1
  550.859009  9578.339844    400    1
  558.427979  9582.990234    400    1
  551.999023  9574.889648    400    1
  554.010986  9574.959961    400    1
  552.979004  9573.950195    400    1
  552.955017  9574.650391    400    1
  555.232971  9575.490234    400    1
  545.103027  9581.690430    400    1
  544.075989  9581.660156    400    1
  544.435974  9582.000000    400    1
  544.838013  9581.599609    400    1
  544.502014  9582.410156    400    1
  552.338013  9574.709961    400    1
  552.885986  9575.780273    400    1
  543.388000  9580.490234    400    1
  544.549988  9582.389648    400    1
  544.497986  9582.490234    400    1
  544.237976  9581.620117    400    1
  543.760986  9580.480469    400    1
  543.172974  9582.290039    400    1
  544.515991  9581.549805    400    1
  548.796997  9589.450195    400    1
  552.963989  9576.240234    400    1
  543.317993  9582.240234    400    1
  552.872986  9575.759766    400    1
  535.718018  9588.771484    400    1
  544.289978  9581.620117    400    1
  542.575989  9581.429688    400    1
  543.023987  9580.849609    400    1
  544.596985  9580.349609    400    1
  546.151001  9583.440430    400    1
  543.909973  9582.160156    400    1
  543.554016  9581.919922    400    1
  543.320007  9580.780273    400    1
  553.028992  9574.849609    400    1
  544.138977  9581.540039    400    1
  552.213013  9575.080078    400    1
  538.484680  9583.861328    400    1
  544.088013  9580.919922    400    1
  543.591003  9581.200195    400    1
  544.330994  9580.599609    400    1
  544.143005  9580.469727    400    1
  554.124023  9587.509766    400    1
  544.789001  9580.910156    400    1
  544.379028  9580.429688    400    1
  544.390015  9581.030273    400    1
  544.843018  9580.849609    400    1
  542.625977  9580.910156    400    1
  544.719971  9581.769531    400    1
  543.554016  9581.400391    400    1
  552.997009  9576.320312    400    1
  543.288025  9581.230469    400    1
  544.294983  9582.549805    400    1
  544.322998  9580.330078    400    1
  549.349976  9586.030273    400    1
  544.677979  9580.230469    400    1
  542.776001  9581.370117    400    1
  544.489990  9581.299805    400    1
  543.426025  9581.099609    400    1
  542.656982  9581.419922    400    1
  544.422974  9580.769531    400    1
  541.965027  9582.030273    400    1
  544.659973  9581.809570    400    1
  543.583008  9580.940430    400    1
  544.346985  9582.540039    400    1
  545.015015  9581.719727    400    1
  543.583984  9581.809570    400    1
  544.317017  9582.290039    400    1
  544.497986  9582.509766    400    1
  558.554016  9587.889648    400    1
  542.247986  9582.059570    400    1
  559.645020  9588.269531    400    1
  542.648987  9582.450195    400    1
  543.052612  9582.070312    400    1
  560.099976  9586.679688    400    1
  557.606995  9587.719727    400    1
  543.380981  9580.450195    400    1
  544.820007  9581.570312    400    1
  544.276001  9582.299805    400    1
  557.986023  9588.500000    400    1
  543.142029  9581.179688    400    1
  560.140991  9586.589844    400    1
  558.729980  9587.809570    400    1
  544.216980  9582.330078    400    1
  559.640991  9588.320312    400    1
  556.434021  9587.440430    400    1
  544.247009  9582.000000    400    1
  559.851990  9587.219727    400    1
  544.456970  9580.969727    400    1
  544.804016  9580.129883    400    1
  542.943970  9581.309570    400    1
  560.239990  9587.179688    400    1
  558.474976  9587.799805    400    1
  544.137024  9582.370117    400    1
  558.052979  9587.990234    400    1
  544.281982  9582.019531    400    1
  559.182007  9588.459961    400    1
  558.057983  9588.459961    400    1
  544.216980  9580.700195    400    1
  535.739929  9588.780273    400    1
  559.869019  9588.299805    400    1
  551.045654  9587.417969    400    1
  559.640991  9587.400391    400    1
  558.098022  9588.509766    400    1
  544.179016  9580.509766    400    1
  559.752014  9588.540039    400    1
  544.039001  9582.459961    400    1
  559.468018  9588.620117    400    1
  543.914978  9581.540039    400    1
  544.043030  9580.990234    400    1
  544.122986  9582.290039    400    1
  558.265015  9587.839844    400    1
  544.075989  9580.719727    400    1
  544.013000  9581.209961    400    1
  544.984009  9577.730469    400    1
  557.857971  9587.889648    400    1
  544.013000  9581.690430    400    1
  558.588989  9587.839844    400    1
  558.487000  9588.000000    400    1
  543.343994  9580.940430    400    1
  543.731995  9581.750000    400    1
  542.888977  9581.089844    400    1
  544.340027  9582.030273    400    1
  544.413025  9582.099609    400    1
  558.942993  9589.910156    400    1
  544.538025  9582.139648    400    1
  546.252014  9585.759766    400    1
  559.411011  9589.299805    400    1
  559.396973  9589.040039    400    1
  558.293884  9588.543945    400    1
  559.492981  9589.099609    400    1
  559.249023  9589.750000    400    1
  558.833008  9590.230469    400    1
  559.353027  9589.740234    400    1
  559.304565  9589.661133    400    1
  544.145020  9580.379883    400    1
  554.645996  9579.490234    400    1
  559.216980  9588.950195    400    1
  558.393005  9588.679688    400    1
  559.428833  9589.364258    400    1
  559.258972  9589.690430    400    1
  559.249023  9589.709961    400    1
  549.151978  9584.219727    400    1
  559.328979  9589.440430    400    1
  558.421997  9588.669922    400    1
  554.682983  9579.639648    400    1
  558.479004  9588.639648    400    1
  558.247986  9588.480469    400    1
  559.244019  9589.980469    400    1
  558.432007  9588.849609    400    1
  554.627014  9579.490234    400    1
  554.604004  9579.330078    400    1
  553.010986  9581.429688    400    1
  559.419006  9589.530273    400    1
  559.109985  9587.950195    400    1
  558.601990  9588.870117    400    1
  558.528015  9588.589844    400    1
  558.164001  9588.339844    400    1
  551.759705  9587.024414    400    1
  554.630981  9579.500000    400    1
  559.301025  9590.070312    400    1
  558.604980  9588.870117    400    1
  558.452026  9588.709961    400    1
  553.046997  9581.200195    400    1
  559.338013  9590.009766    400    1
  558.625000  9588.940430    400    1
  558.447998  9588.860352    400    1
  559.356018  9589.969727    400    1
  558.591003  9588.849609    400    1
  558.471985  9588.820312    400    1
  559.068970  9590.000000    400    1
  558.458008  9588.849609    400    1
  559.578979  9588.889648    400    1
  552.562988  9588.629883    400    1
  559.387024  9589.400391    400    1
  554.637024  9579.490234    400    1
  553.080017  9581.290039    400    1
  544.771973  9578.549805    400    1
  546.484009  9584.610352    400    1
  542.456970  9581.480469    400    1
  545.440979  9578.629883    400    1
  546.208984  9585.540039    400    1
  546.807983  9585.040039    400    1
  542.815979  9581.349609    400    1
  552.781006  9581.269531    400    1
  545.640015  9577.990234    400    1
  546.434998  9585.240234    400    1
  542.236023  9581.549805    400    1
  545.205994  9578.639648    400    1
  546.596008  9587.490234    400    1
  546.208984  9585.299805    400    1
  553.158020  9581.469727    400    1
  546.653015  9582.780273    400    1
  559.109009  9580.860352    400    1
  547.038025  9584.910156    400    1
  541.520020  9580.610352    400    1
  546.559021  9587.490234    400    1
  552.841003  9581.230469    400    1
  545.182007  9578.190430    400    1
  541.419983  9581.169922    400    1
  545.924011  9586.910156    400    1
  547.950989  9580.469727    400    1
  552.684021  9581.490234    400    1
  546.419983  9589.150391    400    1
  545.109985  9578.599609    400    1
  546.286987  9589.200195    400    1
  547.750000  9583.879883    400    1
  557.679016  9580.129883    400    1
  555.859985  9581.730469    400    1
  548.244019  9584.820312    400    1
  541.429016  9580.969727    400    1
  546.403015  9585.440430    400    1
  541.393982  9580.980469    400    1
  545.770020  9578.070312    400    1
  547.325989  9584.440430    400    1
  548.539001  9584.459961    400    1
  547.349976  9584.440430    400    1
  541.768982  9581.009766    400    1
  546.090027  9586.929688    400    1
  553.728027  9580.419922    400    1
  548.796021  9584.540039    400    1
  545.768982  9577.910156    400    1
  546.205994  9585.379883    400    1
  546.978027  9584.910156    400    1
  542.068970  9580.910156    400    1
  553.784973  9580.599609    400    1
  548.810974  9584.559570    400    1
  548.736023  9584.459961    400    1
  543.015015  9580.799805    400    1
  547.606018  9583.679688    400    1
  542.348022  9581.230469    400    1
  546.698975  9586.780273    400    1
  553.606995  9581.070312    400    1
  544.799988  9578.639648    400    1
  545.934998  9586.889648    400    1
  553.773987  9580.709961    400    1
  545.177002  9578.370117    400    1
  553.039978  9579.690430    400    1
  545.288025  9578.429688    400    1
  546.435974  9585.469727    400    1
  542.632019  9580.830078    400    1
  546.809998  9584.830078    400    1
  547.166016  9578.650391    400    1
  553.612000  9581.030273    400    1
  545.221008  9578.530273    400    1
  546.518005  9585.389648    400    1
  546.418030  9587.429688    400    1
  547.236023  9578.839844    400    1
  545.690979  9578.910156    400    1
  546.473022  9589.320312    400    1
  546.534973  9585.230469    400    1
  546.611023  9587.500000    400    1
  547.856995  9580.259766    400    1
  548.549988  9584.490234    400    1
  553.778992  9580.339844    400    1
  553.669983  9580.309570    400    1
  553.720337  9576.766602    400    1
  544.656006  9588.250000    400    1
  544.841003  9588.490234    400    1
  553.458130  9576.989258    400    1
  554.744995  9577.519531    400    1
  553.843018  9580.330078    400    1
  554.627014  9577.959961    400    1
  553.687012  9580.169922    400    1
  554.778015  9577.419922    400    1
  553.611023  9580.190430    400    1
  553.692139  9576.980469    400    1
  554.294983  9578.110352    400    1
  553.617004  9580.950195    400    1
  553.639709  9576.978516    400    1
  554.607971  9577.889648    400    1
  545.632996  9588.259766    400    1
  544.367004  9588.419922    400    1
  553.429871  9576.750000    400    1
  554.398987  9577.549805    400    1
  553.445007  9580.290039    400    1
  554.591003  9577.830078    400    1
  544.221985  9588.360352    400    1
  552.526978  9576.589844    400    1
  544.500000  9588.299805    400    1
  553.632019  9578.650391    400    1
  554.745972  9576.879883    400    1
  545.580017  9587.959961    400    1
  554.242981  9576.900391    400    1
  554.505981  9578.790039    400    1
  552.408020  9576.620117    400    1
  545.424988  9588.320312    400    1
  553.560059  9576.788086    400    1
  555.039001  9577.769531    400    1
  554.601013  9577.870117    400    1
  545.557007  9587.900391    400    1
  545.744019  9587.750000    400    1
  553.333130  9577.301758    400    1
  544.835999  9588.349609    400    1
  552.648010  9579.700195    400    1
  554.036987  9578.490234    400    1
  554.807007  9577.379883    400    1
  551.941101  9577.956055    400    1
  545.901001  9588.410156    400    1
  545.893982  9588.290039    400    1
  544.432007  9587.540039    400    1
  552.818970  9579.459961    400    1
  552.448975  9576.610352    400    1
  556.541016  9575.610352    400    1
  544.804016  9588.179688    400    1
  554.882996  9577.120117    400    1
  544.515015  9588.030273    400    1
  552.895020  9579.410156    400    1
  554.625000  9577.959961    400    1
  545.807983  9588.860352    400    1
  556.528992  9575.700195    400    1
  545.807983  9588.839844    400    1
  553.169556  9577.206055    400    1
  552.682678  9581.185547    400    1
  552.181030  9579.879883    400    1
  553.246216  9577.077148    400    1
  553.703003  9580.400391    400    1
  554.739990  9576.759766    400    1
  544.645996  9588.419922    400    1
  553.242188  9577.077148    400    1
  545.630005  9588.240234    400    1
  545.937988  9587.959961    400    1
  553.786011  9580.150391    400    1
  545.116028  9587.429688    400    1
  552.523010  9576.589844    400    1
  545.617004  9588.120117    400    1
  545.276001  9588.280273    400    1
  553.619995  9581.110352    400    1
  545.052979  9587.580078    400    1
  553.092896  9577.036133    400    1
  553.257019  9584.530273    400    1
  545.429993  9588.089844    400    1
  553.633972  9580.679688    400    1
  553.299744  9577.032227    400    1
  544.854004  9588.169922    400    1
  553.786987  9580.490234    400    1
  544.070984  9585.389648    400    1
  545.390015  9577.400391    400    1
  544.242004  9583.940430    400    1
  546.921021  9575.589844    400    1
  544.228027  9583.769531    400    1
  542.867004  9581.150391    400    1
  546.081970  9586.870117    400    1
  545.784973  9580.019531    400    1
  544.124023  9585.190430    400    1
  547.758423  9575.049805    400    1
  544.054993  9584.690430    400    1
  543.228027  9578.379883    400    1
  544.163025  9584.179688    400    1
  547.124146  9575.294922    400    1
  544.374023  9584.660156    400    1
  543.354004  9580.769531    400    1
  546.632996  9586.780273    400    1
  545.437988  9587.410156    400    1
  546.953979  9587.429688    400    1
  544.284973  9584.179688    400    1
  544.526978  9579.580078    400    1
  542.552979  9580.820312    400    1
  544.851013  9577.509766    400    1
  546.921021  9587.219727    400    1
  544.272034  9585.510742    400    1
  544.270996  9584.080078    400    1
  543.851013  9584.929688    400    1
  544.463989  9584.599609    400    1
  547.043030  9587.410156    400    1
  544.343994  9579.280273    400    1
  544.026001  9585.000000    400    1
  545.135010  9577.559570    400    1
  544.953979  9577.299805    400    1
  546.547974  9587.370117    400    1
  546.643982  9587.370117    400    1
  544.533997  9584.139648    400    1
  548.594788  9578.492188    400    1
  546.875977  9586.849609    400    1
  544.330994  9585.730469    400    1
  544.109985  9585.120117    400    1
  543.335022  9580.980469    400    1
  543.603027  9578.490234    400    1
  545.737976  9587.660156    400    1
  543.103027  9581.009766    400    1
  544.674011  9578.290039    400    1
  546.731995  9587.389648    400    1
  544.197998  9584.120117    400    1
  549.129028  9578.559570    400    1
  546.596008  9587.230469    400    1
  545.955017  9580.209961    400    1
  544.479980  9583.870117    400    1
  544.414978  9579.309570    400    1
  545.903992  9580.320312    400    1
  544.067993  9585.360352    400    1
  544.291016  9583.790039    400    1
  545.026001  9577.599609    400    1
  548.473999  9578.469727    400    1
  545.802979  9580.690430    400    1
  547.116028  9587.660156    400    1
  545.896973  9580.480469    400    1
  548.434998  9578.370117    400    1
  545.961975  9580.309570    400    1
  545.065002  9577.730469    400    1
  546.497986  9575.299805    400    1
  543.687988  9584.419922    400    1
  543.669983  9584.429688    400    1
  544.486023  9579.219727    400    1
  545.138977  9577.780273    400    1
  546.854980  9575.419922    400    1
  546.291016  9581.009766    400    1
  548.765686  9578.399414    400    1
  546.124023  9580.969727    400    1
  543.940002  9585.219727    400    1
  544.169006  9583.969727    400    1
  559.908997  9588.240234    400    1
  546.361023  9576.580078    400    1
  547.916992  9579.190430    400    1
  547.682983  9578.879883    400    1
  559.681763  9588.170898    400    1
  558.588989  9587.730469    400    1
  558.395996  9587.790039    400    1
  548.072021  9590.599609    400    1
  548.179993  9590.059570    400    1
  545.698975  9580.709961    400    1
  543.455994  9578.900391    400    1
  557.616028  9588.330078    400    1
  548.802979  9590.209961    400    1
  546.778015  9581.070312    400    1
  545.862976  9579.089844    400    1
  543.422974  9578.929688    400    1
  545.013977  9578.679688    400    1
  558.536011  9587.910156    400    1
  548.369019  9589.919922    400    1
  544.106995  9578.889648    400    1
  559.731018  9587.980469    400    1
  549.533997  9589.879883    400    1
  546.156982  9577.299805    400    1
  553.614990  9585.089844    400    1
  548.664001  9589.349609    400    1
  546.453003  9576.639648    400    1
  545.822998  9584.339844    400    1
  545.924011  9576.830078    400    1
  557.979004  9588.490234    400    1
  558.065979  9588.139648    400    1
  543.554016  9579.040039    400    1
  547.124023  9581.620117    400    1
  546.440979  9576.589844    400    1
  547.679016  9590.219727    400    1
  548.109009  9589.769531    400    1
  546.461975  9576.559570    400    1
  548.773010  9577.200195    400    1
  547.705383  9589.700195    400    1
  546.218994  9579.040039    400    1
  557.890015  9588.400391    400    1
  549.179993  9589.870117    400    1
  560.068970  9587.959961    400    1
  552.219971  9584.339844    400    1
  557.656982  9586.389648    400    1
  552.335999  9584.320312    400    1
  546.703003  9582.349609    400    1
  552.304016  9584.830078    400    1
  545.685974  9579.219727    400    1
  552.593994  9586.219727    400    1
  547.046021  9577.469727    400    1
  555.963013  9588.040039    400    1
  548.578979  9579.240234    400    1
  551.911987  9584.589844    400    1
  548.820007  9578.219727    400    1
  552.619019  9586.040039    400    1
  552.877014  9588.750000    400    1
  548.862976  9578.190430    400    1
  551.838989  9586.209961    400    1
  555.289001  9587.879883    400    1
  556.573975  9588.059570    400    1
  556.697998  9588.049805    400    1
  548.934021  9578.190430    400    1
  556.534973  9587.929688    400    1
  552.869019  9586.059570    400    1
  556.197021  9587.230469    400    1
  556.648010  9587.549805    400    1
  552.148987  9585.299805    400    1
  555.836975  9588.049805    400    1
  546.640015  9576.620117    400    1
  555.106995  9581.019531    400    1
  546.835999  9580.540039    400    1
  552.661987  9586.290039    400    1
  554.554993  9588.540039    400    1
  555.268982  9587.610352    400    1
  551.918030  9586.219727    400    1
  554.052979  9587.900391    400    1
  546.881714  9577.762695    400    1
  549.585022  9581.549805    400    1
  546.929016  9577.559570    400    1
  550.073975  9580.830078    400    1
  545.010986  9588.209961    400    1
  552.576965  9584.281250    400    1
  554.797974  9588.269531    400    1
  547.208984  9578.419922    400    1
  547.348999  9577.030273    400    1
  556.419983  9587.330078    400    1
  547.198975  9577.129883    400    1
  553.190002  9585.009766    400    1
  549.275269  9583.540039    400    1
  545.021973  9585.290039    400    1
  549.591003  9583.639648    400    1
  544.684021  9584.690430    400    1
  555.911011  9574.120117    400    1
  555.479004  9573.459961    400    1
  549.547974  9583.700195    400    1
  544.577026  9584.889648    400    1
  551.823975  9585.900391    400    1
  555.570984  9574.059570    400    1
  549.119019  9583.860352    400    1
  550.237976  9584.950195    400    1
  544.893005  9584.969727    400    1
  555.570984  9574.059570    400    1
  555.681030  9574.059570    400    1
  544.794006  9584.320312    400    1
  555.432007  9573.889648    400    1
  544.802002  9584.339844    400    1
  544.812988  9584.419922    400    1
  544.948975  9584.790039    400    1
  545.017029  9584.379883    400    1
  544.960999  9584.790039    400    1
  544.348999  9585.530273    400    1
  544.599976  9584.830078    400    1
  556.367004  9587.230469    400    1
  544.945007  9584.589844    400    1
  544.677002  9585.610352    400    1
  555.637024  9574.070312    400    1
  544.594055  9585.566406    400    1
  544.091003  9580.540039    400    1
  555.661987  9574.040039    400    1
  544.593018  9585.349609    400    1
  550.137024  9583.889648    400    1
  544.820984  9585.599609    400    1
  544.398987  9585.700195    400    1
  552.737000  9588.169922    400    1
  549.744995  9583.799805    400    1
  544.419983  9584.070312    400    1
  544.775024  9585.129883    400    1
  549.960022  9584.049805    400    1
  544.273987  9583.969727    400    1
  549.831970  9584.209961    400    1
  544.288025  9584.099609    400    1
  544.273010  9583.660156    400    1
  555.533020  9573.400391    400    1
  556.747009  9576.120117    400    1
  555.799988  9573.190430    400    1
  549.987000  9583.690430    400    1
  544.885010  9585.179688    400    1
  556.757019  9576.129883    400    1
  549.507996  9583.839844    400    1
  544.132019  9584.129883    400    1
  545.184998  9585.269531    400    1
  549.601990  9583.200195    400    1
  549.763977  9583.669922    400    1
  545.062988  9585.400391    400    1
  555.822021  9573.910156    400    1
  556.060974  9573.570312    400    1
  549.466980  9583.450195    400    1
  545.379028  9584.250000    400    1
  547.547974  9590.080078    400    1
  545.440002  9584.209961    400    1
  544.552002  9585.519531    400    1
  546.539978  9589.940430    400    1
  545.523010  9584.169922    400    1
  544.971985  9585.410156    400    1
  547.383972  9590.830078    400    1
  546.588013  9589.629883    400    1
  546.172974  9591.459961    400    1
  544.874023  9585.019531    400    1
  544.794006  9585.250000    400    1
  547.072021  9590.570312    400    1
  546.448975  9591.349609    400    1
  545.130005  9584.419922    400    1
  546.312012  9591.339844    400    1
  544.960999  9584.759766    400    1
  545.437012  9589.990234    400    1
  545.775024  9591.370117    400    1
  544.706970  9585.129883    400    1
  544.664978  9584.910156    400    1
  545.021973  9585.360352    400    1
  546.513000  9591.089844    400    1
  545.036987  9585.349609    400    1
  546.859009  9591.040039    400    1
  547.612976  9590.740234    400    1
  546.505005  9591.309570    400    1
  545.750000  9591.250000    400    1
  546.758972  9590.900391    400    1
  546.348999  9589.879883    400    1
  546.755981  9590.299805    400    1
  547.346985  9590.839844    400    1
  546.492004  9589.769531    400    1
  546.903015  9590.639648    400    1
  544.226013  9585.280273    400    1
  546.849976  9590.769531    400    1
  545.520020  9590.849609    400    1
  544.684021  9585.330078    400    1
  546.374023  9589.629883    400    1
  546.783997  9590.219727    400    1
  545.783997  9591.469727    400    1
  545.229004  9590.049805    400    1
  553.143982  9584.799805    400    1
  546.085999  9591.120117    400    1
  546.145020  9589.639648    400    1
  545.767029  9590.820312    400    1
  546.315979  9591.370117    400    1
  549.658997  9587.870117    400    1
  554.171997  9584.620117    400    1
  546.531006  9589.839844    400    1
  549.359985  9587.309570    400    1
  550.226013  9589.540039    400    1
  553.400024  9584.769531    400    1
  546.518005  9591.360352    400    1
  548.114014  9587.690430    400    1
  546.387024  9591.120117    400    1
  546.388977  9591.309570    400    1
  546.137024  9589.709961    400    1
  546.124023  9591.459961    400    1
  546.096008  9590.849609    400    1
  549.338013  9585.349609    400    1
  549.260986  9589.889648    400    1
  545.971008  9590.730469    400    1
  549.924988  9589.830078    400    1
  556.104980  9576.400391    400    1
  551.817993  9587.900391    400    1
  549.706970  9587.290039    400    1
  545.958984  9590.660156    400    1
  546.301025  9589.669922    400    1
  548.737000  9585.120117    400    1
  541.763000  9578.549805    400    1
  542.002991  9578.269531    400    1
  558.981018  9589.559570    400    1
  549.856018  9587.540039    400    1
  542.335022  9578.179688    400    1
  553.348999  9586.740234    400    1
  549.401001  9585.730469    400    1
  543.158997  9578.290039    400    1
  547.013000  9590.769531    400    1
  542.114014  9578.240234    400    1
  542.338013  9582.160156    400    1
  547.437988  9589.790039    400    1
  559.081970  9580.030273    400    1
  550.986023  9581.219727    400    1
  559.005005  9586.000000    400    1
  546.690979  9590.370117    400    1
  547.320007  9590.259766    400    1
  550.369019  9587.230469    400    1
  549.452026  9589.929688    400    1
  546.208984  9591.339844    400    1
  549.888977  9587.400391    400    1
  549.601013  9589.730469    400    1
  549.294983  9590.129883    400    1
  546.900024  9591.139648    400    1
  553.403992  9587.440430    400    1
  546.820984  9590.580078    400    1
  550.083984  9589.370117    400    1
  551.734009  9582.919922    400    1
  556.320984  9586.089844    400    1
  550.223022  9589.330078    400    1
  545.249023  9581.559570    400    1
  549.526978  9589.450195    400    1
  549.059021  9590.049805    400    1
  546.270996  9582.230469    400    1
  546.182007  9581.849609    400    1
  557.788025  9579.179688    400    1
  545.685974  9581.700195    400    1
  544.544983  9582.469727    400    1
  545.978027  9581.610352    400    1
  546.268005  9582.169922    400    1
  546.375977  9581.820312    400    1
  549.234985  9589.339844    400    1
  546.007019  9582.599609    400    1
  545.916992  9581.610352    400    1
  546.244019  9581.570312    400    1
  545.294983  9581.830078    400    1
  546.611023  9581.660156    400    1
  546.021973  9582.259766    400    1
  549.312988  9589.919922    400    1
  548.994995  9589.549805    400    1
  551.396973  9587.099609    400    1
  546.031006  9582.719727    400    1
  545.554993  9580.860352    400    1
  545.494995  9580.799805    400    1
  546.166016  9581.980469    400    1
  545.685974  9580.250000    400    1
  553.914001  9586.009766    400    1
  548.335022  9586.980469    400    1
  548.726013  9588.929688    400    1
  544.830017  9582.459961    400    1
  549.692017  9589.549805    400    1
  549.177979  9589.059570    400    1
  548.916992  9589.139648    400    1
  544.958008  9582.629883    400    1
  545.590027  9581.879883    400    1
  549.783020  9589.519531    400    1
  545.117004  9582.599609    400    1
  546.177002  9582.269531    400    1
  544.388000  9582.190430    400    1
  544.612976  9582.129883    400    1
  549.244019  9588.830078    400    1
  545.849976  9581.950195    400    1
  548.825012  9588.769531    400    1
  545.713989  9582.379883    400    1
  546.018982  9582.450195    400    1
  544.765991  9582.599609    400    1
  546.818970  9582.599609    400    1
  545.523010  9582.610352    400    1
  544.724976  9582.610352    400    1
  545.898987  9582.860352    400    1
  544.828003  9582.379883    400    1
  545.595886  9581.895508    400    1
  545.268982  9582.250000    400    1
  554.492004  9587.089844    400    1
  544.736023  9582.059570    400    1
  545.437988  9582.040039    400    1
  546.197998  9581.709961    400    1
  545.965027  9581.959961    400    1
  546.208984  9581.330078    400    1
  544.648987  9582.080078    400    1
  545.997009  9582.280273    400    1
  552.734009  9588.179688    400    1
  545.187012  9582.070312    400    1
  546.856018  9582.490234    400    1
  546.046021  9582.480469    400    1
  545.679016  9581.910156    400    1
  545.476990  9581.559570    400    1
  545.318970  9581.820312    400    1
  545.348999  9581.809570    400    1
  552.721985  9587.919922    400    1
  546.101990  9581.500000    400    1
  546.104004  9582.849609    400    1
  545.616028  9581.870117    400    1
  546.703003  9582.690430    400    1
  546.268005  9582.660156    400    1
  552.377014  9587.839844    400    1
  545.593018  9581.879883    400    1
  545.193970  9582.339844    400    1
  545.369019  9581.780273    400    1
  544.796021  9582.589844    400    1
  546.723999  9582.129883    400    1
  555.577026  9585.620117    400    1
  545.968018  9582.490234    400    1
  544.692993  9582.190430    400    1
  555.330017  9585.900391    400    1
  546.640015  9580.870117    400    1
  549.507019  9577.209961    400    1
  548.794006  9589.389648    400    1
  560.382019  9586.969727    400    1
  545.213989  9588.610352    400    1
  546.765991  9582.429688    400    1
  547.650024  9589.599609    400    1
  549.028015  9589.099609    400    1
  545.729980  9588.440430    400    1
  546.606995  9588.059570    400    1
  556.312988  9588.190430    400    1
  549.155029  9588.940430    400    1
  549.090027  9588.990234    400    1
  548.682983  9589.540039    400    1
  549.862000  9589.509766    400    1
  555.966980  9588.040039    400    1
  548.848022  9589.500000    400    1
  549.145020  9588.669922    400    1
  542.979004  9583.290039    400    1
  545.668030  9583.820312    400    1
  545.163025  9588.839844    400    1
  550.190979  9586.809570    400    1
  553.671997  9584.660156    400    1
  544.932007  9582.839844    400    1
  547.385010  9576.500000    400    1
  555.364990  9580.339844    400    1
  546.367981  9586.740234    400    1
  550.278015  9584.080078    400    1
  557.932983  9587.309570    400    1
  556.895996  9586.610352    400    1
  553.802979  9585.570312    400    1
  550.151062  9585.200195    400    1
  552.815979  9586.459961    400    1
  550.289978  9583.570312    400    1
  551.471008  9586.269531    400    1
  545.450012  9578.530273    400    1
  550.578979  9584.400391    400    1
  546.747009  9582.259766    400    1
  554.202026  9584.509766    400    1
  557.664978  9581.070312    400    1
  535.709229  9588.771484    400    1
  545.580017  9552.759766    400    1
  549.375977  9576.219727    400    1
  551.520996  9583.309570    400    1
  550.062988  9580.940430    400    1
  552.101990  9587.709961    400    1
  547.372986  9589.769531    400    1
  553.690979  9583.910156    400    1
  550.010010  9585.129883    400    1
  549.416992  9584.839844    400    1
  545.580017  9552.759766    400    1
  545.220581  9589.460938    400    1
  558.807007  9580.799805    400    1
  542.637756  9581.712891    400    1
  542.969971  9583.530273    400    1
  543.302979  9580.919922    400    1
  552.520996  9575.309570    400    1
  546.072021  9587.620117    400    1
  542.114014  9581.490234    400    1
  543.666016  9581.110352    400    1
  550.166016  9584.940430    400    1
  546.732971  9590.769531    400    1
  542.484009  9581.480469    400    1
  550.302307  9579.782227    400    1
  552.848022  9587.700195    400    1
  544.372986  9580.879883    400    1
  554.478027  9585.469727    400    1
  551.799988  9587.570312    400    1
  545.088013  9589.379883    400    1
  562.580017  9573.259766    400    1
  554.979980  9581.900391    400    1
  570.859985  9566.120117    400    1
  558.078003  9558.379883    400    1
  547.010010  9590.820312    400    1
  553.713989  9585.030273    400    1
  542.348022  9581.070312    400    1
  551.156982  9584.660156    400    1
  549.432983  9589.669922    400    1
  535.744324  9588.789062    400    1
  549.583008  9584.259766    400    1
  555.666016  9587.400391    400    1
  545.580017  9552.759766    400    1
  557.494995  9575.669922    400    1
  553.184021  9585.009766    400    1
  555.088989  9580.110352    400    1
  546.213013  9578.259766    400    1
  550.981628  9585.892578    400    1
  543.643005  9581.110352    400    1
  561.682007  9584.959961    400    1
  548.580017  9575.940430    400    1
  547.028992  9587.280273    400    1
  535.726807  9588.771484    400    1
  556.577026  9580.120117    400    1
  535.789734  9588.761719    400    1
  570.859985  9566.120117    400    1
  558.078003  9558.379883    400    1
  539.179993  9566.070312    400    1
  546.708008  9583.580078    400    1
  539.179993  9566.070312    400    1
  551.093018  9585.059570    400    1
  539.179993  9566.070312    400    1
  552.807983  9588.089844    400    1
  554.315002  9583.459961    400    1
  553.843018  9582.820312    400    1
  545.568970  9578.009766    400    1
  543.989990  9547.080078    400    1
  549.455994  9587.120117    400    1
  539.179993  9566.070312    400    1
  555.679016  9575.669922    400    1
  539.179993  9566.070312    400    1
  539.179993  9566.070312    400    1
  552.275024  9588.400391    400    1
  549.881775  9587.590820    400    1
  539.179993  9566.070312    400    1
  539.179993  9566.070312    400    1
  539.179993  9566.070312    400    1
  539.179993  9566.070312    400    1
  554.479004  9584.429688    400    1
  570.859985  9566.120117    400    1
  539.179993  9566.070312    400    1
  535.700500  9588.785156    400    1
  544.040833  9573.731445    400    1
  559.135986  9580.790039    400    1
  570.859985  9566.120117    400    1
  545.437012  9582.839844    400    1
  555.526001  9575.919922    400    1
  558.078003  9558.379883    400    1
  544.151001  9580.559570    400    1
  552.794006  9588.139648    400    1
  547.979004  9584.839844    400    1
  551.364990  9582.969727    400    1
  554.140991  9586.309570    400    1
  549.643005  9589.559570    400    1
  549.138977  9589.959961    400    1
  549.437988  9589.940430    400    1
  549.814026  9589.730469    400    1
  548.979980  9589.910156    400    1
  549.336975  9586.139648    400    1
  548.794983  9586.059570    400    1
  548.622009  9586.200195    400    1
  549.262024  9586.030273    400    1
  548.817993  9585.610352    400    1
  548.177002  9586.490234    400    1
  549.987000  9587.059570    400    1
  549.731995  9586.700195    400    1
  549.817993  9587.089844    400    1
  549.775024  9586.919922    400    1
  551.726013  9588.919922    400    1
  552.599976  9588.580078    400    1
  551.677979  9588.910156    400    1
  550.038025  9588.780273    400    1
  550.512024  9588.959961    400    1
  549.950012  9588.969727    400    1
  550.164001  9588.570312    400    1
  549.987976  9589.269531    400    1
  550.247986  9589.330078    400    1
  549.820007  9588.429688    400    1
  550.453979  9589.280273    400    1
  550.963989  9587.589844    400    1
  550.064026  9587.799805    400    1
  550.739014  9587.879883    400    1
  550.622986  9587.839844    400    1
  551.008972  9587.809570    400    1
  551.077026  9587.379883    400    1
  549.973999  9587.429688    400    1
  550.518005  9587.559570    400    1
  551.057007  9587.219727    400    1
  551.096985  9586.980469    400    1
  551.177002  9587.179688    400    1
  550.880981  9587.910156    400    1
  551.518005  9587.700195    400    1
  550.705017  9587.809570    400    1
  550.684021  9586.629883    400    1
  550.760010  9586.919922    400    1
  550.057983  9587.639648    400    1
  549.551025  9584.849609    400    1
  549.200989  9583.190430    400    1
  549.625000  9583.049805    400    1
  548.827026  9583.070312    400    1
  549.718994  9582.990234    400    1
  549.718994  9582.969727    400    1
  549.341980  9583.230469    400    1
  548.932983  9583.080078    400    1
  549.692017  9583.219727    400    1
  550.969971  9582.990234    400    1
  549.635010  9587.030273    400    1
  548.333984  9587.009766    400    1
  548.333984  9587.030273    400    1
  549.101013  9586.709961    400    1
  549.268005  9588.540039    400    1
  548.937012  9588.120117    400    1
  549.486023  9588.570312    400    1
  549.718994  9587.809570    400    1
  550.026001  9588.160156    400    1
  545.218018  9583.679688    400    1
  545.515015  9584.009766    400    1
  545.057007  9583.530273    400    1
  545.822998  9583.990234    400    1
  546.392029  9583.860352    400    1
  545.049988  9584.290039    400    1
  546.193970  9583.839844    400    1
  545.742004  9583.839844    400    1
  545.612000  9583.830078    400    1
  545.607971  9584.120117    400    1
  545.903015  9583.179688    400    1
  546.322998  9584.009766    400    1
  545.443970  9584.440430    400    1
  545.156006  9584.269531    400    1
  560.991028  9585.940430    400    1
  560.414978  9586.860352    400    1
  561.981018  9583.860352    400    1
  560.768982  9586.650391    400    1
  561.344971  9585.269531    400    1
  560.911987  9585.580078    400    1
  561.981018  9583.849609    400    1
  552.127991  9587.589844    400    1
  560.801025  9586.110352    400    1
  562.049011  9583.940430    400    1
  559.744019  9586.059570    400    1
  560.767029  9586.379883    400    1
  560.268005  9587.610352    400    1
  553.635986  9588.690430    400    1
  553.835022  9588.360352    400    1
  553.898010  9588.860352    400    1
  545.908508  9591.176758    400    1
  550.195007  9586.250000    400    1
  549.531006  9586.230469    400    1
  543.882019  9582.730469    400    1
  549.435974  9585.519531    400    1
  549.333984  9584.990234    400    1
  550.502686  9586.677734    400    1
  550.461975  9586.459961    400    1
  550.315979  9586.400391    400    1
  550.265991  9586.339844    400    1
  550.132019  9585.469727    400    1
  550.301025  9585.290039    400    1
  557.465027  9588.019531    400    1
  557.101990  9588.019531    400    1
  557.184998  9588.200195    400    1
  556.689026  9587.870117    400    1
  557.612976  9588.150391    400    1
  557.567017  9588.059570    400    1
  557.575012  9588.019531    400    1
  557.580994  9588.410156    400    1
  548.208008  9585.700195    400    1
  549.244995  9584.849609    400    1
  548.484985  9585.570312    400    1
  549.081970  9584.629883    400    1
  552.038025  9588.509766    400    1
  552.036011  9588.469727    400    1
  551.211975  9587.650391    400    1
  551.742004  9587.610352    400    1
  553.114990  9588.099609    400    1
  552.966980  9588.379883    400    1
  552.370972  9588.410156    400    1
  552.185974  9588.259766    400    1
  553.239014  9588.540039    400    1
  551.213013  9587.639648    400    1
  551.357971  9587.610352    400    1
  551.205994  9587.629883    400    1
  551.453979  9588.070312    400    1
  553.210022  9587.160156    400    1
  551.726013  9588.570312    400    1
  553.351990  9586.839844    400    1
  551.919983  9588.530273    400    1
  551.718994  9587.820312    400    1
  552.898987  9588.370117    400    1
  551.556030  9588.669922    400    1
  551.434998  9588.519531    400    1
  551.554016  9588.719727    400    1
  551.530029  9588.509766    400    1
  551.543030  9588.490234    400    1
  551.604004  9588.709961    400    1
  552.796997  9588.219727    400    1
  552.528015  9587.370117    400    1
  553.297974  9586.870117    400    1
  553.405029  9588.580078    400    1
  553.450012  9588.580078    400    1
  553.028015  9587.040039    400    1
  553.120972  9587.940430    400    1
  553.297974  9587.849609    400    1
  552.523010  9587.240234    400    1
  551.945007  9588.330078    400    1
  552.166016  9588.269531    400    1
  552.088989  9588.410156    400    1
  551.974976  9588.410156    400    1
  551.817993  9587.830078    400    1
  552.382019  9588.530273    400    1
  551.739014  9587.370117    400    1
  552.739014  9587.530273    400    1
  553.281006  9587.769531    400    1
  553.185974  9587.799805    400    1
  553.054016  9588.129883    400    1
  552.627014  9588.250000    400    1
  552.159973  9587.650391    400    1
  551.549988  9587.660156    400    1
  551.968994  9588.280273    400    1
  551.281006  9587.490234    400    1
  552.403015  9587.269531    400    1
  552.086975  9587.139648    400    1
  553.726013  9587.410156    400    1
  553.598022  9587.110352    400    1
  552.122986  9587.250000    400    1
  552.179993  9587.299805    400    1
  551.258972  9587.679688    400    1
  552.104004  9587.500000    400    1
  552.953003  9588.410156    400    1
  551.692017  9588.150391    400    1
  553.244995  9587.639648    400    1
  552.703003  9587.370117    400    1
  553.447021  9587.080078    400    1
  551.367004  9587.969727    400    1
  552.552002  9587.290039    400    1
  543.737976  9578.870117    400    1
  544.182983  9578.669922    400    1
  543.781982  9579.070312    400    1
  544.763000  9579.769531    400    1
  552.698975  9574.709961    400    1
  553.422974  9575.110352    400    1
  552.380981  9575.150391    400    1
  552.533020  9575.019531    400    1
  553.283997  9575.150391    400    1
  552.882019  9574.169922    400    1
  553.674988  9576.030273    400    1
  552.991028  9576.040039    400    1
  552.828003  9576.360352    400    1
  553.000000  9576.120117    400    1
  559.051514  9581.605469    400    1
  553.562744  9574.519531    400    1
  553.038025  9576.040039    400    1
  552.880005  9574.150391    400    1
  554.828979  9574.650391    400    1
  559.130493  9581.995117    400    1
  554.320984  9574.469727    400    1
  543.924011  9583.830078    400    1
  544.447998  9583.169922    400    1
  549.947998  9581.320312    400    1
  550.963989  9580.839844    400    1
  549.625977  9578.679688    400    1
  550.588989  9579.730469    400    1
  550.260986  9581.080078    400    1
  551.197021  9580.929688    400    1
  546.525024  9584.179688    400    1
  546.893982  9583.950195    400    1
  546.377014  9588.500000    400    1
  546.702026  9588.240234    400    1
  546.716980  9588.309570    400    1
  546.593994  9588.299805    400    1
  546.786987  9588.219727    400    1
  546.737000  9588.049805    400    1
  546.679993  9588.860352    400    1
  546.510010  9587.900391    400    1
  546.879028  9589.370117    400    1
  546.937988  9589.530273    400    1
  547.205017  9589.030273    400    1
  547.083008  9589.379883    400    1
  546.979004  9589.419922    400    1
  546.359009  9588.500000    400    1
  546.710022  9588.179688    400    1
  546.781006  9588.089844    400    1
  546.609985  9588.070312    400    1
  546.520996  9587.919922    400    1
  546.603027  9589.530273    400    1
  547.111450  9589.414062    400    1
  546.982971  9589.410156    400    1
  546.625000  9589.709961    400    1
  558.395020  9587.730469    400    1
  557.643005  9587.809570    400    1
  559.758972  9587.099609    400    1
  558.622986  9587.589844    400    1
  559.604004  9588.400391    400    1
  559.892029  9588.139648    400    1
  559.185974  9587.950195    400    1
  557.588013  9587.379883    400    1
  559.877014  9588.309570    400    1
  546.713989  9583.660156    400    1
  546.310974  9583.440430    400    1
  546.250000  9583.879883    400    1
  545.818970  9583.639648    400    1
  546.112976  9583.459961    400    1
  545.379028  9584.259766    400    1
  559.361023  9589.650391    400    1
  559.481018  9589.150391    400    1
  559.471008  9589.160156    400    1
  559.489014  9589.150391    400    1
  559.229980  9589.780273    400    1
  559.489014  9589.129883    400    1
  559.448975  9589.179688    400    1
  559.004028  9590.070312    400    1
  558.992981  9590.080078    400    1
  558.854980  9590.200195    400    1
  552.228027  9588.530273    400    1
  552.184021  9588.429688    400    1
  552.820007  9587.160156    400    1
  552.281006  9587.849609    400    1
  546.497009  9591.379883    400    1
  546.278992  9591.339844    400    1
  546.851013  9591.190430    400    1
  546.015991  9591.089844    400    1
  546.585999  9591.379883    400    1
  546.681030  9589.969727    400    1
  545.547974  9590.969727    400    1
  546.906006  9590.500000    400    1
  545.554993  9589.929688    400    1
  546.554993  9589.940430    400    1
  547.952026  9587.250000    400    1
  547.580017  9587.839844    400    1
  547.679016  9587.879883    400    1
  547.317017  9587.639648    400    1
  547.513000  9587.719727    400    1
  548.244995  9587.679688    400    1
  547.783997  9587.320312    400    1
  552.523010  9584.540039    400    1
  551.237976  9584.089844    400    1
  551.861023  9584.559570    400    1
  551.057983  9583.980469    400    1
  551.934021  9584.509766    400    1
  557.190979  9576.980469    400    1
  557.385986  9577.000000    400    1
  557.250000  9577.160156    400    1
  557.068970  9576.940430    400    1
  557.101990  9576.860352    400    1
  557.494995  9576.929688    400    1
  557.221008  9577.240234    400    1
  557.119019  9576.990234    400    1
  557.179993  9577.139648    400    1
  554.307983  9581.540039    400    1
  555.638977  9582.040039    400    1
  553.419006  9576.120117    400    1
  553.184998  9576.280273    400    1
  553.034973  9575.950195    400    1
  552.976013  9575.709961    400    1
  552.758972  9574.820312    400    1
  553.018982  9574.309570    400    1
  552.848999  9573.969727    400    1
  552.271973  9574.570312    400    1
  552.440979  9574.459961    400    1
  552.854980  9574.019531    400    1
  553.135986  9574.559570    400    1
  555.043030  9581.330078    400    1
  554.588989  9577.379883    400    1
  554.513000  9581.830078    400    1
  551.081970  9585.450195    400    1
  554.510986  9581.889648    400    1
  554.406982  9581.490234    400    1
  555.732971  9581.879883    400    1
  556.978027  9576.809570    400    1
  556.937988  9576.719727    400    1
  556.916992  9576.719727    400    1
  557.109985  9576.730469    400    1
  545.151001  9587.940430    400    1
  544.995972  9588.070312    400    1
  545.963013  9587.540039    400    1
  545.356018  9587.490234    400    1
  545.517029  9587.700195    400    1
  545.935974  9587.589844    400    1
  557.130981  9587.379883    400    1
  552.138000  9576.669922    400    1
  553.267578  9577.115234    400    1
  553.082397  9576.964844    400    1
  550.254028  9577.110352    400    1
  552.405029  9574.509766    400    1
  552.270996  9575.049805    400    1
  552.573975  9574.790039    400    1
  552.241028  9574.690430    400    1
  552.273010  9574.629883    400    1
  548.796021  9575.679688    400    1
  548.885986  9575.660156    400    1
  548.304993  9575.219727    400    1
  548.414001  9575.290039    400    1
  554.523010  9578.980469    400    1
  549.767029  9582.349609    400    1
  550.578979  9581.799805    400    1
  550.583008  9581.620117    400    1
  549.971985  9581.490234    400    1
  550.482971  9581.290039    400    1
  550.445007  9581.839844    400    1
  549.632996  9582.030273    400    1
  551.145996  9581.190430    400    1
  551.229004  9581.139648    400    1
  554.931030  9582.490234    400    1
  557.031982  9576.860352    400    1
  556.200989  9577.410156    400    1
  556.560974  9576.870117    400    1
  556.588013  9577.219727    400    1
  556.960022  9576.900391    400    1
  556.856995  9576.950195    400    1
  547.770020  9576.309570    400    1
  547.224976  9576.190430    400    1
  549.231018  9577.269531    400    1
  547.599976  9575.780273    400    1
  547.461975  9575.780273    400    1
  547.585999  9576.009766    400    1
  547.398010  9576.509766    400    1
  548.745972  9575.360352    400    1
  548.112000  9577.049805    400    1
  549.190002  9576.190430    400    1
  547.619995  9575.459961    400    1
  547.320984  9576.099609    400    1
  547.351990  9576.290039    400    1
  548.395020  9575.419922    400    1
  548.151001  9576.349609    400    1
  548.059021  9576.379883    400    1
  547.442993  9576.250000    400    1
  548.064026  9576.150391    400    1
  548.393982  9575.740234    400    1
  548.353027  9575.709961    400    1
  548.237000  9576.330078    400    1
  549.653015  9577.160156    400    1
  547.638000  9576.280273    400    1
  547.838013  9575.309570    400    1
  548.299011  9576.759766    400    1
  548.820984  9576.519531    400    1
  548.059021  9577.000000    400    1
  549.179016  9576.000000    400    1
  549.275024  9576.030273    400    1
  548.679016  9575.799805    400    1
  547.223022  9576.080078    400    1
  549.630981  9576.870117    400    1
  549.666992  9576.889648    400    1
  547.385986  9575.820312    400    1
  547.526978  9576.080078    400    1
  547.708984  9576.370117    400    1
  548.812012  9575.570312    400    1
  548.661987  9575.410156    400    1
  548.497986  9575.620117    400    1
  553.237976  9575.139648    400    1
  546.486023  9580.290039    400    1
  547.034973  9580.519531    400    1
  546.557007  9580.459961    400    1
  546.534973  9580.339844    400    1
  546.401001  9579.719727    400    1
  546.450012  9579.919922    400    1
  546.203003  9579.990234    400    1
  547.771973  9584.969727    400    1
  547.856995  9585.089844    400    1
  547.806030  9585.030273    400    1
  546.716980  9581.469727    400    1
  546.578979  9581.280273    400    1
  545.825012  9580.690430    400    1
  556.460999  9576.950195    400    1
  558.317017  9587.830078    400    1
  549.302002  9589.879883    400    1
  545.760010  9591.599609    400    1
  545.755981  9591.320312    400    1
  552.010010  9588.200195    400    1
  552.112976  9588.150391    400    1
  552.276978  9588.099609    400    1
  552.250977  9588.110352    400    1
  549.520020  9589.570312    400    1
  549.111023  9590.200195    400    1
  544.218994  9584.019531    400    1
  545.676025  9586.650391    400    1
  544.901978  9586.530273    400    1
  544.639282  9587.072266    400    1
  545.046997  9586.759766    400    1
  545.109985  9586.910156    400    1
  556.549011  9584.290039    400    1
  557.632019  9577.429688    400    1
  547.901001  9580.030273    400    1
  554.924011  9581.750000    400    1
  545.797974  9590.870117    400    1
  554.982971  9581.820312    400    1
  542.650024  9568.389648    400    1
  559.127991  9580.900391    400    1
  556.030029  9575.910156    400    1
  554.851990  9581.429688    400    1
  554.594971  9581.980469    400    1
  562.580017  9573.259766    400    1
  539.179993  9566.070312    400    1
  545.031982  9586.179688    400    1
  554.579895  9577.941406    400    1
  551.672974  9588.349609    400    1
  552.585022  9588.120117    400    1
  546.447998  9584.219727    400    1
  549.870972  9583.919922    400    1
  556.598022  9587.440430    400    1
  559.684814  9588.170898    400    1
  559.831970  9587.780273    400    1
  558.505981  9587.969727    400    1
  558.468018  9588.040039    400    1
  556.763000  9587.030273    400    1
  546.578003  9589.940430    400    1
  545.142029  9588.589844    400    1
  546.059998  9588.219727    400    1
  546.112000  9588.349609    400    1
  546.265991  9588.339844    400    1
  546.179016  9587.799805    400    1
  546.411987  9588.589844    400    1
  562.580017  9573.259766    400    1
  539.712463  9583.938477    400    1
  544.278015  9587.389648    400    1
  562.580017  9573.259766    400    1
  546.302979  9583.230469    400    1
  545.822021  9583.559570    400    1
  545.562012  9583.459961    400    1
  545.078003  9583.030273    400    1
  545.127014  9582.839844    400    1
  554.420959  9581.854492    400    1
  554.533020  9581.219727    400    1
  555.065002  9582.099609    400    1
  547.218994  9576.250000    400    1
  557.148010  9588.440430    400    1
  542.650024  9568.389648    400    1
  542.650024  9568.389648    400    1
  553.070984  9586.330078    400    1
  549.239014  9575.969727    400    1
  554.953003  9581.780273    400    1
  556.823975  9582.650391    400    1
  554.567993  9581.719727    400    1
  542.650024  9568.389648    400    1
  554.885986  9582.080078    400    1
  555.145020  9575.509766    400    1
  547.215027  9590.889648    400    1
  552.831970  9587.849609    400    1
  543.247009  9579.099609    400    1
  549.114014  9575.360352    400    1
  554.838989  9581.480469    400    1
  544.775024  9582.400391    400    1
  555.189026  9579.200195    400    1
  555.734985  9581.969727    400    1
  557.041016  9578.870117    400    1
  557.893982  9577.910156    400    1
  541.465271  9591.548828    400    1
  544.478027  9583.440430    400    1
  543.880005  9583.879883    400    1
  555.309021  9582.120117    400    1
  548.119995  9575.669922    400    1
  543.258972  9580.879883    400    1
  543.080017  9580.950195    400    1
  554.906982  9582.160156    400    1
  553.994995  9581.969727    400    1
  555.223999  9581.690430    400    1
  546.486023  9580.820312    400    1
  535.744324  9588.776367    400    1
  544.926025  9580.959961    400    1
  535.722412  9588.780273    400    1
  544.737000  9585.209961    400    1
  545.226013  9584.459961    400    1
  546.085999  9580.469727    400    1
  544.293030  9582.080078    400    1
  549.834900  9587.635742    400    1
  554.364319  9586.958984    400    1
  555.384888  9580.339844    400    1
  546.792664  9589.194336    400    1
  546.977844  9584.302734    400    1
  552.453857  9579.303711    400    1
  544.184998  9582.432617    400    1
  545.817139  9585.541016    400    1
  547.644836  9576.408203    400    1
  543.062683  9581.476562    400    1
  549.256470  9588.844727    400    1
  555.265137  9580.671875    400    1
  543.061951  9568.230469    400    1
  550.979187  9581.206055    400    1
  549.301086  9583.479492    400    1
  542.994873  9568.193359    400    1
  547.188721  9575.978516    400    1
  547.469971  9576.475586    400    1
  543.002075  9568.208008    400    1
  545.330078  9577.624023    400    1
  553.054932  9587.163086    400    1
  552.261597  9587.485352    400    1
  546.537537  9582.825195    400    1
  554.027039  9574.267578    400    1
  546.214111  9590.509766    400    1
  554.062317  9582.260742    400    1
  547.707031  9582.182617    400    1
  556.696533  9588.043945    400    1
  549.296875  9581.689453    400    1
  562.607849  9573.242188    400    1
  543.017822  9583.757812    400    1
  543.020203  9568.218750    400    1
  548.420227  9575.243164    400    1
  554.280029  9588.349609    400    1
  552.768677  9588.166016    400    1
  542.798401  9583.010742    400    1
  545.073486  9583.519531    400    1
  545.016418  9588.805664    400    1
  545.329834  9583.595703    400    1
  549.026794  9588.972656    400    1
  547.677551  9589.586914    400    1
  553.581543  9583.375000    400    1
  552.050537  9588.439453    400    1
  552.408447  9575.047852    400    1
  552.438660  9575.038086    400    1
  570.909424  9566.103516    400    1
  552.774109  9574.750000    400    1
  555.595520  9586.727539    400    1
  538.316467  9583.879883    400    1
  552.781677  9588.106445    400    1
  546.053528  9579.065430    400    1
  535.713623  9588.793945    400    1
  535.704834  9588.780273    400    1
  553.353455  9574.597656    400    1
  555.100098  9572.884766    400    1
  543.305664  9581.993164    400    1
  543.394836  9582.258789    400    1
  544.875671  9587.578125    400    1
  553.860596  9574.426758    400    1
  554.751648  9572.912109    400    1
  544.079590  9580.972656    400    1
  541.701538  9581.587891    400    1
  544.689392  9580.158203    400    1
  546.942627  9580.649414    400    1
  544.529541  9581.845703    400    1
  546.626709  9578.094727    400    1
  545.140503  9577.790039    400    1
  553.022339  9574.305664    400    1
  545.382324  9588.462891    400    1
  541.680603  9581.110352    400    1
  550.194824  9586.680664    400    1
  559.555054  9585.677734    400    1
  553.470825  9574.731445    400    1
  546.808838  9587.955078    400    1
  546.040100  9590.315430    400    1
  547.827759  9584.606445    400    1
  558.565002  9588.851562    400    1
  544.826050  9581.909180    400    1
  535.722412  9588.780273    400    1
  557.807068  9588.541992    400    1
  556.443115  9578.171875    400    1
  539.055420  9565.687500    400    1
  547.843079  9584.362305    400    1
  552.803589  9581.479492    400    1
  553.082336  9575.956055    400    1
  543.046936  9568.222656    400    1
  554.916016  9584.616211    400    1
  549.627258  9585.793945    400    1
  557.261414  9580.365234    400    1
  546.745361  9582.920898    400    1
  559.589050  9588.907227    400    1
  549.619568  9586.448242    400    1
  559.206848  9589.948242    400    1
  535.704834  9588.785156    400    1
  546.474792  9582.459961    400    1
  552.196167  9587.793945    400    1
  570.895081  9566.080078    400    1
  544.292480  9587.736328    400    1
  559.369385  9588.577148    400    1
  549.549988  9585.549805    400    1
  550.883911  9586.852539    400    1
  550.023743  9588.572266    400    1
  559.699219  9588.185547    400    1
  542.103699  9580.908203    400    1
  546.849487  9581.828125    400    1
  541.697754  9581.496094    400    1
  550.403687  9583.567383    400    1
  554.501160  9588.379883    400    1
  553.609070  9580.364258    400    1
  547.615601  9575.873047    400    1
  546.574402  9582.405273    400    1
  554.082214  9574.949219    400    1
  544.986450  9589.751953    400    1
  550.513367  9585.625977    400    1
  559.393677  9588.683594    400    1
  552.614380  9586.809570    400    1
  543.039429  9568.185547    400    1
  550.529175  9586.040039    400    1
  553.358887  9576.985352    400    1
  546.347778  9585.529297    400    1
  554.043457  9575.183594    400    1
  549.861450  9586.731445    400    1
  546.119202  9590.706055    400    1
  553.931702  9582.545898    400    1
  543.034729  9568.214844    400    1
  544.309448  9583.384766    400    1
  555.246155  9587.166016    400    1
  542.980347  9568.208008    400    1
  556.587402  9576.890625    400    1
  558.505554  9582.989258    400    1
  558.877869  9584.960938    400    1
  535.709229  9588.776367    400    1
  554.330933  9585.180664    400    1
  556.388184  9577.036133    400    1
  535.731201  9588.776367    400    1
  546.364197  9585.226562    400    1
  548.509644  9585.052734    400    1
  544.974304  9582.819336    400    1
  539.362366  9583.890625    400    1
  539.032898  9565.687500    400    1
  546.354919  9588.990234    400    1
  552.826172  9587.002930    400    1
  549.103699  9586.959961    400    1
  552.924805  9581.272461    400    1
  535.739929  9588.776367    400    1
  554.095154  9588.821289    400    1
  555.689392  9588.240234    400    1
  555.860596  9588.204102    400    1
  544.861938  9584.103516    400    1
  558.278625  9587.849609    400    1
  559.853760  9578.872070    400    1
  546.493835  9591.312500    400    1
  555.779175  9578.255859    400    1
  552.779968  9588.065430    400    1
  537.880554  9587.120117    400    1
  542.600403  9571.145508    400    1
  554.027527  9574.333008    400    1
  550.224487  9585.279297    400    1
  552.167297  9587.154297    400    1
  557.548767  9582.148438    400    1
  553.094543  9587.210938    400    1
  552.791016  9587.139648    400    1
  552.589661  9587.729492    400    1
  547.962158  9577.964844    400    1
  548.275635  9589.022461    400    1
  560.639587  9569.943359    400    1
  552.490356  9574.974609    400    1
  546.425598  9582.605469    400    1
  549.083679  9581.948242    400    1
  553.429932  9585.668945    400    1
  551.740967  9588.500000    400    1
  545.966431  9581.836914    400    1
  553.271057  9587.534180    400    1
  551.398315  9587.469727    400    1
  552.796692  9588.005859    400    1
  546.335388  9591.194336    400    1
  538.491455  9584.149414    400    1
  551.766235  9588.092773    400    1
  546.431458  9591.176758    400    1
  551.998535  9587.841797    400    1
  548.723206  9576.687500    400    1
  561.135620  9579.276367    400    1
  551.021301  9584.145508    400    1
  550.730469  9584.440430    400    1
  541.537109  9572.754883    400    1
  545.283875  9585.178711    400    1
  556.265503  9587.204102    400    1
  535.240540  9570.031250    400    1
  535.154480  9569.896484    400    1
  543.686707  9582.779297    400    1
  547.863892  9576.333008    400    1
  558.115234  9587.931641    400    1
  560.945374  9580.075195    400    1
  560.908081  9580.007812    400    1
  547.716125  9590.196289    400    1
  546.844055  9590.521484    400    1
  545.905273  9584.600586    400    1
  548.277405  9575.496094    400    1
  552.793457  9588.061523    400    1
  560.930481  9580.041992    400    1
  549.405396  9588.453125    400    1
  556.264343  9577.841797    400    1
  545.800354  9585.932617    400    1
  549.678833  9587.952148    400    1
  558.870911  9590.159180    400    1
  550.839783  9584.303711    400    1
  549.647278  9588.661133    400    1
  545.023315  9584.946289    400    1
  551.037964  9584.266602    400    1
  556.595154  9575.342773    400    1
  556.352722  9576.416016    400    1
  555.738098  9587.354492    400    1
  541.716614  9584.554688    400    1
  552.514648  9587.409180    400    1
  552.155579  9586.759766    400    1
  546.978516  9587.502930    400    1
  554.693481  9584.606445    400    1
  545.015869  9587.431641    400    1
  551.372620  9584.534180    400    1
  547.915344  9584.520508    400    1
  541.282654  9571.108398    400    1
  553.493408  9585.684570    400    1
  553.332397  9585.816406    400    1
  553.110474  9585.503906    400    1
  547.629761  9590.213867    400    1
  539.937805  9583.742188    400    1
  549.834473  9588.615234    400    1
  559.047485  9582.890625    400    1
  541.550049  9580.844727    400    1
  543.976868  9580.383789    400    1
  536.871887  9593.584961    400    1
  554.568237  9584.390625    400    1
  548.198181  9584.774414    400    1
  548.134766  9579.491211    400    1
  558.220337  9581.018555    400    1
  550.248230  9585.514648    400    1
  557.430542  9576.339844    400    1
  550.687134  9585.476562    400    1
  553.083679  9588.782227    400    1
  554.979370  9586.245117    400    1
  548.405334  9586.686523    400    1
  556.320312  9576.536133    400    1
  553.764771  9585.928711    400    1
  551.420227  9585.538086    400    1
  559.601196  9576.541016    400    1
  548.398010  9585.916016    400    1
  559.712524  9580.840820    400    1
  558.419373  9583.033203    400    1
  551.302124  9579.876953    400    1
  548.612732  9590.183594    400    1
  558.458374  9583.024414    400    1
  559.067566  9580.442383    400    1
  546.456055  9581.890625    400    1
  557.941772  9576.735352    400    1
  549.374634  9582.439453    400    1
  554.382385  9587.426758    400    1
  544.073486  9579.543945    400    1
  550.565491  9585.482422    400    1
  556.659058  9576.645508    400    1
  559.603394  9576.677734    400    1
  551.473877  9579.260742    400    1
  542.621521  9581.442383    400    1
  546.854736  9591.051758    400    1
  557.568481  9588.030273    400    1
  555.226562  9586.609375    400    1
  555.101501  9586.678711    400    1
  544.075256  9582.763672    400    1
  542.736511  9583.087891    400    1
  552.937256  9584.891602    400    1
  549.563416  9583.346680    400    1
  552.862366  9588.073242    400    1
  547.383484  9582.697266    400    1
  544.883972  9584.545898    400    1
  550.347961  9584.769531    400    1
  551.223267  9585.067383    400    1
  547.247131  9578.346680    400    1
  543.862000  9581.054688    400    1
  547.655151  9581.915039    400    1
  552.718689  9575.960938    400    1
  545.718018  9577.858398    400    1
  550.220276  9581.604492    400    1
  546.357422  9587.269531    400    1
  542.858154  9581.143555    400    1
  539.917725  9583.735352    400    1
  552.014648  9587.559570    400    1
  548.545288  9583.637695    400    1
  555.864502  9587.313477    400    1
  550.811279  9581.012695    400    1
  544.378906  9580.231445    400    1
  558.239075  9576.667969    400    1
  551.996399  9587.570312    400    1
  545.653870  9578.074219    400    1
  550.070496  9589.693359    400    1
  549.608887  9587.126953    400    1
  553.049744  9576.077148    400    1
  552.901306  9588.353516    400    1
  552.366760  9588.054688    400    1
  548.130310  9584.915039    400    1
  547.017334  9583.962891    400    1
  552.388245  9586.926758    400    1
  552.697449  9586.892578    400    1
  548.140320  9584.186523    400    1
  551.129211  9587.595703    400    1
  553.395020  9575.193359    400    1
  556.127014  9583.263672    400    1
  548.723389  9583.352539    400    1
  545.559448  9588.122070    400    1
  553.965454  9588.874023    400    1
  550.292908  9587.319336    400    1
  542.071533  9570.305664    400    1
  544.117981  9582.636719    400    1
  548.378052  9584.735352    400    1
  553.409363  9586.543945    400    1
  546.667175  9582.143555    400    1
  546.054443  9576.340820    400    1
  551.165649  9584.666992    400    1
  549.698914  9579.827148    400    1
  549.388733  9584.813477    400    1
  555.872009  9587.309570    400    1
  544.286865  9583.072266    400    1
  547.022949  9584.925781    400    1
  548.116821  9586.450195    400    1
  550.049683  9585.949219    400    1
  542.344055  9571.242188    400    1
  550.085571  9589.458008    400    1
  544.841309  9585.306641    400    1
  552.687561  9587.926758    400    1
  552.303162  9579.461914    400    1
  545.434387  9580.718750    400    1
  548.524048  9588.077148    400    1
  538.487732  9583.863281    400    1
  553.921936  9588.860352    400    1
  553.236023  9577.075195    400    1
  550.249146  9581.186523    400    1
  552.263977  9587.424805    400    1
  551.212280  9584.832031    400    1
  554.086670  9583.010742    400    1
  538.355408  9586.941406    400    1
  554.471375  9580.035156    400    1
  552.705444  9578.567383    400    1
  549.379089  9576.720703    400    1
  545.825378  9576.556641    400    1
  552.750427  9578.698242    400    1
  552.482666  9581.465820    400    1
  551.428772  9580.981445    400    1
  546.242554  9588.150391    400    1
  546.108398  9583.054688    400    1
