# Supplementary material for: Solution strategy based on Gaussian mixture models and dispersion reduction for the capacitated centered clustering problem
Source: PeerJ Comput Sci. 2021 Feb 3;7:e332. doi: 10.7717/peerj-cs.332 (PMC7959615; doi:10.7717/peerj-cs.332)
Supplement: Supplemental Information 1 [file peerj-cs-07-332-s001.zip › doni4.dat]

4000 10
  555.384155  9575.316406    400    1
  539.179993  9566.070312    400    1
  551.919983  9583.620117    400    1
  545.781006  9579.030273    400    1
  539.179993  9566.070312    400    1
  542.650024  9568.389648    400    1
  542.650024  9568.389648    400    1
  553.788025  9583.290039    400    1
  543.987000  9582.459961    400    1
  550.166016  9588.030273    400    1
  553.041992  9588.799805    400    1
  553.668030  9585.309570    400    1
  553.716980  9584.389648    400    1
  556.734009  9587.830078    400    1
  542.650024  9568.389648    400    1
  562.580017  9573.259766    400    1
  549.750977  9585.650391    400    1
  544.286987  9587.519531    400    1
  549.809021  9584.280273    400    1
  553.646973  9584.809570    400    1
  545.755981  9584.709961    400    1
  539.179993  9566.070312    400    1
  547.830017  9581.620117    400    1
  557.494995  9587.889648    400    1
  545.049011  9587.599609    400    1
  549.403992  9583.580078    400    1
  539.179993  9566.070312    400    1
  553.796997  9583.059570    400    1
  551.221985  9587.549805    400    1
  552.174011  9583.620117    400    1
  557.773010  9588.169922    400    1
  549.656982  9587.080078    400    1
  542.650024  9568.389648    400    1
  542.650024  9568.389648    400    1
  543.017029  9583.669922    400    1
  551.745972  9583.440430    400    1
  550.377014  9581.349609    400    1
  544.161011  9581.299805    400    1
  548.359009  9586.580078    400    1
  548.081970  9581.620117    400    1
  548.382019  9577.299805    400    1
  546.273987  9588.049805    400    1
  546.387329  9583.988281    400    1
  551.197021  9587.540039    400    1
  558.744995  9585.370117    400    1
  551.284973  9587.679688    400    1
  545.195984  9588.160156    400    1
  559.106995  9589.860352    400    1
  562.580017  9573.259766    400    1
  535.739929  9588.767578    400    1
  556.166016  9576.509766    400    1
  545.991028  9582.750000    400    1
  554.684021  9584.330078    400    1
  553.601013  9582.879883    400    1
  562.580017  9573.259766    400    1
  549.789978  9589.690430    400    1
  556.060974  9586.209961    400    1
  554.706970  9587.419922    400    1
  553.700989  9584.360352    400    1
  542.650024  9568.389648    400    1
  555.971985  9588.009766    400    1
  549.664001  9579.860352    400    1
  547.107971  9581.379883    400    1
  551.684021  9583.290039    400    1
  542.356995  9584.386719    400    1
  539.179993  9566.070312    400    1
  539.179993  9566.070312    400    1
  570.859985  9566.120117    400    1
  547.676025  9576.389648    400    1
  545.354004  9582.009766    400    1
  549.375000  9589.910156    400    1
  556.632996  9587.080078    400    1
  539.179993  9566.070312    400    1
  556.155029  9572.889648    400    1
  547.723999  9576.240234    400    1
  542.650024  9568.389648    400    1
  552.466003  9574.790039    400    1
  543.447998  9583.330078    400    1
  553.536011  9585.379883    400    1
  552.822998  9587.990234    400    1
  545.198975  9588.480469    400    1
  535.739929  9588.771484    400    1
  542.093262  9578.204102    400    1
  539.179993  9566.070312    400    1
  558.078003  9558.379883    400    1
  539.179993  9566.070312    400    1
  548.885986  9586.250000    400    1
  552.138977  9584.389648    400    1
  542.650024  9568.389648    400    1
  543.075562  9578.233398    400    1
  544.466370  9574.459961    400    1
  548.741028  9575.509766    400    1
  555.398010  9575.959961    400    1
  556.104004  9576.339844    400    1
  545.729980  9580.360352    400    1
  539.179993  9566.070312    400    1
  552.750000  9588.080078    400    1
  558.625000  9587.080078    400    1
  558.078003  9558.379883    400    1
  546.773987  9583.419922    400    1
  549.204163  9587.398438    400    1
  558.078003  9558.379883    400    1
  558.078003  9558.379883    400    1
  548.890015  9590.110352    400    1
  552.414001  9587.780273    400    1
  556.099976  9588.009766    400    1
  556.315979  9576.559570    400    1
  557.697998  9586.370117    400    1
  546.749023  9583.440430    400    1
  545.054016  9577.459961    400    1
  552.142029  9588.150391    400    1
  551.229004  9588.009766    400    1
  543.497986  9578.980469    400    1
  535.713623  9588.767578    400    1
  545.103027  9589.129883    400    1
  558.593018  9577.700195    400    1
  535.718018  9588.776367    400    1
  551.770996  9583.440430    400    1
  539.179993  9566.070312    400    1
  544.642029  9583.339844    400    1
  535.713623  9588.780273    400    1
  547.958008  9589.019531    400    1
  535.700500  9588.793945    400    1
  562.580017  9573.259766    400    1
  535.713623  9588.776367    400    1
  554.362000  9587.809570    400    1
  546.640991  9590.750000    400    1
  535.718018  9588.789062    400    1
  545.890015  9587.610352    400    1
  538.105835  9583.808594    400    1
  548.419006  9577.463867    400    1
  555.081970  9581.070312    400    1
  548.158020  9586.419922    400    1
  547.639526  9583.093750    400    1
  543.989990  9547.080078    400    1
  539.179993  9566.070312    400    1
  550.718994  9579.950195    400    1
  556.615112  9575.727539    400    1
  546.774048  9580.055664    400    1
  552.766663  9588.211914    400    1
  570.859985  9566.120117    400    1
  547.606995  9588.580078    400    1
  544.857971  9587.459961    400    1
  538.508484  9583.433594    400    1
  545.245972  9586.450195    400    1
  556.755432  9584.554688    400    1
  556.525757  9587.730469    400    1
  547.686462  9582.365234    400    1
  570.859985  9566.120117    400    1
  558.078003  9558.379883    400    1
  545.296997  9588.629883    400    1
  545.580017  9552.759766    400    1
  551.814880  9588.239258    400    1
  545.580017  9552.759766    400    1
  539.179993  9566.070312    400    1
  555.764465  9572.906250    400    1
  570.859985  9566.120117    400    1
  556.867920  9584.496094    400    1
  554.754150  9586.134766    400    1
  542.650024  9568.389648    400    1
  552.350342  9579.443359    400    1
  551.134827  9586.453125    400    1
  547.771118  9580.445312    400    1
  542.656738  9585.584961    400    1
  555.337280  9585.914062    400    1
  546.833984  9589.849609    400    1
  570.859985  9566.120117    400    1
  558.078003  9558.379883    400    1
  542.650024  9568.389648    400    1
  548.286011  9586.639648    400    1
  546.195007  9582.889648    400    1
  535.722412  9588.789062    400    1
  542.650024  9568.389648    400    1
  553.089050  9588.210938    400    1
  546.463013  9583.780273    400    1
  544.273987  9587.599609    400    1
  551.322998  9579.941406    400    1
  554.181458  9584.922852    400    1
  547.901001  9585.190430    400    1
  544.745544  9578.074219    400    1
  545.959839  9586.398438    400    1
  552.625610  9585.947266    400    1
  539.179993  9566.070312    400    1
  547.573975  9582.309570    400    1
  556.972900  9573.659180    400    1
  538.303284  9583.717773    400    1
  544.607971  9584.730469    400    1
  552.868103  9585.084961    400    1
  539.179993  9566.070312    400    1
  548.570007  9589.269531    400    1
  544.482971  9582.129883    400    1
  546.505981  9589.709961    400    1
  549.092041  9589.000000    400    1
  545.267822  9577.422852    400    1
  547.656982  9578.889648    400    1
  550.555115  9586.021484    400    1
  548.109009  9581.660156    400    1
  547.827087  9584.230469    400    1
  547.344971  9587.410156    400    1
  545.455017  9578.660156    400    1
  554.280762  9584.777344    400    1
  545.580017  9552.759766    400    1
  549.078003  9589.860352    400    1
  549.353027  9589.809570    400    1
  549.164001  9589.849609    400    1
  549.518005  9589.820312    400    1
  548.828979  9590.019531    400    1
  548.103882  9590.456055    400    1
  548.594971  9590.070312    400    1
  545.843994  9586.230469    400    1
  549.260986  9590.139648    400    1
  546.502014  9588.309570    400    1
  546.562012  9587.809570    400    1
  549.007996  9590.139648    400    1
  543.554993  9581.129883    400    1
  544.661011  9585.000000    400    1
  543.377014  9581.129883    400    1
  535.696106  9588.776367    400    1
  548.882080  9581.762695    400    1
  542.650024  9568.389648    400    1
  537.906677  9587.036133    400    1
  539.179993  9566.070312    400    1
  536.223694  9587.056641    400    1
  553.682007  9585.089844    400    1
  555.129150  9585.283203    400    1
  535.704834  9588.789062    400    1
  535.718018  9588.789062    400    1
  559.325012  9588.389648    400    1
  552.052979  9587.129883    400    1
  555.453430  9575.076172    400    1
  552.820984  9587.910156    400    1
  542.650024  9568.389648    400    1
  538.036072  9583.793945    400    1
  545.838989  9589.320312    400    1
  535.722412  9588.780273    400    1
  546.200012  9588.339844    400    1
  539.179993  9566.070312    400    1
  539.179993  9566.070312    400    1
  549.172974  9583.089844    400    1
  550.866028  9583.660156    400    1
  541.915833  9582.535156    400    1
  552.434998  9585.330078    400    1
  557.922974  9586.790039    400    1
  558.078003  9558.379883    400    1
  545.580017  9552.759766    400    1
  542.650024  9568.389648    400    1
  535.700012  9588.799805    400    1
  543.402771  9585.265625    400    1
  548.038025  9584.929688    400    1
  554.848999  9587.370117    400    1
  551.202026  9587.549805    400    1
  538.277161  9584.008789    400    1
  555.424011  9587.110352    400    1
  535.768494  9588.761719    400    1
  552.656006  9586.290039    400    1
  550.728027  9581.040039    400    1
  546.793030  9580.230469    400    1
  550.030029  9586.839844    400    1
  549.043030  9583.160156    400    1
  546.817993  9591.049805    400    1
  555.291992  9578.320312    400    1
  549.013977  9586.549805    400    1
  556.771973  9576.469727    400    1
  549.883972  9587.370117    400    1
  544.077026  9579.540039    400    1
  562.580017  9573.259766    400    1
  542.650024  9568.389648    400    1
  542.650024  9568.389648    400    1
  542.650024  9568.389648    400    1
  535.704834  9588.789062    400    1
  542.650024  9568.389648    400    1
  542.650024  9568.389648    400    1
  545.992004  9580.530273    400    1
  546.338013  9579.809570    400    1
  545.559998  9588.150391    400    1
  553.933594  9586.230469    400    1
  553.120972  9586.040039    400    1
  552.789978  9588.179688    400    1
  552.810974  9586.370117    400    1
  552.650024  9586.219727    400    1
  539.179993  9566.070312    400    1
  555.361023  9575.280273    400    1
  542.650024  9568.389648    400    1
  544.950989  9587.650391    400    1
  558.534973  9586.379883    400    1
  542.650024  9568.389648    400    1
  554.526978  9584.629883    400    1
  570.859985  9566.120117    400    1
  542.693970  9582.709961    400    1
  555.031982  9586.990234    400    1
  547.914001  9589.500000    400    1
  535.718018  9588.789062    400    1
  554.228027  9587.830078    400    1
  543.007019  9582.919922    400    1
  546.621948  9575.731445    400    1
  557.684021  9580.440430    400    1
  539.179993  9566.070312    400    1
  556.570679  9582.780273    400    1
  551.820007  9585.040039    400    1
  558.393005  9582.639648    400    1
  535.744324  9588.776367    400    1
  546.752808  9580.476562    400    1
  570.859985  9566.120117    400    1
  542.650024  9568.389648    400    1
  559.013000  9580.900391    400    1
  539.179993  9566.070312    400    1
  570.859985  9566.120117    400    1
  547.620850  9583.104492    400    1
  550.455017  9583.980469    400    1
  562.580017  9573.259766    400    1
  558.788025  9585.440430    400    1
  557.669006  9581.049805    400    1
  555.731995  9582.009766    400    1
  541.301086  9582.992188    400    1
  544.185974  9588.379883    400    1
  535.713623  9588.758789    400    1
  542.650024  9568.389648    400    1
  542.650024  9568.389648    400    1
  552.807983  9588.070312    400    1
  555.557983  9581.009766    400    1
  543.242004  9584.129883    400    1
  545.489014  9589.980469    400    1
  545.822998  9581.919922    400    1
  546.565979  9583.780273    400    1
  556.028015  9580.490234    400    1
  535.687317  9588.767578    400    1
  546.166992  9589.349609    400    1
  550.424988  9584.459961    400    1
  543.190979  9582.799805    400    1
  542.650024  9568.389648    400    1
  542.650024  9568.389648    400    1
  544.541016  9582.320312    400    1
  558.078003  9558.379883    400    1
  552.577026  9584.580078    400    1
  545.580017  9552.759766    400    1
  552.734009  9588.219727    400    1
  542.650024  9568.389648    400    1
  542.650024  9568.389648    400    1
  542.650024  9568.389648    400    1
  542.650024  9568.389648    400    1
  542.650024  9568.389648    400    1
  544.580017  9583.099609    400    1
  544.098022  9581.309570    400    1
  550.575989  9579.870117    400    1
  544.481018  9589.049805    400    1
  549.487976  9589.669922    400    1
  548.870972  9590.129883    400    1
  555.612488  9579.625000    400    1
  562.580017  9573.259766    400    1
  539.179993  9566.070312    400    1
  548.651978  9589.910156    400    1
  542.650024  9568.389648    400    1
  535.696106  9588.793945    400    1
  550.213989  9589.540039    400    1
  548.971985  9590.030273    400    1
  548.783020  9590.150391    400    1
  546.328003  9587.780273    400    1
  549.640015  9589.919922    400    1
  548.318970  9584.769531    400    1
  555.333496  9588.244141    400    1
  549.601990  9589.929688    400    1
  535.775574  9588.768555    400    1
  548.802979  9590.129883    400    1
  557.526978  9587.959961    400    1
  548.033997  9584.240234    400    1
  549.445007  9589.990234    400    1
  535.713623  9588.780273    400    1
  535.696106  9588.797852    400    1
  549.393005  9589.860352    400    1
  541.063660  9584.657227    400    1
  549.937988  9583.879883    400    1
  549.330017  9589.580078    400    1
  548.880981  9590.179688    400    1
  552.742004  9588.099609    400    1
  548.867981  9590.190430    400    1
  546.916016  9580.540039    400    1
  558.440979  9585.190430    400    1
  552.828979  9587.879883    400    1
  549.585022  9589.969727    400    1
  549.505005  9590.030273    400    1
  549.062988  9590.169922    400    1
  541.566772  9583.777344    400    1
  549.549988  9589.780273    400    1
  549.802979  9589.809570    400    1
  549.668030  9589.990234    400    1
  548.919983  9590.169922    400    1
  542.320007  9583.957031    400    1
  570.859985  9566.120117    400    1
  551.747986  9588.891602    400    1
  549.049011  9590.179688    400    1
  547.072021  9589.549805    400    1
  555.502014  9573.379883    400    1
  549.466003  9589.929688    400    1
  545.184021  9582.650391    400    1
  542.618225  9577.871094    400    1
  549.005005  9590.169922    400    1
  545.101990  9588.250000    400    1
  535.709229  9588.776367    400    1
  547.270996  9582.870117    400    1
  549.643005  9589.870117    400    1
  548.986023  9590.129883    400    1
  549.520020  9588.580078    400    1
  548.968018  9590.030273    400    1
  551.546997  9583.240234    400    1
  549.479980  9590.089844    400    1
  549.300110  9576.041992    400    1
  549.059021  9590.049805    400    1
  549.416992  9590.099609    400    1
  549.395996  9589.950195    400    1
  552.601013  9588.700195    400    1
  544.666016  9577.730469    400    1
  545.041016  9581.709961    400    1
  548.603027  9590.429688    400    1
  544.099976  9579.410156    400    1
  548.541016  9590.410156    400    1
  553.971008  9588.679688    400    1
  549.000977  9590.059570    400    1
  548.460999  9590.209961    400    1
  549.031982  9588.269531    400    1
  549.971008  9589.809570    400    1
  548.393005  9589.969727    400    1
  550.556030  9587.209961    400    1
  555.689026  9581.809570    400    1
  551.330017  9580.809570    400    1
  556.715027  9586.370117    400    1
  547.356995  9590.839844    400    1
  546.984985  9590.589844    400    1
  546.620972  9582.089844    400    1
  547.351990  9590.839844    400    1
  547.005005  9590.790039    400    1
  546.620972  9590.410156    400    1
  547.331970  9590.839844    400    1
  547.799011  9582.990234    400    1
  547.189026  9590.549805    400    1
  547.289978  9590.839844    400    1
  548.120972  9590.360352    400    1
  537.854065  9584.595703    400    1
  547.323975  9590.530273    400    1
  544.023987  9580.370117    400    1
  547.448975  9589.900391    400    1
  548.179993  9590.099609    400    1
  547.640015  9590.320312    400    1
  548.929016  9588.129883    400    1
  547.556030  9590.190430    400    1
  546.854004  9584.290039    400    1
  548.114990  9590.589844    400    1
  547.648987  9590.370117    400    1
  547.187988  9590.910156    400    1
  552.781006  9584.650391    400    1
  547.187012  9590.889648    400    1
  548.020020  9590.620117    400    1
  548.020020  9590.629883    400    1
  555.140015  9587.120117    400    1
  542.843018  9583.320312    400    1
  542.591980  9583.240234    400    1
  549.091980  9589.980469    400    1
  535.700500  9588.785156    400    1
  552.836975  9587.820312    400    1
  557.640991  9586.839844    400    1
  558.080017  9586.809570    400    1
  552.729004  9588.200195    400    1
  557.182007  9587.669922    400    1
  557.234009  9588.259766    400    1
  552.820984  9587.990234    400    1
  556.700012  9587.599609    400    1
  547.916992  9590.370117    400    1
  535.709229  9588.793945    400    1
  547.919983  9590.349609    400    1
  548.364990  9590.059570    400    1
  548.153992  9590.120117    400    1
  544.521973  9579.259766    400    1
  547.807007  9589.799805    400    1
  554.111023  9585.919922    400    1
  542.099915  9583.699219    400    1
  547.306824  9590.750000    400    1
  535.718018  9588.776367    400    1
  547.763977  9590.160156    400    1
  547.700989  9590.230469    400    1
  550.529175  9586.678711    400    1
  543.799988  9583.089844    400    1
  546.141479  9579.819336    400    1
  538.482361  9582.985352    400    1
  537.553284  9585.938477    400    1
  545.580017  9552.759766    400    1
  546.856018  9591.049805    400    1
  555.294983  9585.959961    400    1
  550.507996  9584.070312    400    1
  555.073975  9586.019531    400    1
  535.700500  9588.771484    400    1
  553.802002  9587.889648    400    1
  535.713623  9588.785156    400    1
  545.580017  9552.759766    400    1
  542.650024  9568.389648    400    1
  547.517029  9575.700195    400    1
  546.963013  9590.780273    400    1
  550.544006  9586.719727    400    1
  542.650024  9568.389648    400    1
  547.728027  9582.700195    400    1
  554.624023  9586.160156    400    1
  544.840027  9578.589844    400    1
  552.445984  9574.750000    400    1
  542.650024  9568.389648    400    1
  542.650024  9568.389648    400    1
  551.190002  9577.820312    400    1
  542.650024  9568.389648    400    1
  542.650024  9568.389648    400    1
  542.650024  9568.389648    400    1
  554.758972  9586.780273    400    1
  547.948975  9584.269531    400    1
  543.828003  9579.700195    400    1
  535.704834  9588.780273    400    1
  542.650024  9568.389648    400    1
  554.624023  9587.360352    400    1
  548.843018  9586.019531    400    1
  570.859985  9566.120117    400    1
  542.650024  9568.389648    400    1
  542.650024  9568.389648    400    1
  554.831970  9587.660156    400    1
  570.859985  9566.120117    400    1
  559.763000  9587.530273    400    1
  546.125977  9586.629883    400    1
  544.411987  9580.820312    400    1
  556.124023  9575.459961    400    1
  558.078003  9558.379883    400    1
  542.650024  9568.389648    400    1
  562.580017  9573.259766    400    1
  562.580017  9573.259766    400    1
  542.650024  9568.389648    400    1
  562.580017  9573.259766    400    1
  562.580017  9573.259766    400    1
  550.047974  9581.120117    400    1
  562.580017  9573.259766    400    1
  562.580017  9573.259766    400    1
  557.817017  9579.040039    400    1
  550.552979  9585.870117    400    1
  562.580017  9573.259766    400    1
  562.580017  9573.259766    400    1
  562.580017  9573.259766    400    1
  549.111023  9583.799805    400    1
  570.859985  9566.120117    400    1
  554.362000  9577.500000    400    1
  544.059021  9581.139648    400    1
  557.166016  9576.110352    400    1
  542.650024  9568.389648    400    1
  551.138977  9587.509766    400    1
  557.103027  9588.259766    400    1
  557.125000  9576.169922    400    1
  552.267029  9574.809570    400    1
  562.580017  9573.259766    400    1
  552.794983  9588.160156    400    1
  542.650024  9568.389648    400    1
  545.580017  9552.759766    400    1
  547.065002  9575.469727    400    1
  548.492004  9590.290039    400    1
  562.580017  9573.259766    400    1
  545.580017  9552.759766    400    1
  542.650024  9568.389648    400    1
  542.650024  9568.389648    400    1
  562.580017  9573.259766    400    1
  542.650024  9568.389648    400    1
  550.755981  9583.990234    400    1
  547.732971  9582.410156    400    1
  547.999023  9579.250000    400    1
  542.650024  9568.389648    400    1
  546.195007  9591.099609    400    1
  545.742004  9590.780273    400    1
  546.065979  9591.089844    400    1
  562.580017  9573.259766    400    1
  542.650024  9568.389648    400    1
  535.700500  9588.780273    400    1
  542.650024  9568.389648    400    1
  535.704834  9588.780273    400    1
  552.734009  9588.190430    400    1
  548.156006  9584.509766    400    1
  539.179993  9566.070312    400    1
  550.507019  9581.309570    400    1
  546.067017  9589.440430    400    1
  550.771973  9585.200195    400    1
  545.455994  9588.209961    400    1
  554.135986  9586.089844    400    1
  549.466003  9589.980469    400    1
  542.650024  9568.389648    400    1
  549.422974  9583.759766    400    1
  542.650024  9568.389648    400    1
  535.704834  9588.789062    400    1
  549.638489  9580.878906    400    1
  549.668518  9581.320312    400    1
  550.927002  9578.290039    400    1
  546.171021  9588.330078    400    1
  535.700500  9588.789062    400    1
  570.859985  9566.120117    400    1
  545.773987  9589.059570    400    1
  542.650024  9568.389648    400    1
  544.166016  9584.179688    400    1
  542.650024  9568.389648    400    1
  558.078003  9558.379883    400    1
  547.557007  9590.240234    400    1
  542.650024  9568.389648    400    1
  557.583984  9588.129883    400    1
  547.518982  9582.589844    400    1
  545.580017  9552.759766    400    1
  552.987000  9574.669922    400    1
  554.416016  9580.200195    400    1
  542.650024  9568.389648    400    1
  542.650024  9568.389648    400    1
  542.650024  9568.389648    400    1
  542.650024  9568.389648    400    1
  542.650024  9568.389648    400    1
  543.687012  9582.150391    400    1
  551.273987  9587.459961    400    1
  551.468994  9587.669922    400    1
  548.182983  9588.009766    400    1
  535.709229  9588.780273    400    1
  551.119019  9585.200195    400    1
  543.771973  9581.860352    400    1
  542.650024  9568.389648    400    1
  541.926025  9581.509766    400    1
  535.709229  9588.776367    400    1
  535.704834  9588.771484    400    1
  551.460999  9586.240234    400    1
  558.078003  9558.379883    400    1
  554.369995  9584.320312    400    1
  552.690979  9588.160156    400    1
  548.031006  9577.589844    400    1
  544.269226  9578.916016    400    1
  545.745972  9584.700195    400    1
  539.179993  9566.070312    400    1
  554.932983  9577.009766    400    1
  556.840027  9576.480469    400    1
  557.416016  9584.080078    400    1
  548.369995  9586.299805    400    1
  570.859985  9566.120117    400    1
  548.463989  9586.330078    400    1
  546.146973  9575.540039    400    1
  545.554993  9577.959961    400    1
  548.700989  9577.610352    400    1
  548.333008  9586.469727    400    1
  535.713623  9588.776367    400    1
  550.721985  9587.690430    400    1
  548.781982  9589.419922    400    1
  546.288025  9590.830078    400    1
  542.650024  9568.389648    400    1
  558.078003  9558.379883    400    1
  541.753967  9584.672852    400    1
  541.557556  9583.967773    400    1
  545.807983  9579.080078    400    1
  543.989990  9547.080078    400    1
  543.864014  9582.690430    400    1
  545.658997  9577.730469    400    1
  547.367981  9590.219727    400    1
  544.745972  9581.389648    400    1
  554.520996  9584.349609    400    1
  554.806030  9584.709961    400    1
  535.704834  9588.785156    400    1
  546.434265  9578.852539    400    1
  546.520996  9579.950195    400    1
  535.718018  9588.789062    400    1
  548.625977  9588.549805    400    1
  546.132996  9589.040039    400    1
  548.479004  9589.410156    400    1
  546.161987  9588.849609    400    1
  548.909973  9585.480469    400    1
  545.979980  9588.690430    400    1
  546.018982  9589.129883    400    1
  542.931030  9584.080078    400    1
  554.390991  9581.650391    400    1
  555.841675  9581.585938    400    1
  554.643005  9581.370117    400    1
  545.895996  9588.549805    400    1
  545.804993  9577.980469    400    1
  543.325989  9584.370117    400    1
  545.934021  9588.400391    400    1
  555.276001  9582.009766    400    1
  546.109985  9588.040039    400    1
  554.533997  9581.669922    400    1
  543.312012  9584.230469    400    1
  554.952026  9581.759766    400    1
  543.273010  9584.120117    400    1
  546.083984  9587.589844    400    1
  555.627014  9581.559570    400    1
  543.210022  9583.990234    400    1
  554.817017  9582.110352    400    1
  555.862976  9581.500000    400    1
  543.135986  9583.929688    400    1
  546.075989  9588.009766    400    1
  546.078979  9588.459961    400    1
  543.018982  9583.759766    400    1
  546.213013  9587.830078    400    1
  546.247009  9587.780273    400    1
  546.291992  9587.820312    400    1
  543.114014  9583.629883    400    1
  546.091003  9588.339844    400    1
  543.323975  9584.280273    400    1
  545.768982  9588.089844    400    1
  546.094971  9589.110352    400    1
  546.093994  9588.750000    400    1
  546.258972  9587.660156    400    1
  546.250977  9587.629883    400    1
  546.255005  9587.910156    400    1
  546.247009  9587.669922    400    1
  546.205994  9588.969727    400    1
  546.294006  9589.040039    400    1
  546.328003  9587.679688    400    1
  546.145020  9588.700195    400    1
  546.380981  9588.400391    400    1
  546.531006  9587.929688    400    1
  545.775024  9588.360352    400    1
  545.760986  9588.389648    400    1
  545.921997  9588.030273    400    1
  545.781006  9587.950195    400    1
  545.872986  9588.349609    400    1
  545.937988  9588.750000    400    1
  551.414978  9583.860352    400    1
  551.286011  9582.910156    400    1
  551.223022  9582.889648    400    1
  550.880981  9582.990234    400    1
  546.273987  9588.080078    400    1
  551.348999  9582.950195    400    1
  546.281982  9588.200195    400    1
  552.267029  9582.650391    400    1
  551.302002  9582.929688    400    1
  546.633972  9589.120117    400    1
  552.281250  9582.854492    400    1
  551.351990  9583.660156    400    1
  545.859985  9584.509766    400    1
  545.900024  9585.179688    400    1
  555.702026  9583.059570    400    1
  555.835999  9583.169922    400    1
  542.559021  9582.900391    400    1
  542.835999  9583.889648    400    1
  555.734985  9582.389648    400    1
  556.262024  9583.179688    400    1
  544.768982  9588.830078    400    1
  546.156006  9589.019531    400    1
  557.205994  9584.110352    400    1
  549.887024  9580.469727    400    1
  542.650024  9568.389648    400    1
  548.638000  9578.419922    400    1
  556.841980  9584.480469    400    1
  549.434998  9578.940430    400    1
  542.315002  9581.160156    400    1
  547.866028  9582.849609    400    1
  553.919983  9588.860352    400    1
  556.693970  9584.519531    400    1
  544.161011  9583.700195    400    1
  550.388000  9586.509766    400    1
  548.585999  9588.290039    400    1
  556.921021  9587.030273    400    1
  548.111023  9588.580078    400    1
  548.448975  9588.730469    400    1
  546.101990  9576.320312    400    1
  556.520020  9586.750000    400    1
  548.353027  9588.480469    400    1
  548.666992  9588.339844    400    1
  550.302979  9581.400391    400    1
  555.997009  9578.769531    400    1
  552.328003  9587.120117    400    1
  556.179016  9578.830078    400    1
  549.906006  9580.629883    400    1
  556.909973  9581.389648    400    1
  546.354004  9578.730469    400    1
  556.888000  9581.190430    400    1
  548.926025  9577.929688    400    1
  554.531006  9584.339844    400    1
  543.997009  9584.639648    400    1
  556.939026  9580.929688    400    1
  549.991028  9580.950195    400    1
  535.704834  9588.785156    400    1
  550.739990  9580.330078    400    1
  558.078003  9558.379883    400    1
  556.750977  9581.259766    400    1
  550.310059  9580.400391    400    1
  542.135986  9581.330078    400    1
  544.895996  9584.780273    400    1
  556.021973  9572.549805    400    1
  542.747986  9583.139648    400    1
  542.758972  9583.209961    400    1
  542.984009  9583.370117    400    1
  542.793030  9583.730469    400    1
  542.820984  9583.709961    400    1
  542.448975  9583.000000    400    1
  542.476990  9583.059570    400    1
  542.294983  9582.830078    400    1
  542.322998  9582.500000    400    1
  542.143982  9582.450195    400    1
  542.414978  9582.580078    400    1
  542.460022  9582.570312    400    1
  547.346680  9584.400391    400    1
  550.080017  9587.919922    400    1
  544.596008  9583.019531    400    1
  543.372986  9583.410156    400    1
  543.901001  9582.830078    400    1
  543.646973  9584.009766    400    1
  543.913025  9582.780273    400    1
  543.953003  9582.849609    400    1
  543.612976  9583.929688    400    1
  543.890991  9584.040039    400    1
  543.682983  9584.089844    400    1
  558.078003  9558.379883    400    1
  542.650024  9568.389648    400    1
  543.583008  9584.299805    400    1
  558.257019  9588.160156    400    1
  543.301025  9583.860352    400    1
  550.989014  9584.620117    400    1
  543.023010  9582.900391    400    1
  555.818970  9573.820312    400    1
  543.138000  9582.990234    400    1
  542.947998  9583.230469    400    1
  542.650024  9568.389648    400    1
  546.577026  9576.980469    400    1
  551.096008  9585.049805    400    1
  542.849976  9583.059570    400    1
  557.541626  9588.518555    400    1
  543.200989  9582.730469    400    1
  555.640015  9587.589844    400    1
  543.828003  9583.759766    400    1
  543.580994  9583.370117    400    1
  546.049988  9591.099609    400    1
  554.255981  9588.790039    400    1
  561.184998  9585.620117    400    1
  543.403992  9583.179688    400    1
  552.130005  9583.370117    400    1
  545.036011  9577.900391    400    1
  543.830994  9580.419922    400    1
  543.494995  9581.820312    400    1
  544.260010  9581.950195    400    1
  562.580017  9573.259766    400    1
  543.966980  9583.330078    400    1
  554.080017  9588.830078    400    1
  562.299011  9583.919922    400    1
  544.041992  9583.759766    400    1
  552.333984  9587.290039    400    1
  552.776001  9587.879883    400    1
  543.570984  9583.160156    400    1
  553.914978  9588.870117    400    1
  543.328979  9582.849609    400    1
  543.226013  9582.759766    400    1
  549.940979  9584.059570    400    1
  549.963013  9584.049805    400    1
  545.005981  9588.120117    400    1
  546.429993  9590.980469    400    1
  547.591003  9590.040039    400    1
  557.656982  9587.009766    400    1
  553.711975  9582.309570    400    1
  557.127014  9587.650391    400    1
  554.270996  9585.040039    400    1
  542.992981  9583.190430    400    1
  553.557983  9582.860352    400    1
  553.768005  9585.429688    400    1
  553.788025  9584.000000    400    1
  553.815002  9583.049805    400    1
  554.081970  9585.910156    400    1
  553.932983  9583.089844    400    1
  556.981995  9587.759766    400    1
  542.968018  9583.650391    400    1
  553.955017  9582.549805    400    1
  554.143982  9586.040039    400    1
  548.098022  9581.669922    400    1
  554.547974  9581.690430    400    1
  544.546021  9582.860352    400    1
  554.166016  9584.160156    400    1
  553.916016  9583.169922    400    1
  557.223022  9587.139648    400    1
  554.599976  9581.980469    400    1
  542.497009  9582.709961    400    1
  553.918030  9583.089844    400    1
  557.065002  9587.610352    400    1
  548.310974  9582.690430    400    1
  554.817993  9581.719727    400    1
  557.291016  9587.629883    400    1
  541.597168  9582.474609    400    1
  548.474976  9582.700195    400    1
  545.359192  9590.454102    400    1
  557.132996  9587.059570    400    1
  542.528992  9583.259766    400    1
  542.965027  9582.969727    400    1
  553.721985  9582.580078    400    1
  553.622986  9582.419922    400    1
  554.184998  9584.599609    400    1
  551.729370  9588.918945    400    1
  554.710022  9584.620117    400    1
  548.034973  9581.490234    400    1
  549.263000  9581.830078    400    1
  542.987976  9582.830078    400    1
  553.718018  9584.959961    400    1
  549.314026  9581.799805    400    1
  553.638977  9582.330078    400    1
  542.650024  9568.389648    400    1
  542.650024  9568.389648    400    1
  556.974976  9586.780273    400    1
  553.293030  9584.650391    400    1
  554.245972  9584.280273    400    1
  554.872986  9584.490234    400    1
  549.322021  9581.790039    400    1
  553.075989  9586.080078    400    1
  558.843018  9586.080078    400    1
  553.749023  9584.759766    400    1
  549.330017  9581.780273    400    1
  553.559998  9584.730469    400    1
  546.528992  9581.639648    400    1
  557.153015  9586.719727    400    1
  557.356018  9587.719727    400    1
  544.020996  9583.089844    400    1
  553.351990  9584.919922    400    1
  547.145996  9582.009766    400    1
  542.991028  9584.110352    400    1
  542.948975  9584.169922    400    1
  543.851013  9582.650391    400    1
  553.364990  9584.809570    400    1
  544.335022  9583.410156    400    1
  554.039001  9583.099609    400    1
  547.354004  9581.830078    400    1
  553.322021  9586.250000    400    1
  557.637024  9587.139648    400    1
  554.003235  9584.652344    400    1
  544.643982  9583.179688    400    1
  535.726807  9588.771484    400    1
  542.734009  9582.809570    400    1
  553.908997  9582.469727    400    1
  553.721008  9584.950195    400    1
  553.557007  9584.549805    400    1
  553.432007  9584.730469    400    1
  543.607971  9583.410156    400    1
  548.530029  9582.750000    400    1
  543.278015  9583.799805    400    1
  542.351990  9582.900391    400    1
  553.911011  9586.400391    400    1
  557.677002  9586.650391    400    1
  554.960999  9585.059570    400    1
  554.169006  9583.120117    400    1
  557.458008  9586.719727    400    1
  555.669006  9585.339844    400    1
  548.588989  9582.620117    400    1
  554.340027  9585.919922    400    1
  555.960022  9585.730469    400    1
  548.607971  9582.610352    400    1
  553.815979  9586.309570    400    1
  553.781006  9582.820312    400    1
  553.226990  9585.009766    400    1
  554.029053  9584.070312    400    1
  553.638977  9582.240234    400    1
  558.085999  9586.519531    400    1
  553.859009  9582.669922    400    1
  558.388977  9586.599609    400    1
  555.591003  9585.400391    400    1
  543.007019  9583.230469    400    1
  553.825989  9584.740234    400    1
  548.726990  9583.330078    400    1
  555.067993  9586.030273    400    1
  553.693970  9584.759766    400    1
  548.210999  9582.709961    400    1
  543.158020  9582.940430    400    1
  554.223999  9585.179688    400    1
  554.494995  9584.589844    400    1
  548.325012  9582.790039    400    1
  548.109009  9581.730469    400    1
  543.820007  9583.709961    400    1
  554.825989  9585.250000    400    1
  547.526978  9582.259766    400    1
  547.982971  9579.519531    400    1
  545.838013  9585.599609    400    1
  553.380981  9584.790039    400    1
  553.695984  9582.419922    400    1
  553.830017  9585.389648    400    1
  545.856018  9585.099609    400    1
  555.117981  9585.280273    400    1
  553.989014  9584.349609    400    1
  545.947998  9585.129883    400    1
  557.232971  9586.709961    400    1
  547.361023  9582.160156    400    1
  543.625000  9584.309570    400    1
  548.377014  9582.769531    400    1
  547.598022  9579.580078    400    1
  545.862976  9584.910156    400    1
  553.960022  9584.660156    400    1
  557.895996  9587.629883    400    1
  554.585999  9586.000000    400    1
  553.549988  9584.740234    400    1
  555.093018  9586.000000    400    1
  547.440979  9582.200195    400    1
  543.484985  9583.049805    400    1
  554.903015  9585.700195    400    1
  554.119995  9584.669922    400    1
  553.403015  9584.769531    400    1
  554.278015  9585.629883    400    1
  548.401001  9582.769531    400    1
  547.898010  9579.769531    400    1
  553.742981  9581.969727    400    1
  554.112976  9586.440430    400    1
  553.778015  9585.120117    400    1
  554.007996  9586.360352    400    1
  554.041992  9584.900391    400    1
  548.476013  9582.830078    400    1
  554.346985  9583.290039    400    1
  544.195007  9583.129883    400    1
  557.195984  9587.790039    400    1
  549.645020  9583.129883    400    1
  546.947998  9583.799805    400    1
  548.148987  9585.179688    400    1
  555.848999  9583.320312    400    1
  546.963013  9587.879883    400    1
  555.848999  9583.309570    400    1
  547.129028  9584.139648    400    1
  545.302002  9585.769531    400    1
  545.599976  9583.759766    400    1
  557.068970  9582.559570    400    1
  545.609985  9585.709961    400    1
  544.848999  9586.080078    400    1
  556.166016  9583.379883    400    1
  546.758972  9584.320312    400    1
  546.291016  9584.219727    400    1
  548.164001  9584.849609    400    1
  546.450012  9584.139648    400    1
  547.901001  9584.440430    400    1
  548.252991  9584.660156    400    1
  551.614014  9583.400391    400    1
  547.771973  9584.959961    400    1
  547.007996  9582.879883    400    1
  548.552979  9583.919922    400    1
  544.898010  9585.879883    400    1
  546.924011  9582.919922    400    1
  544.948975  9586.089844    400    1
  558.237976  9575.940430    400    1
  547.831970  9584.910156    400    1
  544.830994  9586.230469    400    1
  558.034973  9576.419922    400    1
  547.742981  9584.780273    400    1
  548.505005  9584.129883    400    1
  544.836975  9586.519531    400    1
  545.091980  9585.919922    400    1
  548.596008  9583.830078    400    1
  547.956970  9584.219727    400    1
  545.330017  9586.599609    400    1
  544.559021  9586.559570    400    1
  548.322021  9584.629883    400    1
  551.265991  9587.679688    400    1
  548.130005  9584.209961    400    1
  547.823975  9585.059570    400    1
  544.982971  9586.360352    400    1
  546.651978  9583.480469    400    1
  546.315979  9584.059570    400    1
  545.914001  9586.889648    400    1
  545.924988  9586.919922    400    1
  544.650024  9586.549805    400    1
  544.658020  9586.500000    400    1
  546.400024  9584.980469    400    1
  544.531006  9586.469727    400    1
  547.893982  9584.309570    400    1
  545.613342  9586.060547    400    1
  544.593018  9586.480469    400    1
  546.341003  9585.019531    400    1
  545.797974  9587.009766    400    1
  545.666992  9585.759766    400    1
  545.103027  9586.950195    400    1
  548.078979  9584.410156    400    1
  545.109985  9586.980469    400    1
  551.187622  9583.864258    400    1
  547.302002  9582.990234    400    1
  546.408997  9583.519531    400    1
  545.367981  9586.230469    400    1
  545.849976  9587.070312    400    1
  548.192993  9584.740234    400    1
  545.630981  9585.980469    400    1
  545.411987  9586.849609    400    1
  547.218018  9582.860352    400    1
  548.252991  9584.509766    400    1
  545.653992  9585.690430    400    1
  546.325989  9583.990234    400    1
  545.312988  9586.330078    400    1
  548.559998  9583.719727    400    1
  547.023010  9582.660156    400    1
  544.984009  9586.290039    400    1
  547.956970  9584.139648    400    1
  548.693970  9583.669922    400    1
  545.973999  9580.009766    400    1
  556.367981  9576.280273    400    1
  548.773987  9584.370117    400    1
  546.505005  9584.160156    400    1
  556.843018  9576.389648    400    1
  546.372986  9583.950195    400    1
  546.991028  9584.389648    400    1
  546.737915  9580.178711    400    1
  546.653992  9580.360352    400    1
  556.997986  9576.070312    400    1
  546.515991  9584.400391    400    1
  557.406006  9576.509766    400    1
  557.416016  9576.849609    400    1
  556.648987  9577.809570    400    1
  557.422974  9577.030273    400    1
  556.262024  9577.990234    400    1
  546.448975  9584.009766    400    1
  548.085999  9583.839844    400    1
  546.898987  9579.809570    400    1
  545.989014  9579.929688    400    1
  546.601013  9584.620117    400    1
  556.023987  9578.040039    400    1
  546.177979  9580.160156    400    1
  556.557007  9577.639648    400    1
  556.104980  9575.799805    400    1
  546.723999  9583.870117    400    1
  546.318970  9580.089844    400    1
  549.033020  9584.959961    400    1
  556.497009  9577.650391    400    1
  546.528015  9580.049805    400    1
  555.505005  9577.400391    400    1
  545.729004  9584.519531    400    1
  546.068970  9580.089844    400    1
  555.575012  9578.299805    400    1
  555.179993  9576.990234    400    1
  545.445007  9578.669922    400    1
  546.143005  9585.240234    400    1
  546.633972  9580.049805    400    1
  546.195007  9580.169922    400    1
  547.117981  9584.129883    400    1
  552.572998  9585.940430    400    1
  546.939026  9583.400391    400    1
  546.278015  9580.339844    400    1
  556.226013  9578.379883    400    1
  556.995972  9577.110352    400    1
  556.895020  9576.969727    400    1
  556.567993  9577.790039    400    1
  546.755981  9583.990234    400    1
  548.439026  9584.129883    400    1
  556.101013  9578.290039    400    1
  548.567017  9583.900391    400    1
  556.093994  9578.070312    400    1
  550.228027  9581.379883    400    1
  548.060974  9583.849609    400    1
  546.390991  9580.070312    400    1
  556.427979  9577.599609    400    1
  555.015991  9576.610352    400    1
  557.060974  9577.110352    400    1
  548.473022  9583.849609    400    1
  546.867004  9580.379883    400    1
  556.130005  9577.900391    400    1
  556.520996  9577.559570    400    1
  548.341003  9583.980469    400    1
  547.062988  9580.440430    400    1
  551.221985  9587.540039    400    1
  556.601990  9578.179688    400    1
  548.495972  9583.679688    400    1
  546.530029  9580.450195    400    1
  557.515015  9586.400391    400    1
  556.054016  9578.059570    400    1
  545.611023  9586.650391    400    1
  546.767029  9584.240234    400    1
  535.713623  9588.771484    400    1
  556.286987  9578.179688    400    1
  556.994995  9576.719727    400    1
  556.440002  9577.169922    400    1
  556.375061  9573.105469    400    1
  546.945984  9580.639648    400    1
  556.981018  9576.110352    400    1
  556.398987  9577.070312    400    1
  556.687988  9577.200195    400    1
  555.437012  9576.230469    400    1
  556.679016  9578.160156    400    1
  544.502014  9589.650391    400    1
  557.213013  9577.049805    400    1
  556.916992  9576.820312    400    1
  556.697021  9576.320312    400    1
  555.500977  9576.179688    400    1
  556.189026  9577.860352    400    1
  544.343018  9588.419922    400    1
  544.859985  9589.559570    400    1
  546.359009  9587.190430    400    1
  544.294983  9589.309570    400    1
  557.776001  9579.280273    400    1
  555.270996  9579.129883    400    1
  554.572021  9576.669922    400    1
  544.572021  9588.410156    400    1
  557.755981  9577.910156    400    1
  555.564026  9577.400391    400    1
  544.346985  9588.209961    400    1
  555.987000  9578.349609    400    1
  544.877014  9589.740234    400    1
  557.513977  9577.030273    400    1
  557.542725  9578.515625    400    1
  554.635986  9577.980469    400    1
  545.768982  9577.870117    400    1
  556.754028  9576.490234    400    1
  556.265015  9577.049805    400    1
  556.588013  9576.820312    400    1
  557.263000  9576.410156    400    1
  556.883972  9576.509766    400    1
  557.161987  9575.799805    400    1
  556.830994  9576.320312    400    1
  544.562012  9588.639648    400    1
  556.921021  9575.950195    400    1
  556.499023  9576.980469    400    1
  556.898987  9576.740234    400    1
  544.231995  9588.400391    400    1
  557.916992  9576.450195    400    1
  556.619019  9577.679688    400    1
  556.913025  9577.009766    400    1
  556.375000  9577.599609    400    1
  556.101013  9575.700195    400    1
  557.367981  9577.059570    400    1
  557.421021  9576.639648    400    1
  552.133972  9586.480469    400    1
  557.348022  9577.030273    400    1
  557.487000  9576.709961    400    1
  544.723022  9589.030273    400    1
  544.796997  9589.580078    400    1
  551.783997  9583.230469    400    1
  544.848999  9589.519531    400    1
  545.575012  9589.339844    400    1
  557.244995  9578.290039    400    1
  556.080017  9577.549805    400    1
  557.172974  9576.160156    400    1
  556.070984  9575.889648    400    1
  556.450012  9575.900391    400    1
  556.801025  9576.799805    400    1
  545.190979  9589.540039    400    1
  545.143982  9589.459961    400    1
  556.232971  9578.480469    400    1
  555.109009  9577.030273    400    1
  557.330994  9577.950195    400    1
  545.158020  9589.589844    400    1
  545.823975  9584.200195    400    1
  557.556030  9578.379883    400    1
  557.544312  9577.246094    400    1
  556.622009  9577.769531    400    1
  557.265015  9578.389648    400    1
  556.960022  9576.969727    400    1
  555.687012  9575.839844    400    1
  544.379028  9589.219727    400    1
  556.702026  9576.769531    400    1
  556.182007  9576.639648    400    1
  557.135986  9576.730469    400    1
  545.396973  9589.400391    400    1
  557.480896  9578.441406    400    1
  556.890991  9576.870117    400    1
  557.325012  9577.929688    400    1
  544.297974  9589.349609    400    1
  545.392029  9589.780273    400    1
  558.190002  9576.400391    400    1
  555.606995  9576.219727    400    1
  557.278992  9576.980469    400    1
  544.991028  9589.580078    400    1
  558.151978  9577.959961    400    1
  555.081970  9581.089844    400    1
  557.218018  9578.009766    400    1
  555.203674  9579.229492    400    1
  551.851990  9584.570312    400    1
  557.992004  9577.440430    400    1
  561.872009  9581.089844    400    1
  556.211975  9578.580078    400    1
  559.945984  9579.230469    400    1
  552.276978  9583.589844    400    1
  560.138000  9579.389648    400    1
  551.831970  9583.320312    400    1
  556.244995  9580.719727    400    1
  560.153015  9579.389648    400    1
  560.190979  9579.469727    400    1
  563.729980  9581.570312    400    1
  552.760010  9584.650391    400    1
  555.932007  9579.980469    400    1
  559.052979  9578.179688    400    1
  560.388977  9578.740234    400    1
  558.692993  9578.009766    400    1
  555.507019  9580.790039    400    1
  555.343994  9580.900391    400    1
  559.919983  9579.219727    400    1
  559.943970  9579.030273    400    1
  556.567017  9580.290039    400    1
  555.242981  9580.690430    400    1
  557.677979  9577.500000    400    1
  557.830994  9577.580078    400    1
  560.981140  9578.928711    400    1
  556.534973  9584.599609    400    1
  553.135010  9586.080078    400    1
  551.650024  9583.349609    400    1
  556.604004  9580.290039    400    1
  557.651001  9577.299805    400    1
  556.057007  9580.349609    400    1
  555.856995  9581.070312    400    1
  554.828979  9581.040039    400    1
  551.843994  9583.839844    400    1
  555.625610  9579.588867    400    1
  556.223022  9580.559570    400    1
  558.080017  9577.530273    400    1
  557.968018  9577.280273    400    1
  557.784973  9579.540039    400    1
  559.112976  9578.209961    400    1
  551.890991  9583.469727    400    1
  551.706970  9583.490234    400    1
  558.450989  9577.919922    400    1
  557.948242  9577.908203    400    1
  558.187012  9577.589844    400    1
  558.018127  9577.985352    400    1
  558.174988  9580.400391    400    1
  560.872986  9579.320312    400    1
  554.825989  9580.990234    400    1
  557.059021  9584.440430    400    1
  557.801025  9577.480469    400    1
  551.843018  9583.400391    400    1
  554.630981  9581.139648    400    1
  558.581970  9582.910156    400    1
  558.028503  9578.003906    400    1
  555.947998  9581.370117    400    1
  560.315002  9579.139648    400    1
  558.809998  9578.070312    400    1
  556.302002  9580.589844    400    1
  558.171997  9577.610352    400    1
  557.234985  9580.709961    400    1
  558.710022  9582.900391    400    1
  557.687012  9580.419922    400    1
  557.804016  9577.599609    400    1
  561.606018  9580.700195    400    1
  552.023010  9584.490234    400    1
  555.431030  9580.679688    400    1
  557.892029  9577.269531    400    1
  551.336975  9583.959961    400    1
  555.387024  9580.540039    400    1
  559.601013  9579.230469    400    1
  559.338013  9578.969727    400    1
  560.783020  9579.839844    400    1
  552.182007  9583.559570    400    1
  551.887024  9583.330078    400    1
  560.752991  9580.087891    400    1
  551.879028  9583.459961    400    1
  558.841003  9578.089844    400    1
  552.304993  9582.709961    400    1
  552.200867  9583.784180    400    1
  558.453979  9582.959961    400    1
  545.182983  9588.160156    400    1
  549.651978  9581.849609    400    1
  555.348999  9582.049805    400    1
  545.109009  9588.849609    400    1
  550.374023  9581.669922    400    1
  555.778992  9581.530273    400    1
  551.117004  9587.580078    400    1
  558.544983  9582.879883    400    1
  552.413025  9585.089844    400    1
  545.564026  9589.129883    400    1
  552.905029  9584.980469    400    1
  551.388977  9581.080078    400    1
  549.656006  9581.889648    400    1
  555.367004  9581.980469    400    1
  558.374023  9582.559570    400    1
  545.726990  9588.269531    400    1
  549.747009  9582.349609    400    1
  551.496338  9580.941406    400    1
  558.372986  9582.889648    400    1
  545.007996  9588.280273    400    1
  558.479004  9583.000000    400    1
  550.614990  9581.879883    400    1
  554.752991  9581.459961    400    1
  545.841980  9587.990234    400    1
  545.387024  9588.690430    400    1
  550.512024  9581.910156    400    1
  555.867004  9581.570312    400    1
  554.333008  9581.549805    400    1
  545.568970  9588.129883    400    1
  554.687012  9581.500000    400    1
  556.028015  9581.459961    400    1
  545.575012  9588.240234    400    1
  550.465027  9581.330078    400    1
  555.315002  9581.919922    400    1
  545.625000  9588.629883    400    1
  550.997009  9584.139648    400    1
  545.734009  9588.429688    400    1
  545.091003  9588.120117    400    1
  551.090027  9581.059570    400    1
  555.041016  9581.870117    400    1
  545.004028  9588.750000    400    1
  551.306030  9580.889648    400    1
  550.502991  9581.730469    400    1
  545.210022  9588.549805    400    1
  549.971985  9581.509766    400    1
  554.520020  9581.459961    400    1
  550.567993  9581.519531    400    1
  549.994995  9581.589844    400    1
  554.846985  9581.410156    400    1
  545.567993  9589.160156    400    1
  550.007019  9581.660156    400    1
  549.974976  9581.429688    400    1
  550.664978  9582.019531    400    1
  558.552002  9582.759766    400    1
  554.731995  9581.400391    400    1
  558.460999  9583.019531    400    1
  545.112976  9589.190430    400    1
  550.682007  9581.110352    400    1
  550.645020  9581.059570    400    1
  558.586975  9582.959961    400    1
  545.062012  9589.200195    400    1
  554.607971  9581.700195    400    1
  554.848999  9582.070312    400    1
  551.068970  9581.200195    400    1
  550.562988  9581.400391    400    1
  545.340027  9589.730469    400    1
  545.268982  9589.049805    400    1
  544.987976  9589.139648    400    1
  550.598999  9581.950195    400    1
  558.255981  9580.480469    400    1
  557.395020  9588.480469    400    1
  554.651978  9581.730469    400    1
  551.068970  9581.190430    400    1
  558.499023  9582.900391    400    1
  545.192017  9588.610352    400    1
  549.604004  9579.629883    400    1
  555.698975  9581.809570    400    1
  550.538025  9581.330078    400    1
  548.947021  9584.530273    400    1
  551.247986  9580.870117    400    1
  550.617004  9581.339844    400    1
  550.304016  9582.139648    400    1
  559.658997  9582.769531    400    1
  550.541016  9582.080078    400    1
  550.474976  9581.830078    400    1
  557.408997  9583.860352    400    1
  554.603027  9581.759766    400    1
  550.296021  9581.179688    400    1
  556.018005  9586.309570    400    1
  556.400024  9586.790039    400    1
  545.239014  9584.959961    400    1
  555.604980  9582.099609    400    1
  554.568970  9587.540039    400    1
  545.247009  9584.940430    400    1
  553.992981  9583.389648    400    1
  554.450012  9581.620117    400    1
  555.895996  9581.290039    400    1
  554.572021  9586.400391    400    1
  556.132996  9586.429688    400    1
  545.057007  9584.620117    400    1
  554.315979  9587.190430    400    1
  556.403015  9586.599609    400    1
  556.106018  9586.349609    400    1
  554.044983  9583.900391    400    1
  559.312012  9585.500000    400    1
  552.882019  9586.169922    400    1
  556.575012  9586.230469    400    1
  545.955017  9585.580078    400    1
  554.698975  9581.540039    400    1
  555.833984  9581.219727    400    1
  555.476013  9586.269531    400    1
  555.487000  9586.400391    400    1
  556.581970  9586.219727    400    1
  545.450989  9585.400391    400    1
  554.096985  9583.809570    400    1
  555.724976  9586.120117    400    1
  553.752991  9583.870117    400    1
  553.823975  9584.059570    400    1
  553.809021  9583.559570    400    1
  552.140015  9586.740234    400    1
  554.598999  9582.040039    400    1
  555.526978  9586.500000    400    1
  554.466003  9583.690430    400    1
  536.814331  9586.887695    400    1
  556.031006  9586.129883    400    1
  555.651001  9587.410156    400    1
  545.137024  9584.750000    400    1
  554.299988  9583.450195    400    1
  555.635986  9587.410156    400    1
  553.650024  9583.940430    400    1
  554.244995  9583.759766    400    1
  554.892029  9581.780273    400    1
  555.552002  9587.070312    400    1
  555.640015  9587.410156    400    1
  555.302002  9587.110352    400    1
  545.630005  9584.559570    400    1
  554.119019  9583.639648    400    1
  554.742004  9587.040039    400    1
  554.877991  9581.929688    400    1
  554.783020  9587.599609    400    1
  553.916016  9583.980469    400    1
  554.872986  9581.900391    400    1
  555.364990  9587.339844    400    1
  553.979004  9583.690430    400    1
  554.184998  9583.349609    400    1
  555.857971  9581.830078    400    1
  554.580994  9586.889648    400    1
  555.921997  9586.809570    400    1
  555.469971  9587.200195    400    1
  554.421997  9583.730469    400    1
  554.130005  9583.330078    400    1
  554.809998  9586.860352    400    1
  554.797974  9581.559570    400    1
  554.568970  9581.830078    400    1
  547.189026  9589.830078    400    1
  555.796021  9586.740234    400    1
  545.698975  9584.519531    400    1
  545.750977  9584.309570    400    1
  549.541016  9588.419922    400    1
  554.226013  9583.740234    400    1
  553.731018  9583.679688    400    1
  554.268982  9587.719727    400    1
  555.140015  9587.500000    400    1
  554.927002  9587.030273    400    1
  555.109009  9587.419922    400    1
  554.026978  9587.360352    400    1
  545.330994  9585.009766    400    1
  553.697998  9583.879883    400    1
  554.935974  9587.019531    400    1
  556.064026  9586.790039    400    1
  554.192993  9583.820312    400    1
  552.565979  9586.870117    400    1
  554.797974  9581.679688    400    1
  545.236023  9584.679688    400    1
  553.661011  9583.839844    400    1
  555.872009  9586.070312    400    1
  554.297974  9586.780273    400    1
  554.872986  9587.120117    400    1
  554.768005  9581.690430    400    1
  545.283020  9585.230469    400    1
  553.922974  9583.339844    400    1
  545.601013  9584.469727    400    1
  554.231995  9581.570312    400    1
  553.651978  9586.900391    400    1
  545.203003  9584.879883    400    1
  556.567017  9586.870117    400    1
  552.510010  9586.820312    400    1
  550.606995  9585.440430    400    1
  549.538025  9587.919922    400    1
  558.588989  9585.509766    400    1
  552.312988  9586.959961    400    1
  551.557007  9587.230469    400    1
  550.994019  9585.469727    400    1
  552.327026  9587.019531    400    1
  551.903992  9583.929688    400    1
  550.866028  9584.969727    400    1
  557.023987  9586.570312    400    1
  550.703003  9586.700195    400    1
  556.674988  9585.610352    400    1
  552.426025  9578.379883    400    1
  550.755005  9586.719727    400    1
  559.015991  9584.980469    400    1
  552.072021  9578.009766    400    1
  550.419983  9584.589844    400    1
  551.784973  9586.809570    400    1
  557.547974  9586.389648    400    1
  552.085022  9586.900391    400    1
  551.562012  9586.950195    400    1
  558.916016  9585.070312    400    1
  552.101013  9578.019531    400    1
  551.539978  9586.919922    400    1
  552.023010  9583.919922    400    1
  550.515991  9585.129883    400    1
  557.075134  9586.275391    400    1
  554.280029  9587.730469    400    1
  553.781006  9586.179688    400    1
  550.419983  9584.769531    400    1
  551.072998  9585.059570    400    1
  558.773010  9585.389648    400    1
  550.442017  9584.429688    400    1
  551.382019  9586.650391    400    1
  550.929993  9584.809570    400    1
  558.763000  9585.120117    400    1
  557.213013  9586.410156    400    1
  550.234985  9584.730469    400    1
  550.299011  9581.830078    400    1
  550.848999  9584.709961    400    1
  557.270996  9586.400391    400    1
  550.666016  9584.730469    400    1
  550.330017  9581.870117    400    1
  558.901001  9585.160156    400    1
  551.398010  9586.269531    400    1
  550.741028  9585.219727    400    1
  558.848022  9585.230469    400    1
  557.723999  9586.339844    400    1
  557.206970  9586.320312    400    1
  552.130737  9578.139648    400    1
  552.015015  9586.959961    400    1
  552.617004  9586.809570    400    1
  551.086975  9586.169922    400    1
  551.005005  9584.360352    400    1
  552.581970  9586.519531    400    1
  551.059021  9585.700195    400    1
  558.903992  9585.480469    400    1
  556.577026  9585.360352    400    1
  554.403992  9588.049805    400    1
  553.200012  9579.740234    400    1
  551.849976  9586.769531    400    1
  558.679016  9585.410156    400    1
  555.814026  9585.660156    400    1
  558.572021  9585.669922    400    1
  550.174011  9585.259766    400    1
  554.306030  9588.700195    400    1
  558.481995  9585.709961    400    1
  550.416992  9584.589844    400    1
  551.236023  9586.139648    400    1
  558.752991  9585.410156    400    1
  558.883972  9585.459961    400    1
  550.461975  9584.240234    400    1
  551.122009  9585.620117    400    1
  558.974976  9585.320312    400    1
  551.919739  9577.626953    400    1
  550.335022  9584.280273    400    1
  551.344971  9586.769531    400    1
  550.937988  9585.759766    400    1
  551.281006  9585.230469    400    1
  550.757996  9585.209961    400    1
  558.710022  9585.419922    400    1
  557.456970  9586.429688    400    1
  551.975220  9577.851562    400    1
  548.619019  9576.150391    400    1
  550.481995  9584.719727    400    1
  551.385986  9586.139648    400    1
  551.197998  9586.790039    400    1
  558.692017  9585.610352    400    1
  551.080994  9578.599609    400    1
  555.229980  9575.419922    400    1
  553.411987  9574.660156    400    1
  552.393982  9574.730469    400    1
  552.252991  9578.120117    400    1
  546.549988  9581.009766    400    1
  552.106018  9578.030273    400    1
  551.174011  9578.610352    400    1
  546.508972  9580.959961    400    1
  555.070007  9575.599609    400    1
  545.755005  9580.709961    400    1
  546.036011  9580.450195    400    1
  546.135986  9581.110352    400    1
  552.622986  9574.860352    400    1
  552.429993  9578.389648    400    1
  552.325989  9579.519531    400    1
  545.356018  9579.639648    400    1
  553.776978  9576.540039    400    1
  551.137024  9578.559570    400    1
  552.294983  9574.610352    400    1
  552.468018  9575.089844    400    1
  552.484985  9574.719727    400    1
  546.164978  9581.139648    400    1
  551.520996  9579.730469    400    1
  546.161987  9580.879883    400    1
  552.945007  9575.929688    400    1
  553.643005  9576.209961    400    1
  553.090027  9576.459961    400    1
  545.914001  9580.309570    400    1
  552.653992  9576.009766    400    1
  552.059021  9577.799805    400    1
  546.401978  9580.849609    400    1
  552.791992  9575.080078    400    1
  546.091980  9580.360352    400    1
  554.862000  9574.629883    400    1
  551.797974  9578.080078    400    1
  552.450989  9578.419922    400    1
  554.539978  9574.750000    400    1
  553.836975  9576.709961    400    1
  551.249023  9577.959961    400    1
  553.106995  9574.419922    400    1
  557.116028  9588.429688    400    1
  546.083984  9580.639648    400    1
  552.591980  9575.049805    400    1
  552.262573  9575.908203    400    1
  542.650024  9568.389648    400    1
  552.434021  9578.400391    400    1
  551.986023  9577.509766    400    1
  547.788025  9587.410156    400    1
  551.333984  9578.160156    400    1
  552.198914  9578.005859    400    1
  552.617981  9575.129883    400    1
  553.432007  9576.240234    400    1
  552.774109  9574.750000    400    1
  554.515991  9574.849609    400    1
  546.674988  9580.889648    400    1
  554.651001  9573.419922    400    1
  550.931030  9578.339844    400    1
  550.606995  9578.459961    400    1
  554.705994  9574.690430    400    1
  545.781006  9580.250000    400    1
  552.388977  9575.139648    400    1
  550.640259  9577.326172    400    1
  551.999023  9574.889648    400    1
  552.307983  9577.900391    400    1
  552.481506  9574.861328    400    1
  545.781006  9580.599609    400    1
  555.232971  9575.490234    400    1
  552.362000  9575.080078    400    1
  552.833008  9574.500000    400    1
  544.317017  9582.469727    400    1
  544.620972  9583.040039    400    1
  543.448975  9581.299805    400    1
  543.849976  9582.200195    400    1
  544.549988  9582.389648    400    1
  544.497986  9582.490234    400    1
  543.414001  9580.549805    400    1
  543.117981  9582.299805    400    1
  544.237976  9581.620117    400    1
  544.041016  9582.009766    400    1
  544.515991  9581.549805    400    1
  551.695007  9587.519531    400    1
  552.942017  9574.530273    400    1
  548.796997  9589.450195    400    1
  543.372986  9580.929688    400    1
  543.317993  9582.240234    400    1
  552.869019  9574.349609    400    1
  552.872986  9575.759766    400    1
  543.546997  9582.179688    400    1
  535.718018  9588.771484    400    1
  544.812988  9582.320312    400    1
  552.507996  9575.190430    400    1
  542.575989  9581.429688    400    1
  543.077026  9582.030273    400    1
  552.703003  9575.129883    400    1
  544.661011  9582.490234    400    1
  544.596985  9580.349609    400    1
  546.151001  9583.440430    400    1
  543.354004  9581.290039    400    1
  552.552979  9575.355469    400    1
  543.320007  9580.780273    400    1
  543.396973  9580.750000    400    1
  543.494995  9581.230469    400    1
  544.234009  9581.820312    400    1
  544.788025  9582.009766    400    1
  543.128113  9582.074219    400    1
  555.609985  9586.919922    400    1
  545.099976  9580.809570    400    1
  554.124023  9587.509766    400    1
  543.820007  9581.129883    400    1
  544.431030  9580.509766    400    1
  544.789001  9580.910156    400    1
  544.379028  9580.429688    400    1
  544.390015  9581.030273    400    1
  544.734009  9580.830078    400    1
  544.843018  9580.849609    400    1
  552.434998  9574.759766    400    1
  544.526978  9580.379883    400    1
  544.697021  9581.679688    400    1
  542.966003  9580.799805    400    1
  543.989990  9580.429688    400    1
  543.666016  9582.389648    400    1
  544.752991  9582.160156    400    1
  544.072021  9581.910156    400    1
  557.002991  9580.280273    400    1
  542.945984  9581.230469    400    1
  544.533997  9581.290039    400    1
  544.109009  9581.879883    400    1
  552.976990  9576.139648    400    1
  543.070984  9581.190430    400    1
  551.031982  9584.660156    400    1
  544.489990  9581.299805    400    1
  544.333984  9581.679688    400    1
  553.278015  9576.040039    400    1
  544.219971  9580.780273    400    1
  541.965027  9582.030273    400    1
  543.880981  9580.280273    400    1
  543.638977  9582.330078    400    1
  545.100281  9578.216797    400    1
  544.609009  9582.209961    400    1
  543.961975  9580.519531    400    1
  543.669006  9581.540039    400    1
  558.473999  9582.910156    400    1
  543.750000  9582.269531    400    1
  543.583984  9581.809570    400    1
  544.497986  9582.509766    400    1
  544.882996  9582.400391    400    1
  558.554016  9587.889648    400    1
  543.919006  9581.559570    400    1
  543.771973  9580.889648    400    1
  542.648987  9582.450195    400    1
  543.866028  9582.429688    400    1
  544.439026  9582.679688    400    1
  544.445007  9580.669922    400    1
  543.901001  9581.509766    400    1
  560.242004  9586.360352    400    1
  558.367981  9587.709961    400    1
  543.435974  9580.610352    400    1
  543.052612  9582.070312    400    1
  557.606995  9587.719727    400    1
  543.583984  9581.070312    400    1
  543.825012  9582.429688    400    1
  557.172974  9588.440430    400    1
  545.252991  9582.349609    400    1
  559.247009  9589.830078    400    1
  543.249023  9581.139648    400    1
  544.098999  9582.349609    400    1
  545.148010  9580.889648    400    1
  544.039001  9582.139648    400    1
  556.434021  9587.440430    400    1
  544.356995  9580.650391    400    1
  559.851990  9587.219727    400    1
  544.245972  9582.320312    400    1
  544.265015  9582.219727    400    1
  560.039001  9587.750000    400    1
  544.708008  9581.080078    400    1
  548.646790  9577.665039    400    1
  544.838013  9581.650391    400    1
  542.943970  9581.309570    400    1
  560.239990  9587.179688    400    1
  543.536011  9581.849609    400    1
  544.187988  9580.610352    400    1
  558.057983  9588.459961    400    1
  544.758972  9581.889648    400    1
  535.739929  9588.780273    400    1
  559.257019  9588.320312    400    1
  544.453003  9580.320312    400    1
  543.872009  9580.679688    400    1
  544.726013  9581.809570    400    1
  544.049988  9581.070312    400    1
  559.971008  9588.120117    400    1
  558.044983  9588.469727    400    1
  545.155029  9580.799805    400    1
  559.711975  9588.549805    400    1
  559.640991  9587.400391    400    1
  544.179016  9580.509766    400    1
  547.145203  9582.970703    400    1
  559.617981  9588.780273    400    1
  558.229980  9588.080078    400    1
  544.043030  9580.549805    400    1
  559.601990  9588.669922    400    1
  543.396973  9580.759766    400    1
  544.135986  9580.950195    400    1
  543.182983  9580.809570    400    1
  544.146973  9580.929688    400    1
  543.914978  9581.540039    400    1
  559.854004  9588.330078    400    1
  544.043030  9580.990234    400    1
  544.437988  9581.559570    400    1
  544.911987  9582.469727    400    1
  544.304993  9580.639648    400    1
  544.020996  9580.990234    400    1
  544.393982  9581.580078    400    1
  543.731995  9581.070312    400    1
  557.857971  9587.889648    400    1
  558.424011  9588.009766    400    1
  545.656006  9577.780273    400    1
  543.557983  9581.139648    400    1
  544.390991  9581.500000    400    1
  544.013000  9581.690430    400    1
  559.398010  9588.320312    400    1
  543.125000  9581.269531    400    1
  558.588989  9587.839844    400    1
  543.343994  9580.940430    400    1
  543.731995  9581.750000    400    1
  558.710999  9587.580078    400    1
  544.335022  9580.900391    400    1
  544.622986  9582.099609    400    1
  558.815002  9589.740234    400    1
  558.241028  9588.500000    400    1
  559.411987  9589.059570    400    1
  559.411011  9589.299805    400    1
  555.062012  9579.509766    400    1
  546.239014  9585.719727    400    1
  559.307983  9589.570312    400    1
  558.812988  9589.879883    400    1
  559.476013  9589.150391    400    1
  558.729004  9590.379883    400    1
  559.249023  9589.750000    400    1
  559.471008  9589.160156    400    1
  559.224976  9590.049805    400    1
  558.318115  9588.535156    400    1
  558.833008  9590.230469    400    1
  558.723022  9590.120117    400    1
  558.844971  9589.849609    400    1
  558.426025  9588.730469    400    1
  554.453979  9580.099609    400    1
  558.710999  9589.599609    400    1
  546.136108  9577.770508    400    1
  559.216980  9588.950195    400    1
  559.398987  9589.549805    400    1
  558.812988  9590.290039    400    1
  546.445984  9580.660156    400    1
  546.518005  9591.379883    400    1
  554.671021  9580.269531    400    1
  548.560974  9589.919922    400    1
  558.328857  9588.526367    400    1
  553.101990  9585.780273    400    1
  557.822998  9588.030273    400    1
  549.151978  9584.219727    400    1
  542.650024  9568.389648    400    1
  558.421997  9588.669922    400    1
  558.369019  9588.700195    400    1
  558.229004  9588.139648    400    1
  552.916992  9581.259766    400    1
  555.122009  9579.379883    400    1
  559.223022  9589.919922    400    1
  553.010986  9581.429688    400    1
  559.419006  9589.530273    400    1
  559.593018  9588.860352    400    1
  559.187012  9589.980469    400    1
  559.413025  9589.500000    400    1
  558.310669  9588.623047    400    1
  558.601990  9588.870117    400    1
  551.759705  9587.024414    400    1
  558.452026  9588.709961    400    1
  558.174011  9588.309570    400    1
  559.520996  9588.990234    400    1
  554.848999  9579.700195    400    1
  548.375000  9587.099609    400    1
  558.629028  9588.940430    400    1
  547.585205  9590.781250    400    1
  559.293030  9590.099609    400    1
  558.625977  9588.910156    400    1
  558.632996  9588.719727    400    1
  559.093994  9589.940430    400    1
  558.591003  9588.849609    400    1
  558.471985  9588.820312    400    1
  554.624023  9579.459961    400    1
  554.624023  9579.469727    400    1
  559.068970  9590.000000    400    1
  559.216003  9588.950195    400    1
  554.640015  9579.469727    400    1
  554.921021  9580.459961    400    1
  558.507019  9588.799805    400    1
  554.637024  9579.490234    400    1
  552.950989  9581.219727    400    1
  555.260986  9579.030273    400    1
  552.950989  9581.190430    400    1
  546.114014  9585.549805    400    1
  553.184021  9581.269531    400    1
  545.440979  9578.629883    400    1
  546.122009  9585.610352    400    1
  545.804993  9577.980469    400    1
  546.208984  9585.540039    400    1
  542.043030  9581.030273    400    1
  546.255981  9589.400391    400    1
  545.640015  9577.990234    400    1
  546.434998  9585.240234    400    1
  542.236023  9581.549805    400    1
  552.921997  9581.410156    400    1
  545.205994  9578.639648    400    1
  552.752991  9587.980469    400    1
  546.526978  9589.259766    400    1
  546.984009  9584.940430    400    1
  553.158020  9581.469727    400    1
  546.554016  9589.330078    400    1
  558.278992  9580.099609    400    1
  559.109009  9580.860352    400    1
  541.362976  9581.089844    400    1
  553.049988  9581.480469    400    1
  559.044006  9580.990234    400    1
  542.848999  9580.929688    400    1
  552.841003  9581.230469    400    1
  547.013977  9584.910156    400    1
  541.419983  9581.169922    400    1
  547.950989  9580.469727    400    1
  553.119019  9581.250000    400    1
  546.976990  9584.969727    400    1
  558.562012  9580.070312    400    1
  541.870972  9581.290039    400    1
  552.684021  9581.490234    400    1
  547.814026  9580.269531    400    1
  546.286987  9589.200195    400    1
  546.901978  9585.049805    400    1
  547.750000  9583.879883    400    1
  542.583984  9580.620117    400    1
  542.818970  9580.860352    400    1
  546.399536  9585.442383    400    1
  541.429016  9580.969727    400    1
  545.770020  9578.070312    400    1
  548.539001  9584.459961    400    1
  547.349976  9584.440430    400    1
  545.713013  9578.110352    400    1
  558.937012  9580.080078    400    1
  548.796021  9584.540039    400    1
  546.205994  9585.379883    400    1
  546.978027  9584.910156    400    1
  548.377014  9580.709961    400    1
  547.557251  9583.628906    400    1
  558.489014  9580.059570    400    1
  546.232971  9585.740234    400    1
  545.210022  9578.490234    400    1
  546.335022  9585.519531    400    1
  557.656006  9580.049805    400    1
  543.155029  9580.730469    400    1
  548.736023  9584.459961    400    1
  547.619995  9583.599609    400    1
  541.887024  9581.530273    400    1
  553.757996  9580.780273    400    1
  545.888977  9589.169922    400    1
  547.606018  9583.679688    400    1
  558.328979  9580.059570    400    1
  546.698975  9586.780273    400    1
  548.231018  9580.139648    400    1
  544.799988  9578.639648    400    1
  559.255981  9579.889648    400    1
  542.166016  9581.280273    400    1
  553.773987  9580.709961    400    1
  545.692993  9589.240234    400    1
  545.177002  9578.370117    400    1
  546.322021  9585.360352    400    1
  559.132019  9580.860352    400    1
  548.382019  9584.669922    400    1
  546.521973  9587.459961    400    1
  547.166016  9578.650391    400    1
  546.518005  9585.389648    400    1
  558.692017  9579.669922    400    1
  541.734009  9580.679688    400    1
  547.236023  9578.839844    400    1
  553.635986  9580.259766    400    1
  546.267029  9589.559570    400    1
  546.185974  9587.250000    400    1
  546.473022  9589.320312    400    1
  546.534973  9585.230469    400    1
  546.578979  9585.219727    400    1
  557.773987  9580.700195    400    1
  542.366028  9581.330078    400    1
  546.223022  9587.259766    400    1
  546.443970  9587.219727    400    1
  553.695007  9580.250000    400    1
  548.546021  9584.450195    400    1
  546.161011  9585.740234    400    1
  558.619019  9579.860352    400    1
  545.612976  9577.919922    400    1
  542.033997  9580.969727    400    1
  553.823975  9580.490234    400    1
  553.585571  9576.853516    400    1
  544.723999  9588.200195    400    1
  545.046997  9588.900391    400    1
  544.984009  9587.700195    400    1
  554.567017  9577.709961    400    1
  554.601013  9578.139648    400    1
  554.315979  9577.459961    400    1
  553.720337  9576.766602    400    1
  544.656006  9588.250000    400    1
  554.226990  9578.099609    400    1
  553.755005  9579.940430    400    1
  554.533997  9578.099609    400    1
  544.788025  9588.500000    400    1
  544.875000  9588.259766    400    1
  554.288025  9577.419922    400    1
  548.081970  9580.480469    400    1
  544.429016  9588.400391    400    1
  554.398987  9577.549805    400    1
  545.258972  9588.200195    400    1
  553.445007  9580.290039    400    1
  553.642029  9578.769531    400    1
  553.417725  9577.107422    400    1
  544.377014  9588.379883    400    1
  553.672974  9578.759766    400    1
  554.794006  9577.509766    400    1
  554.568970  9578.169922    400    1
  553.445007  9580.330078    400    1
  553.632019  9578.650391    400    1
  554.421997  9577.509766    400    1
  544.940979  9588.150391    400    1
  552.408020  9576.620117    400    1
  545.617004  9588.150391    400    1
  544.822998  9588.280273    400    1
  554.577026  9577.759766    400    1
  544.486023  9588.370117    400    1
  544.934998  9588.230469    400    1
  545.744019  9587.750000    400    1
  554.807007  9577.269531    400    1
  553.333130  9577.301758    400    1
  544.835999  9588.349609    400    1
  554.583984  9577.799805    400    1
  553.248291  9576.998047    400    1
  553.487610  9576.755859    400    1
  551.941101  9577.956055    400    1
  545.901001  9588.410156    400    1
  553.607422  9577.014648    400    1
  556.541016  9575.610352    400    1
  544.601013  9588.290039    400    1
  545.890991  9588.230469    400    1
  553.300720  9577.319336    400    1
  553.708008  9579.940430    400    1
  553.278320  9577.021484    400    1
  553.945984  9577.589844    400    1
  554.210999  9578.160156    400    1
  556.943970  9574.969727    400    1
  555.798889  9574.674805    400    1
  555.125977  9578.049805    400    1
  556.669983  9575.690430    400    1
  544.773010  9588.290039    400    1
  545.778015  9588.759766    400    1
  552.849976  9579.419922    400    1
  556.528992  9575.700195    400    1
  545.807983  9588.839844    400    1
  553.077026  9576.728516    400    1
  545.781982  9588.769531    400    1
  545.465027  9588.089844    400    1
  554.422974  9578.009766    400    1
  555.145020  9579.309570    400    1
  553.304749  9577.268555    400    1
  554.354980  9578.019531    400    1
  545.146973  9587.360352    400    1
  553.786011  9580.150391    400    1
  555.077026  9576.669922    400    1
  545.249023  9588.129883    400    1
  552.523010  9576.589844    400    1
  545.088989  9587.500000    400    1
  544.768005  9588.530273    400    1
  553.619995  9581.110352    400    1
  553.272949  9577.192383    400    1
  545.286011  9588.349609    400    1
  544.927979  9588.040039    400    1
  553.083008  9579.599609    400    1
  555.145020  9579.299805    400    1
  545.174011  9588.309570    400    1
  545.052979  9587.580078    400    1
  554.648010  9578.070312    400    1
  544.981018  9588.150391    400    1
  545.041992  9587.599609    400    1
  553.633972  9580.679688    400    1
  553.308777  9577.167969    400    1
  554.362976  9578.110352    400    1
  544.854004  9588.169922    400    1
  554.611023  9577.820312    400    1
  554.812012  9577.299805    400    1
  544.880981  9588.469727    400    1
  545.007996  9588.299805    400    1
  546.926025  9578.660156    400    1
  544.249023  9584.309570    400    1
  544.991028  9588.440430    400    1
  543.721008  9581.089844    400    1
  545.096985  9575.759766    400    1
  548.728455  9578.415039    400    1
  546.293030  9586.349609    400    1
  545.846008  9580.700195    400    1
  544.070984  9585.389648    400    1
  544.111023  9584.099609    400    1
  544.232971  9584.219727    400    1
  543.857971  9581.030273    400    1
  546.336975  9586.570312    400    1
  544.369995  9585.030273    400    1
  545.823975  9587.589844    400    1
  545.359985  9577.490234    400    1
  544.539001  9584.969727    400    1
  544.228027  9583.769531    400    1
  544.205017  9579.370117    400    1
  542.867004  9581.150391    400    1
  545.784973  9580.019531    400    1
  547.758423  9575.049805    400    1
  546.838989  9587.120117    400    1
  543.228027  9578.379883    400    1
  547.104980  9575.559570    400    1
  544.663025  9577.959961    400    1
  547.124146  9575.294922    400    1
  544.374023  9584.660156    400    1
  544.674011  9577.959961    400    1
  546.953979  9587.429688    400    1
  544.370911  9584.165039    400    1
  548.757019  9578.250000    400    1
  544.802979  9588.269531    400    1
  548.908997  9577.780273    400    1
  546.684021  9586.980469    400    1
  543.851013  9584.929688    400    1
  544.463989  9584.599609    400    1
  543.892029  9584.830078    400    1
  543.002014  9581.110352    400    1
  544.026001  9585.000000    400    1
  544.890015  9587.950195    400    1
  542.710022  9580.780273    400    1
  546.330017  9587.280273    400    1
  544.335022  9584.790039    400    1
  544.953979  9577.299805    400    1
  546.547974  9587.370117    400    1
  547.197998  9587.610352    400    1
  544.228638  9584.702148    400    1
  544.265015  9584.379883    400    1
  546.890991  9587.469727    400    1
  543.935974  9585.040039    400    1
  544.255981  9584.469727    400    1
  542.828003  9581.080078    400    1
  546.750977  9586.790039    400    1
  543.263977  9580.969727    400    1
  544.877014  9577.580078    400    1
  546.418030  9587.089844    400    1
  546.875977  9586.849609    400    1
  544.778442  9579.633789    400    1
  543.335022  9580.980469    400    1
  546.987000  9586.860352    400    1
  544.401978  9585.719727    400    1
  544.526978  9584.110352    400    1
  544.242004  9583.919922    400    1
  543.603027  9578.490234    400    1
  543.103027  9581.009766    400    1
  546.692017  9587.169922    400    1
  544.351990  9585.639648    400    1
  546.731995  9587.389648    400    1
  544.473022  9583.900391    400    1
  544.197998  9584.120117    400    1
  545.390991  9579.620117    400    1
  546.757996  9587.230469    400    1
  544.205017  9584.209961    400    1
  546.596008  9587.230469    400    1
  544.414978  9579.309570    400    1
  545.903992  9580.320312    400    1
  544.291016  9583.790039    400    1
  543.645996  9584.519531    400    1
  548.434998  9578.370117    400    1
  544.320007  9584.349609    400    1
  543.854004  9584.349609    400    1
  544.552979  9579.049805    400    1
  543.783997  9584.419922    400    1
  543.687988  9584.419922    400    1
  544.489990  9579.070312    400    1
  544.721985  9577.589844    400    1
  548.452026  9578.389648    400    1
  545.518005  9580.570312    400    1
  544.166016  9583.919922    400    1
  543.669983  9584.429688    400    1
  545.138977  9577.780273    400    1
  544.661987  9579.410156    400    1
  546.322021  9586.269531    400    1
  543.940002  9585.219727    400    1
  544.236023  9584.250000    400    1
  543.614014  9584.370117    400    1
  543.721985  9578.990234    400    1
  545.854980  9580.750000    400    1
  548.216003  9589.870117    400    1
  547.916992  9579.190430    400    1
  543.763000  9579.070312    400    1
  559.088013  9588.990234    400    1
  558.218018  9588.110352    400    1
  546.005005  9579.110352    400    1
  547.682983  9578.879883    400    1
  547.677002  9578.660156    400    1
  545.734985  9580.629883    400    1
  559.681763  9588.170898    400    1
  558.588989  9587.730469    400    1
  548.166992  9590.339844    400    1
  558.395996  9587.790039    400    1
  560.164978  9586.599609    400    1
  546.616028  9580.969727    400    1
  552.799988  9588.089844    400    1
  557.616028  9588.330078    400    1
  559.338989  9587.870117    400    1
  557.583008  9588.339844    400    1
  550.809570  9589.067383    400    1
  546.677002  9577.179688    400    1
  545.651978  9580.709961    400    1
  559.815186  9588.234375    400    1
  543.744019  9578.969727    400    1
  546.341003  9580.929688    400    1
  548.346008  9590.530273    400    1
  559.749023  9587.160156    400    1
  546.221008  9578.950195    400    1
  548.656982  9577.110352    400    1
  546.651001  9577.589844    400    1
  548.370972  9589.900391    400    1
  559.580994  9587.469727    400    1
  548.276001  9590.410156    400    1
  545.885986  9580.389648    400    1
  547.161987  9578.290039    400    1
  545.158997  9584.690430    400    1
  548.125000  9590.349609    400    1
  549.229004  9589.860352    400    1
  543.987976  9578.709961    400    1
  558.422974  9587.209961    400    1
  548.125000  9590.370117    400    1
  548.633972  9590.370117    400    1
  548.093994  9578.040039    400    1
  547.685974  9578.349609    400    1
  547.940002  9590.139648    400    1
  546.453003  9576.639648    400    1
  547.893982  9590.019531    400    1
  545.885986  9579.269531    400    1
  547.124023  9581.620117    400    1
  546.440979  9576.589844    400    1
  545.770996  9579.889648    400    1
  559.758972  9588.339844    400    1
  557.763000  9588.259766    400    1
  548.109009  9589.769531    400    1
  546.461975  9576.559570    400    1
  546.218994  9579.040039    400    1
  548.773010  9577.200195    400    1
  543.486023  9578.740234    400    1
  548.541992  9589.910156    400    1
  559.794006  9587.059570    400    1
  547.705383  9589.700195    400    1
  548.781006  9577.080078    400    1
  544.159973  9578.809570    400    1
  554.486023  9578.040039    400    1
  558.195984  9587.900391    400    1
  543.385010  9578.830078    400    1
  560.137024  9587.400391    400    1
  557.890015  9588.400391    400    1
  546.583984  9589.719727    400    1
  546.028992  9579.089844    400    1
  560.030029  9588.049805    400    1
  549.059021  9589.969727    400    1
  560.119995  9587.900391    400    1
  549.091980  9590.120117    400    1
  547.676025  9590.139648    400    1
  547.818970  9590.200195    400    1
  547.268982  9577.089844    400    1
  552.770996  9585.139648    400    1
  552.421021  9585.370117    400    1
  555.926025  9587.559570    400    1
  548.473999  9579.269531    400    1
  544.752014  9584.690430    400    1
  547.625000  9578.740234    400    1
  545.767029  9580.549805    400    1
  556.538025  9587.589844    400    1
  552.340027  9584.259766    400    1
  556.697998  9588.049805    400    1
  548.578979  9579.240234    400    1
  552.171021  9585.570312    400    1
  552.494995  9585.240234    400    1
  555.762024  9588.209961    400    1
  556.513977  9587.469727    400    1
  556.281006  9588.190430    400    1
  555.491028  9574.089844    400    1
  548.820007  9578.219727    400    1
  552.619019  9586.040039    400    1
  548.635986  9578.280273    400    1
  551.559998  9584.790039    400    1
  551.838989  9586.209961    400    1
  555.289001  9587.879883    400    1
  556.697998  9588.049805    400    1
  548.934021  9578.190430    400    1
  551.997009  9584.139648    400    1
  551.817993  9586.070312    400    1
  555.986023  9588.139648    400    1
  556.534973  9587.929688    400    1
  546.403992  9576.490234    400    1
  548.523987  9578.360352    400    1
  553.008972  9586.019531    400    1
  547.745972  9578.799805    400    1
  547.695007  9578.679688    400    1
  556.385010  9580.320312    400    1
  547.796997  9578.980469    400    1
  556.648010  9587.549805    400    1
  555.301025  9587.700195    400    1
  547.244995  9578.759766    400    1
  545.080017  9588.589844    400    1
  548.721985  9579.179688    400    1
  554.668030  9587.860352    400    1
  552.885986  9575.709961    400    1
  546.640015  9576.620117    400    1
  548.768982  9579.219727    400    1
  555.106995  9581.019531    400    1
  551.762024  9582.910156    400    1
  552.661987  9586.290039    400    1
  546.351318  9585.666992    400    1
  544.729980  9584.330078    400    1
  546.659973  9583.469727    400    1
  551.835999  9586.219727    400    1
  546.086975  9579.129883    400    1
  542.408020  9583.030273    400    1
  552.497986  9586.219727    400    1
  551.918030  9586.219727    400    1
  554.052979  9587.900391    400    1
  555.958984  9587.299805    400    1
  548.328979  9577.790039    400    1
  552.437012  9585.360352    400    1
  547.580994  9578.759766    400    1
  553.008972  9586.009766    400    1
  552.031982  9586.219727    400    1
  552.854004  9585.540039    400    1
  545.580994  9579.459961    400    1
  547.008972  9578.610352    400    1
  550.073975  9580.830078    400    1
  545.010986  9588.209961    400    1
  556.895996  9578.919922    400    1
  548.734009  9577.200195    400    1
  547.348999  9577.030273    400    1
  552.614014  9586.040039    400    1
  546.906982  9577.834961    400    1
  553.190002  9585.009766    400    1
  555.374023  9587.969727    400    1
  556.335999  9587.459961    400    1
  549.575012  9583.780273    400    1
  544.609985  9584.849609    400    1
  544.596985  9584.650391    400    1
  555.315979  9573.459961    400    1
  550.128967  9583.500000    400    1
  544.812988  9585.389648    400    1
  543.869019  9585.030273    400    1
  555.911011  9574.120117    400    1
  548.885010  9589.759766    400    1
  549.547974  9583.700195    400    1
  542.650024  9568.389648    400    1
  544.627014  9584.660156    400    1
  555.635010  9573.839844    400    1
  550.237976  9584.950195    400    1
  544.065002  9585.360352    400    1
  544.031982  9584.450195    400    1
  544.669006  9585.049805    400    1
  555.570984  9574.059570    400    1
  555.848022  9573.889648    400    1
  555.429993  9574.200195    400    1
  544.173828  9585.433594    400    1
  544.036011  9585.080078    400    1
  544.812988  9584.419922    400    1
  544.948975  9584.790039    400    1
  555.689026  9573.919922    400    1
  545.017029  9584.379883    400    1
  555.419006  9573.790039    400    1
  549.015991  9583.950195    400    1
  544.599976  9584.830078    400    1
  545.690002  9584.089844    400    1
  544.594055  9585.566406    400    1
  548.943970  9583.889648    400    1
  544.127991  9584.919922    400    1
  549.653992  9583.469727    400    1
  555.747009  9573.389648    400    1
  549.789001  9584.009766    400    1
  550.432007  9584.000000    400    1
  544.624023  9585.360352    400    1
  544.715027  9585.290039    400    1
  544.367004  9584.219727    400    1
  544.593018  9585.349609    400    1
  555.486023  9573.209961    400    1
  549.288025  9583.480469    400    1
  550.185974  9584.940430    400    1
  549.127014  9583.719727    400    1
  544.513000  9584.480469    400    1
  543.896973  9584.290039    400    1
  543.921021  9584.419922    400    1
  544.775024  9585.129883    400    1
  545.302979  9584.290039    400    1
  545.072021  9584.849609    400    1
  549.960022  9584.049805    400    1
  549.265015  9583.200195    400    1
  550.367981  9584.969727    400    1
  544.096008  9584.549805    400    1
  544.627014  9585.280273    400    1
  550.203003  9583.940430    400    1
  549.987000  9583.690430    400    1
  544.317017  9584.349609    400    1
  544.166016  9584.150391    400    1
  555.716003  9573.719727    400    1
  544.216980  9583.809570    400    1
  549.745972  9584.190430    400    1
  544.447998  9585.009766    400    1
  544.945984  9585.360352    400    1
  545.062988  9585.400391    400    1
  549.411011  9583.889648    400    1
  545.379028  9584.250000    400    1
  546.059998  9591.480469    400    1
  545.440002  9584.209961    400    1
  546.062012  9591.009766    400    1
  545.523010  9584.169922    400    1
  546.671997  9589.730469    400    1
  546.185974  9591.110352    400    1
  541.969971  9578.290039    400    1
  555.419983  9578.730469    400    1
  546.125977  9591.480469    400    1
  546.101990  9591.459961    400    1
  545.778015  9591.410156    400    1
  544.862000  9585.339844    400    1
  546.588013  9589.629883    400    1
  544.960999  9585.419922    400    1
  544.794006  9585.250000    400    1
  546.984009  9590.389648    400    1
  546.257019  9590.389648    400    1
  545.747009  9591.620117    400    1
  545.130005  9584.419922    400    1
  545.153992  9584.440430    400    1
  544.664978  9584.910156    400    1
  546.677002  9590.660156    400    1
  545.750000  9591.250000    400    1
  544.984009  9585.070312    400    1
  542.604980  9577.870117    400    1
  554.606018  9588.400391    400    1
  547.559021  9590.290039    400    1
  546.833008  9590.459961    400    1
  547.393982  9590.750000    400    1
  546.784973  9590.830078    400    1
  547.346985  9590.839844    400    1
  544.489014  9588.290039    400    1
  546.375000  9589.690430    400    1
  546.903015  9590.639648    400    1
  546.742981  9591.209961    400    1
  544.226013  9585.280273    400    1
  546.431030  9589.669922    400    1
  546.926025  9590.719727    400    1
  544.570007  9585.262695    400    1
  547.229980  9590.820312    400    1
  546.716003  9591.379883    400    1
  542.622986  9577.870117    400    1
  545.487976  9589.530273    400    1
  545.476013  9590.820312    400    1
  546.306030  9590.759766    400    1
  546.103027  9591.349609    400    1
  546.374023  9589.629883    400    1
  547.494995  9590.780273    400    1
  544.616028  9584.679688    400    1
  545.229004  9590.049805    400    1
  547.276978  9590.870117    400    1
  544.729980  9585.379883    400    1
  542.668030  9577.980469    400    1
  547.513977  9589.990234    400    1
  546.718018  9590.290039    400    1
  541.143311  9579.317383    400    1
  546.476013  9590.969727    400    1
  545.671997  9589.110352    400    1
  549.237976  9587.269531    400    1
  541.090454  9579.123047    400    1
  549.333984  9589.870117    400    1
  553.637024  9584.820312    400    1
  546.482971  9590.360352    400    1
  546.892029  9590.780273    400    1
  546.559021  9590.679688    400    1
  547.946899  9590.606445    400    1
  545.870972  9589.580078    400    1
  549.499023  9587.500000    400    1
  548.284973  9587.730469    400    1
  549.778992  9589.750000    400    1
  542.487000  9577.959961    400    1
  548.114014  9587.690430    400    1
  542.593994  9577.919922    400    1
  548.510986  9588.070312    400    1
  549.510986  9587.459961    400    1
  553.528015  9584.660156    400    1
  542.416016  9577.910156    400    1
  545.585022  9589.639648    400    1
  549.338013  9585.349609    400    1
  545.971008  9590.730469    400    1
  549.395020  9585.910156    400    1
  549.676025  9587.660156    400    1
  549.497009  9585.419922    400    1
  549.697998  9587.730469    400    1
  549.844971  9589.849609    400    1
  542.596985  9578.110352    400    1
  546.369995  9590.690430    400    1
  549.440002  9585.599609    400    1
  549.706970  9587.290039    400    1
  545.744019  9590.769531    400    1
  542.468018  9578.150391    400    1
  546.301025  9589.669922    400    1
  549.671021  9587.959961    400    1
  547.216003  9590.910156    400    1
  546.836975  9590.190430    400    1
  547.002991  9590.849609    400    1
  550.620972  9586.250000    400    1
  550.200012  9589.700195    400    1
  546.018005  9588.179688    400    1
  547.085022  9590.839844    400    1
  547.304993  9589.730469    400    1
  549.823975  9587.530273    400    1
  553.348999  9586.740234    400    1
  549.401001  9585.730469    400    1
  547.453003  9589.839844    400    1
  542.479980  9578.049805    400    1
  545.585022  9591.009766    400    1
  550.986023  9581.219727    400    1
  559.005005  9586.000000    400    1
  546.690979  9590.370117    400    1
  545.843994  9591.190430    400    1
  549.987976  9589.740234    400    1
  549.484009  9589.990234    400    1
  547.185974  9590.030273    400    1
  549.528992  9589.910156    400    1
  553.278992  9584.629883    400    1
  553.403992  9587.440430    400    1
  549.715027  9589.700195    400    1
  546.112976  9582.290039    400    1
  549.526978  9589.450195    400    1
  545.468018  9581.610352    400    1
  545.879028  9582.200195    400    1
  545.987976  9582.320312    400    1
  546.270996  9582.230469    400    1
  546.036987  9582.209961    400    1
  545.854980  9580.309570    400    1
  557.788025  9579.179688    400    1
  545.685974  9581.700195    400    1
  549.254028  9590.049805    400    1
  545.978027  9581.610352    400    1
  545.843018  9582.469727    400    1
  545.909973  9581.620117    400    1
  545.622009  9582.589844    400    1
  545.395996  9582.089844    400    1
  549.234985  9589.339844    400    1
  558.078003  9558.379883    400    1
  546.007019  9582.599609    400    1
  555.357971  9575.330078    400    1
  546.034973  9582.790039    400    1
  545.260010  9581.790039    400    1
  546.611023  9581.660156    400    1
  546.021973  9582.259766    400    1
  551.396973  9587.099609    400    1
  546.031006  9582.719727    400    1
  545.554993  9580.860352    400    1
  556.395996  9588.179688    400    1
  545.153015  9582.419922    400    1
  549.567017  9589.860352    400    1
  549.116028  9589.320312    400    1
  545.685974  9580.250000    400    1
  545.273987  9582.299805    400    1
  549.312988  9589.959961    400    1
  556.559998  9584.589844    400    1
  544.830017  9582.459961    400    1
  546.453979  9582.650391    400    1
  552.434998  9575.870117    400    1
  542.650024  9568.389648    400    1
  545.695007  9582.290039    400    1
  549.783020  9589.519531    400    1
  545.585999  9581.879883    400    1
  551.840027  9577.459961    400    1
  546.177002  9582.269531    400    1
  545.721985  9582.419922    400    1
  548.437988  9589.929688    400    1
  549.515015  9589.509766    400    1
  548.961975  9588.860352    400    1
  548.825012  9588.769531    400    1
  549.695984  9589.519531    400    1
  545.676025  9582.230469    400    1
  550.052979  9589.370117    400    1
  546.288025  9582.230469    400    1
  545.945007  9582.259766    400    1
  546.539978  9582.009766    400    1
  545.789001  9581.879883    400    1
  557.054016  9586.330078    400    1
  546.255005  9581.769531    400    1
  545.546997  9582.000000    400    1
  545.789978  9582.500000    400    1
  545.823975  9582.639648    400    1
  546.812012  9582.330078    400    1
  558.747986  9586.790039    400    1
  546.219971  9581.690430    400    1
  545.965027  9581.959961    400    1
  546.799011  9582.309570    400    1
  543.989990  9547.080078    400    1
  546.818970  9582.620117    400    1
  552.734009  9588.179688    400    1
  549.491028  9586.160156    400    1
  552.174011  9583.629883    400    1
  546.013000  9582.360352    400    1
  545.414001  9582.000000    400    1
  546.046021  9582.480469    400    1
  546.502991  9582.580078    400    1
  545.638977  9581.959961    400    1
  545.643005  9581.750000    400    1
  545.560974  9582.690430    400    1
  556.882996  9588.280273    400    1
  545.085022  9584.389648    400    1
  545.888000  9582.709961    400    1
  545.411011  9582.599609    400    1
  546.101990  9581.500000    400    1
  546.104004  9582.849609    400    1
  545.120972  9582.110352    400    1
  556.072998  9588.030273    400    1
  545.193970  9582.339844    400    1
  550.570007  9585.240234    400    1
  545.619019  9581.690430    400    1
  551.924011  9585.169922    400    1
  555.577026  9585.620117    400    1
  551.302979  9585.169922    400    1
  545.275024  9581.839844    400    1
  552.780212  9588.144531    400    1
  556.773010  9584.509766    400    1
  553.059021  9587.440430    400    1
  547.182983  9587.530273    400    1
  555.330017  9585.900391    400    1
  560.382019  9586.969727    400    1
  549.028015  9589.099609    400    1
  549.434998  9589.480469    400    1
  545.804993  9582.650391    400    1
  546.015991  9582.469727    400    1
  546.318970  9590.849609    400    1
  545.729980  9588.440430    400    1
  546.065002  9582.419922    400    1
  552.054016  9587.719727    400    1
  544.114319  9579.274414    400    1
  545.934021  9582.320312    400    1
  549.155029  9588.940430    400    1
  548.776978  9589.620117    400    1
  548.271973  9576.940430    400    1
  549.299988  9588.879883    400    1
  545.578003  9588.299805    400    1
  549.749023  9589.519531    400    1
  550.093018  9589.429688    400    1
  548.757019  9588.650391    400    1
  544.879028  9578.530273    400    1
  545.668030  9583.820312    400    1
  548.138000  9587.059570    400    1
  546.281982  9589.339844    400    1
  560.228027  9585.599609    400    1
  545.203003  9588.730469    400    1
  550.190979  9586.809570    400    1
  545.507996  9580.780273    400    1
  544.932007  9582.839844    400    1
  550.674988  9584.339844    400    1
  547.385010  9576.500000    400    1
  557.171997  9588.160156    400    1
  556.416016  9587.429688    400    1
  548.278992  9589.379883    400    1
  535.722412  9588.789062    400    1
  550.151062  9585.200195    400    1
  552.815979  9586.459961    400    1
  550.289978  9583.570312    400    1
  547.533997  9588.879883    400    1
  551.471008  9586.269531    400    1
  550.302979  9584.059570    400    1
  550.354004  9584.969727    400    1
  550.916992  9583.389648    400    1
  551.669006  9583.280273    400    1
  547.199707  9576.552734    400    1
  550.132996  9583.610352    400    1
  550.726013  9584.419922    400    1
  548.752014  9586.139648    400    1
  550.390991  9586.509766    400    1
  545.000977  9587.419922    400    1
  543.989990  9547.080078    400    1
  542.650024  9568.389648    400    1
  550.218018  9583.660156    400    1
  550.596985  9583.929688    400    1
  550.747009  9584.440430    400    1
  549.937988  9584.259766    400    1
  550.377014  9583.769531    400    1
  550.273010  9584.500000    400    1
  553.041016  9576.129883    400    1
  554.228027  9586.580078    400    1
  562.580017  9573.259766    400    1
  556.078003  9587.059570    400    1
  544.005005  9583.209961    400    1
  557.103027  9588.330078    400    1
  544.072998  9582.370117    400    1
  543.354980  9578.490234    400    1
  549.416992  9584.839844    400    1
  552.437012  9585.320312    400    1
  545.450012  9586.589844    400    1
  551.112000  9584.990234    400    1
  545.220581  9589.460938    400    1
  549.268982  9586.610352    400    1
  554.643005  9584.290039    400    1
  558.481995  9589.589844    400    1
  543.302979  9580.919922    400    1
  542.114014  9581.490234    400    1
  558.262024  9575.950195    400    1
  553.357971  9588.599609    400    1
  539.179993  9566.070312    400    1
  550.302307  9579.782227    400    1
  551.127014  9583.929688    400    1
  542.650024  9568.389648    400    1
  552.742004  9585.969727    400    1
  552.848022  9587.700195    400    1
  541.559326  9581.076172    400    1
  549.202026  9588.839844    400    1
  550.320984  9586.469727    400    1
  549.137024  9581.910156    400    1
  554.478027  9585.469727    400    1
  554.414734  9583.658203    400    1
  545.088013  9589.379883    400    1
  558.078003  9558.379883    400    1
  558.078003  9558.379883    400    1
  562.580017  9573.259766    400    1
  558.078003  9558.379883    400    1
  543.989990  9547.080078    400    1
  562.580017  9573.259766    400    1
  558.078003  9558.379883    400    1
  543.150024  9581.480469    400    1
  552.286987  9586.570312    400    1
  558.078003  9558.379883    400    1
  558.078003  9558.379883    400    1
  570.859985  9566.120117    400    1
  541.019653  9583.079102    400    1
  546.692017  9582.110352    400    1
  535.709229  9588.785156    400    1
  535.768494  9588.790039    400    1
  570.859985  9566.120117    400    1
  542.650024  9568.389648    400    1
  570.859985  9566.120117    400    1
  546.239990  9584.120117    400    1
  570.859985  9566.120117    400    1
  552.843994  9573.990234    400    1
  544.299988  9584.879883    400    1
  551.156982  9584.660156    400    1
  544.455994  9578.200195    400    1
  554.491028  9583.469727    400    1
  547.781982  9576.339844    400    1
  546.031006  9586.709961    400    1
  554.465027  9586.259766    400    1
  535.713623  9588.780273    400    1
  549.391418  9586.923828    400    1
  549.896973  9587.110352    400    1
  546.767029  9589.429688    400    1
  548.466980  9582.830078    400    1
  545.260986  9585.139648    400    1
  553.184021  9585.009766    400    1
  555.088989  9580.110352    400    1
  535.718018  9588.789062    400    1
  539.179993  9566.070312    400    1
  559.255005  9578.990234    400    1
  550.981628  9585.892578    400    1
  557.643005  9581.049805    400    1
  548.580017  9575.940430    400    1
  545.830994  9588.549805    400    1
  535.726807  9588.771484    400    1
  562.580017  9573.259766    400    1
  546.658997  9584.870117    400    1
  556.577026  9580.120117    400    1
  549.235168  9587.019531    400    1
  535.789734  9588.761719    400    1
  570.859985  9566.120117    400    1
  539.179993  9566.070312    400    1
  539.179993  9566.070312    400    1
  553.650024  9583.000000    400    1
  539.179993  9566.070312    400    1
  539.179993  9566.070312    400    1
  548.051025  9586.490234    400    1
  547.070007  9581.299805    400    1
  552.827026  9587.900391    400    1
  552.807983  9588.089844    400    1
  552.367981  9587.650391    400    1
  545.568970  9578.009766    400    1
  555.679016  9575.669922    400    1
  539.179993  9566.070312    400    1
  539.179993  9566.070312    400    1
  539.179993  9566.070312    400    1
  539.179993  9566.070312    400    1
  561.034973  9578.259766    400    1
  544.453308  9588.052734    400    1
  543.989990  9547.080078    400    1
  539.179993  9566.070312    400    1
  546.549988  9589.370117    400    1
  550.843994  9587.070312    400    1
  551.200012  9587.559570    400    1
  542.046997  9581.410156    400    1
  543.989990  9547.080078    400    1
  535.709229  9588.789062    400    1
  546.849976  9590.790039    400    1
  549.995972  9587.429688    400    1
  539.179993  9566.070312    400    1
  554.479004  9584.429688    400    1
  570.859985  9566.120117    400    1
  556.656006  9587.839844    400    1
  539.179993  9566.070312    400    1
  562.580017  9573.259766    400    1
  547.375977  9576.009766    400    1
  552.226990  9578.099609    400    1
  550.820984  9583.019531    400    1
  544.040833  9573.731445    400    1
  562.580017  9573.259766    400    1
  547.601990  9590.299805    400    1
  545.812012  9590.379883    400    1
  545.437012  9582.839844    400    1
  539.179993  9566.070312    400    1
  552.773010  9587.910156    400    1
  552.818970  9587.969727    400    1
  555.526001  9575.919922    400    1
  552.814026  9584.679688    400    1
  554.465027  9577.370117    400    1
  542.408386  9584.236328    400    1
  549.645020  9586.309570    400    1
  552.835022  9587.830078    400    1
  552.794006  9588.139648    400    1
  562.580017  9573.259766    400    1
  557.112000  9584.419922    400    1
  549.090027  9590.019531    400    1
  552.335999  9588.599609    400    1
  545.445007  9578.669922    400    1
  547.413025  9589.769531    400    1
  555.166016  9586.480469    400    1
  548.258972  9589.839844    400    1
  545.338013  9578.400391    400    1
  547.979004  9584.839844    400    1
  551.340027  9583.540039    400    1
  550.049988  9589.459961    400    1
  549.418030  9589.599609    400    1
  549.395020  9589.599609    400    1
  549.544006  9589.610352    400    1
  549.776001  9589.830078    400    1
  549.437988  9589.940430    400    1
  550.205994  9589.519531    400    1
  549.278992  9589.719727    400    1
  548.221008  9586.379883    400    1
  548.656982  9586.110352    400    1
  548.606018  9586.250000    400    1
  548.648987  9586.030273    400    1
  548.637024  9586.110352    400    1
  548.559021  9586.549805    400    1
  549.057983  9586.400391    400    1
  548.817993  9585.610352    400    1
  548.570007  9586.070312    400    1
  549.987000  9587.059570    400    1
  549.593994  9586.690430    400    1
  550.412292  9587.211914    400    1
  550.505981  9587.009766    400    1
  549.991028  9586.879883    400    1
  549.775024  9586.919922    400    1
  550.651001  9586.730469    400    1
  551.200012  9589.019531    400    1
  551.395996  9588.980469    400    1
  552.179993  9588.690430    400    1
  552.599976  9588.580078    400    1
  552.588989  9588.580078    400    1
  552.289978  9588.669922    400    1
  552.437012  9588.629883    400    1
  551.677979  9588.910156    400    1
  549.206970  9589.000000    400    1
  550.497009  9588.910156    400    1
  549.713013  9588.370117    400    1
  550.596008  9587.940430    400    1
  550.026001  9588.309570    400    1
  549.987976  9589.269531    400    1
  550.278992  9589.129883    400    1
  550.859985  9587.799805    400    1
  550.728027  9587.799805    400    1
  550.653992  9587.740234    400    1
  550.633972  9587.769531    400    1
  551.057983  9587.469727    400    1
  550.671021  9587.030273    400    1
  550.518005  9587.559570    400    1
  551.416016  9587.089844    400    1
  551.026001  9587.429688    400    1
  550.648010  9587.799805    400    1
  551.049011  9587.209961    400    1
  551.182983  9587.429688    400    1
  551.096985  9586.980469    400    1
  551.130981  9587.089844    400    1
  551.278992  9587.139648    400    1
  551.375000  9587.469727    400    1
  551.398010  9587.740234    400    1
  550.880981  9587.910156    400    1
  551.518005  9587.700195    400    1
  550.000977  9587.429688    400    1
  550.822021  9587.870117    400    1
  550.057983  9587.639648    400    1
  550.135010  9587.679688    400    1
  550.599976  9585.620117    400    1
  550.591980  9585.690430    400    1
  549.419983  9582.639648    400    1
  550.937988  9583.000000    400    1
  549.856995  9583.059570    400    1
  550.646973  9583.139648    400    1
  549.765991  9582.790039    400    1
  549.812988  9582.900391    400    1
  549.625000  9583.049805    400    1
  548.827026  9583.070312    400    1
  549.416016  9582.839844    400    1
  549.223999  9583.099609    400    1
  549.372986  9583.049805    400    1
  549.236023  9582.910156    400    1
  549.723022  9583.000000    400    1
  549.692017  9583.219727    400    1
  549.786011  9582.820312    400    1
  549.557983  9583.360352    400    1
  549.400024  9586.799805    400    1
  549.627014  9586.700195    400    1
  549.132996  9586.889648    400    1
  549.711975  9587.269531    400    1
  549.627991  9587.200195    400    1
  548.333984  9587.030273    400    1
  548.793030  9587.009766    400    1
  549.101013  9586.709961    400    1
  549.377014  9586.919922    400    1
  548.729004  9586.650391    400    1
  549.039978  9588.139648    400    1
  549.323975  9588.280273    400    1
  548.580994  9588.490234    400    1
  549.552002  9588.490234    400    1
  548.921021  9588.419922    400    1
  549.390015  9588.370117    400    1
  549.487000  9588.370117    400    1
  549.356995  9588.610352    400    1
  549.033020  9588.160156    400    1
  549.309021  9588.200195    400    1
  548.937012  9588.120117    400    1
  548.966003  9588.150391    400    1
  549.674011  9587.980469    400    1
  550.062012  9587.690430    400    1
  549.114014  9588.169922    400    1
  545.127014  9584.040039    400    1
  545.124023  9583.379883    400    1
  545.221008  9584.570312    400    1
  546.239990  9584.099609    400    1
  546.193970  9583.839844    400    1
  545.062988  9584.019531    400    1
  546.273987  9583.419922    400    1
  545.934998  9584.089844    400    1
  545.794983  9583.969727    400    1
  546.117981  9584.040039    400    1
  545.874023  9582.940430    400    1
  546.322998  9584.009766    400    1
  546.283997  9583.549805    400    1
  546.174011  9583.839844    400    1
  546.817993  9583.629883    400    1
  545.443970  9584.440430    400    1
  545.289001  9583.900391    400    1
  545.627991  9584.070312    400    1
  545.184998  9584.160156    400    1
  560.895996  9586.429688    400    1
  560.369995  9587.120117    400    1
  560.388000  9587.110352    400    1
  560.991028  9585.940430    400    1
  562.010010  9584.030273    400    1
  561.497009  9585.309570    400    1
  561.344971  9585.269531    400    1
  562.000000  9583.860352    400    1
  562.283997  9583.639648    400    1
  544.752991  9588.650391    400    1
  561.229004  9585.490234    400    1
  559.809998  9588.169922    400    1
  562.138000  9583.879883    400    1
  559.856018  9586.139648    400    1
  559.744019  9586.059570    400    1
  561.237976  9585.799805    400    1
  561.341980  9585.589844    400    1
  560.840027  9586.540039    400    1
  560.395996  9587.370117    400    1
  560.215027  9587.730469    400    1
  561.427979  9585.429688    400    1
  559.601257  9588.804688    400    1
  553.870972  9588.879883    400    1
  554.301025  9588.469727    400    1
  553.573975  9588.860352    400    1
  554.445007  9588.089844    400    1
  553.635986  9588.690430    400    1
  553.898010  9588.860352    400    1
  550.047974  9586.679688    400    1
  549.349976  9584.969727    400    1
  543.882019  9582.730469    400    1
  550.343994  9586.219727    400    1
  549.435974  9585.519531    400    1
  549.325989  9585.599609    400    1
  549.405029  9585.519531    400    1
  549.383972  9585.110352    400    1
  549.333984  9584.990234    400    1
  550.030029  9586.759766    400    1
  550.143982  9585.280273    400    1
  550.580994  9586.200195    400    1
  550.544006  9586.709961    400    1
  550.461975  9586.459961    400    1
  550.478027  9586.530273    400    1
  550.103027  9586.530273    400    1
  550.265991  9586.339844    400    1
  549.396973  9586.059570    400    1
  550.062012  9585.349609    400    1
  557.320007  9588.250000    400    1
  558.593994  9589.769531    400    1
  557.101990  9588.019531    400    1
  557.385010  9587.790039    400    1
  556.689026  9587.870117    400    1
  557.642029  9588.339844    400    1
  548.489014  9585.120117    400    1
  548.208008  9585.700195    400    1
  549.575012  9584.259766    400    1
  548.301025  9585.879883    400    1
  548.223022  9585.150391    400    1
  548.814026  9585.259766    400    1
  548.327026  9585.870117    400    1
  548.726013  9585.089844    400    1
  548.323975  9585.750000    400    1
  548.059998  9586.019531    400    1
  549.289978  9585.070312    400    1
  549.164001  9584.769531    400    1
  559.838013  9586.980469    400    1
  552.004028  9588.389648    400    1
  552.036011  9588.469727    400    1
  552.033020  9588.480469    400    1
  551.630981  9587.540039    400    1
  552.966980  9588.379883    400    1
  551.791016  9588.599609    400    1
  551.531006  9588.120117    400    1
  552.643005  9588.450195    400    1
  551.749023  9588.490234    400    1
  551.655029  9588.549805    400    1
  552.492004  9587.379883    400    1
  552.802979  9587.280273    400    1
  553.059021  9588.860352    400    1
  551.052979  9588.750000    400    1
  554.052979  9588.290039    400    1
  552.156982  9587.320312    400    1
  551.744995  9587.589844    400    1
  551.953979  9588.610352    400    1
  551.620972  9587.519531    400    1
  551.653015  9587.839844    400    1
  551.385986  9587.669922    400    1
  552.038025  9587.450195    400    1
  551.203979  9587.610352    400    1
  551.460999  9588.089844    400    1
  551.408020  9588.129883    400    1
  552.880005  9587.309570    400    1
  552.143005  9587.230469    400    1
  551.692993  9588.450195    400    1
  551.705994  9588.019531    400    1
  553.351990  9586.839844    400    1
  551.919983  9588.530273    400    1
  551.244995  9587.530273    400    1
  551.052002  9587.820312    400    1
  551.556030  9588.669922    400    1
  551.116028  9589.040039    400    1
  551.530029  9588.509766    400    1
  553.041016  9587.679688    400    1
  552.528015  9587.370117    400    1
  552.773071  9587.244141    400    1
  552.830017  9587.040039    400    1
  553.405029  9588.580078    400    1
  553.390015  9587.839844    400    1
  553.120972  9587.940430    400    1
  553.379333  9587.731445    400    1
  552.101990  9588.410156    400    1
  551.828003  9588.339844    400    1
  552.229004  9588.280273    400    1
  551.817993  9587.830078    400    1
  552.382019  9588.530273    400    1
  552.825012  9588.219727    400    1
  552.280029  9588.190430    400    1
  552.168030  9588.259766    400    1
  551.963013  9588.299805    400    1
  552.450012  9588.290039    400    1
  551.505981  9588.120117    400    1
  552.711975  9587.910156    400    1
  552.481018  9587.929688    400    1
  552.588013  9587.900391    400    1
  553.281006  9587.769531    400    1
  552.971008  9587.870117    400    1
  553.655029  9587.639648    400    1
  552.939026  9587.870117    400    1
  553.161987  9587.809570    400    1
  552.692993  9587.910156    400    1
  552.661987  9587.910156    400    1
  553.815979  9588.160156    400    1
  552.668030  9588.570312    400    1
  551.750977  9588.620117    400    1
  553.054016  9588.129883    400    1
  552.354004  9588.509766    400    1
  552.335999  9588.500000    400    1
  552.335999  9588.480469    400    1
  552.478027  9588.179688    400    1
  551.552979  9587.259766    400    1
  552.000977  9588.360352    400    1
  551.968994  9588.280273    400    1
  551.624023  9587.929688    400    1
  551.283997  9587.480469    400    1
  552.403015  9587.269531    400    1
  553.726013  9587.410156    400    1
  553.744995  9587.759766    400    1
  553.598022  9587.110352    400    1
  552.301025  9587.320312    400    1
  552.122986  9587.250000    400    1
  552.206970  9587.379883    400    1
  551.284973  9587.679688    400    1
  552.385010  9587.349609    400    1
  551.924988  9587.500000    400    1
  551.448975  9587.790039    400    1
  551.556030  9587.929688    400    1
  552.953003  9588.410156    400    1
  552.583008  9587.900391    400    1
  553.223022  9587.790039    400    1
  553.396973  9587.469727    400    1
  551.692017  9588.150391    400    1
  552.711975  9587.360352    400    1
  553.135986  9587.230469    400    1
  552.901978  9587.309570    400    1
  553.125977  9587.179688    400    1
  553.492981  9587.440430    400    1
  551.478027  9588.129883    400    1
  552.674011  9587.379883    400    1
  552.531982  9588.620117    400    1
  552.148987  9587.209961    400    1
  551.619995  9587.750000    400    1
  551.594971  9587.650391    400    1
  543.737976  9578.870117    400    1
  543.781982  9579.070312    400    1
  543.692017  9578.990234    400    1
  544.077026  9578.820312    400    1
  552.593994  9574.549805    400    1
  552.698975  9574.709961    400    1
  553.080994  9576.030273    400    1
  553.038025  9576.219727    400    1
  553.041016  9576.360352    400    1
  552.476013  9575.139648    400    1
  552.380981  9575.150391    400    1
  553.476013  9575.190430    400    1
  553.323975  9575.219727    400    1
  553.942017  9576.580078    400    1
  552.882019  9574.150391    400    1
  553.249023  9576.089844    400    1
  552.828003  9576.360352    400    1
  553.000000  9576.120117    400    1
  559.051514  9581.605469    400    1
  553.562744  9574.519531    400    1
  553.440002  9575.139648    400    1
  553.043030  9576.500000    400    1
  553.034973  9576.089844    400    1
  552.507996  9576.040039    400    1
  552.771973  9575.820312    400    1
  553.122009  9576.150391    400    1
  552.405029  9574.480469    400    1
  552.898010  9574.099609    400    1
  554.757019  9573.669922    400    1
  554.562988  9574.759766    400    1
  548.940979  9577.309570    400    1
  548.828979  9576.830078    400    1
  550.823975  9580.830078    400    1
  550.502014  9582.089844    400    1
  550.445984  9579.759766    400    1
  548.802002  9578.339844    400    1
  549.672974  9580.429688    400    1
  550.609009  9579.740234    400    1
  547.601013  9583.830078    400    1
  546.638977  9584.240234    400    1
  546.903015  9584.099609    400    1
  546.702026  9588.240234    400    1
  546.705994  9588.179688    400    1
  546.577026  9588.299805    400    1
  546.783997  9588.250000    400    1
  546.776001  9588.440430    400    1
  546.510010  9587.900391    400    1
  546.987000  9589.410156    400    1
  546.820007  9589.610352    400    1
  546.823975  9589.650391    400    1
  547.046021  9589.459961    400    1
  547.205017  9589.030273    400    1
  546.690979  9589.360352    400    1
  546.710022  9588.179688    400    1
  546.702026  9588.150391    400    1
  546.810974  9588.099609    400    1
  546.568970  9588.559570    400    1
  546.570007  9589.419922    400    1
  546.838623  9588.054688    400    1
  546.374023  9588.660156    400    1
  546.296021  9588.679688    400    1
  547.252991  9589.139648    400    1
  546.982971  9589.410156    400    1
  546.864990  9589.360352    400    1
  558.333984  9588.250000    400    1
  558.690979  9587.610352    400    1
  558.656006  9587.700195    400    1
  559.877014  9588.309570    400    1
  546.052979  9584.389648    400    1
  545.661987  9583.490234    400    1
  546.713989  9583.660156    400    1
  546.310974  9583.440430    400    1
  545.356018  9583.950195    400    1
  545.697998  9583.650391    400    1
  546.020020  9583.519531    400    1
  545.898987  9584.000000    400    1
  545.596985  9584.129883    400    1
  545.656006  9583.919922    400    1
  546.659973  9584.269531    400    1
  546.270020  9583.849609    400    1
  546.112976  9583.459961    400    1
  558.898987  9590.150391    400    1
  558.992981  9590.089844    400    1
  559.226990  9589.769531    400    1
  559.445984  9589.250000    400    1
  559.481018  9589.150391    400    1
  559.471008  9589.160156    400    1
  559.489014  9589.150391    400    1
  559.229980  9589.780273    400    1
  558.833008  9590.209961    400    1
  552.085999  9588.219727    400    1
  552.153015  9588.019531    400    1
  552.228027  9588.530273    400    1
  552.184021  9588.429688    400    1
  552.370972  9588.139648    400    1
  552.486023  9588.219727    400    1
  552.301025  9587.809570    400    1
  551.943970  9587.639648    400    1
  546.268005  9591.320312    400    1
  546.018005  9591.110352    400    1
  546.015991  9591.089844    400    1
  545.580994  9589.530273    400    1
  546.403015  9590.440430    400    1
  547.547974  9590.070312    400    1
  547.471985  9589.959961    400    1
  545.481995  9590.589844    400    1
  545.705017  9591.169922    400    1
  546.525024  9591.360352    400    1
  546.499023  9589.740234    400    1
  548.010010  9587.030273    400    1
  547.952026  9587.250000    400    1
  546.976013  9587.509766    400    1
  547.098999  9587.370117    400    1
  547.672974  9587.929688    400    1
  547.239990  9587.379883    400    1
  547.715027  9588.120117    400    1
  548.177979  9587.650391    400    1
  547.536987  9588.030273    400    1
  546.776978  9587.330078    400    1
  547.679016  9587.879883    400    1
  547.783997  9587.629883    400    1
  547.312988  9587.980469    400    1
  547.296997  9588.000000    400    1
  548.164978  9587.759766    400    1
  547.309998  9587.110352    400    1
  547.640991  9588.339844    400    1
  547.781006  9587.240234    400    1
  547.783997  9587.320312    400    1
  548.231018  9587.780273    400    1
  548.127014  9585.070312    400    1
  550.859009  9583.230469    400    1
  551.994995  9584.459961    400    1
  551.185974  9584.110352    400    1
  546.328003  9587.860352    400    1
  557.135986  9577.080078    400    1
  557.190979  9576.980469    400    1
  557.494995  9576.929688    400    1
  557.119019  9576.990234    400    1
  557.205994  9577.059570    400    1
  557.281982  9577.059570    400    1
  557.335999  9577.120117    400    1
  554.570984  9581.509766    400    1
  555.875000  9581.580078    400    1
  554.958984  9581.610352    400    1
  552.687988  9574.830078    400    1
  553.098999  9574.379883    400    1
  553.190979  9576.110352    400    1
  552.965027  9575.759766    400    1
  553.471008  9576.299805    400    1
  553.419006  9576.120117    400    1
  552.731995  9574.839844    400    1
  552.877991  9574.030273    400    1
  552.271973  9574.570312    400    1
  552.440979  9574.459961    400    1
  553.135986  9574.559570    400    1
  552.965332  9574.706055    400    1
  555.229004  9581.929688    400    1
  555.043030  9581.330078    400    1
  554.784973  9581.559570    400    1
  554.588989  9577.379883    400    1
  554.513000  9581.830078    400    1
  551.081970  9585.450195    400    1
  554.575012  9581.969727    400    1
  555.096008  9582.089844    400    1
  557.179993  9576.730469    400    1
  557.224976  9576.709961    400    1
  545.297974  9587.839844    400    1
  545.609009  9587.639648    400    1
  545.151001  9587.940430    400    1
  545.963013  9587.540039    400    1
  545.500977  9587.530273    400    1
  545.361023  9587.879883    400    1
  545.166992  9587.700195    400    1
  545.906982  9587.660156    400    1
  545.874023  9587.740234    400    1
  545.559021  9587.389648    400    1
  552.036987  9576.709961    400    1
  552.138000  9576.669922    400    1
  553.243408  9577.075195    400    1
  554.799988  9577.230469    400    1
  553.562744  9577.107422    400    1
  553.366882  9577.262695    400    1
  553.082397  9577.037109    400    1
  553.130676  9577.101562    400    1
  550.254028  9577.110352    400    1
  550.228027  9577.110352    400    1
  552.405029  9574.509766    400    1
  552.598022  9574.679688    400    1
  552.270996  9575.049805    400    1
  552.635010  9574.679688    400    1
  552.573975  9574.790039    400    1
  552.380005  9574.820312    400    1
  552.395020  9574.410156    400    1
  552.241028  9574.690430    400    1
  548.918030  9575.650391    400    1
  548.304993  9575.219727    400    1
  548.828979  9575.679688    400    1
  548.379028  9575.309570    400    1
  548.388000  9575.309570    400    1
  554.523010  9578.980469    400    1
  549.833008  9582.120117    400    1
  550.874023  9581.339844    400    1
  550.482971  9581.290039    400    1
  551.051025  9580.959961    400    1
  551.320007  9580.839844    400    1
  551.242004  9581.139648    400    1
  554.588013  9581.759766    400    1
  554.888000  9582.349609    400    1
  556.200989  9577.410156    400    1
  556.666016  9577.200195    400    1
  556.806030  9577.190430    400    1
  556.638977  9576.790039    400    1
  556.750000  9577.019531    400    1
  556.809021  9577.070312    400    1
  556.846985  9576.820312    400    1
  549.159973  9575.980469    400    1
  549.130005  9575.250000    400    1
  548.296997  9576.990234    400    1
  542.650024  9568.389648    400    1
  549.072998  9575.259766    400    1
  549.059998  9575.379883    400    1
  547.224976  9576.190430    400    1
  547.434998  9576.500000    400    1
  548.966003  9577.299805    400    1
  549.633972  9577.099609    400    1
  549.007996  9577.299805    400    1
  547.585999  9576.009766    400    1
  547.427979  9576.469727    400    1
  547.341003  9576.530273    400    1
  549.192017  9577.309570    400    1
  548.357971  9575.320312    400    1
  549.021973  9576.019531    400    1
  549.033997  9575.620117    400    1
  548.112000  9577.049805    400    1
  548.749023  9576.129883    400    1
  548.161011  9576.820312    400    1
  547.392029  9576.379883    400    1
  547.177979  9576.469727    400    1
  547.619995  9575.459961    400    1
  547.244995  9576.120117    400    1
  547.422974  9576.349609    400    1
  548.252014  9576.349609    400    1
  548.393005  9576.900391    400    1
  547.939026  9576.259766    400    1
  547.992004  9576.019531    400    1
  548.257019  9575.860352    400    1
  549.713989  9577.200195    400    1
  548.237000  9576.330078    400    1
  548.052979  9576.400391    400    1
  547.528992  9576.320312    400    1
  549.260986  9575.950195    400    1
  548.737976  9576.250000    400    1
  549.275024  9576.030273    400    1
  549.031006  9575.879883    400    1
  548.679016  9575.799805    400    1
  549.083008  9577.059570    400    1
  547.822998  9576.339844    400    1
  547.531982  9575.959961    400    1
  547.385986  9575.950195    400    1
  547.431030  9576.110352    400    1
  549.645996  9576.849609    400    1
  548.434998  9577.230469    400    1
  547.479980  9576.099609    400    1
  547.526978  9576.080078    400    1
  547.708984  9576.370117    400    1
  547.651978  9576.519531    400    1
  548.968018  9576.589844    400    1
  549.206970  9577.360352    400    1
  548.252014  9577.049805    400    1
  548.661987  9575.410156    400    1
  553.692017  9576.150391    400    1
  553.475220  9574.675781    400    1
  554.916016  9574.980469    400    1
  546.929016  9579.929688    400    1
  545.997986  9580.059570    400    1
  545.953003  9579.780273    400    1
  546.401001  9579.719727    400    1
  546.432007  9580.059570    400    1
  546.682007  9580.040039    400    1
  546.828979  9580.790039    400    1
  546.544983  9580.059570    400    1
  546.203003  9579.990234    400    1
  546.338989  9581.299805    400    1
  546.924011  9580.429688    400    1
  545.953003  9579.780273    400    1
  547.979004  9585.099609    400    1
  547.771973  9584.969727    400    1
  547.736023  9584.900391    400    1
  547.856995  9585.089844    400    1
  548.046021  9585.059570    400    1
  546.578979  9581.280273    400    1
  546.109985  9580.440430    400    1
  546.937012  9581.700195    400    1
  545.828979  9580.610352    400    1
  545.835999  9579.950195    400    1
  545.719971  9580.110352    400    1
  546.604980  9581.240234    400    1
  556.482971  9577.080078    400    1
  556.418030  9577.200195    400    1
  556.276001  9576.839844    400    1
  556.294983  9576.929688    400    1
  559.385986  9589.709961    400    1
  558.344971  9587.889648    400    1
  558.504028  9587.809570    400    1
  558.273987  9587.780273    400    1
  559.843018  9586.959961    400    1
  558.317017  9587.830078    400    1
  545.817993  9591.179688    400    1
  546.231018  9590.309570    400    1
  546.536011  9590.530273    400    1
  545.619019  9583.389648    400    1
  545.580017  9552.759766    400    1
  542.650024  9568.389648    400    1
  545.755981  9591.320312    400    1
  545.783997  9591.549805    400    1
  552.031006  9588.190430    400    1
  552.276978  9588.099609    400    1
  552.250977  9588.110352    400    1
  549.369019  9589.599609    400    1
  549.111023  9590.200195    400    1
  549.853027  9589.480469    400    1
  543.090027  9583.700195    400    1
  557.661987  9578.839844    400    1
  544.921021  9586.509766    400    1
  545.388977  9586.610352    400    1
  544.645996  9586.500000    400    1
  544.572998  9586.469727    400    1
  544.639282  9587.072266    400    1
  544.807007  9585.759766    400    1
  546.703003  9587.179688    400    1
  548.244995  9584.580078    400    1
  557.632019  9577.429688    400    1
  543.453003  9578.750000    400    1
  550.554016  9579.860352    400    1
  554.924011  9581.750000    400    1
  554.929993  9581.769531    400    1
  545.797974  9590.870117    400    1
  544.575012  9579.769531    400    1
  555.942993  9580.330078    400    1
  555.489990  9586.410156    400    1
  555.372009  9581.900391    400    1
  554.796997  9581.530273    400    1
  555.104980  9581.849609    400    1
  550.776001  9587.280273    400    1
  559.127991  9580.900391    400    1
  546.907959  9588.005859    400    1
  548.507996  9588.269531    400    1
  554.851990  9581.429688    400    1
  570.859985  9566.120117    400    1
  547.687988  9590.219727    400    1
  543.084473  9568.230469    400    1
  554.579895  9577.941406    400    1
  548.619019  9576.019531    400    1
  546.638000  9590.969727    400    1
  551.403015  9588.089844    400    1
  552.585022  9588.120117    400    1
  551.604004  9588.000000    400    1
  551.755005  9586.700195    400    1
  550.184021  9584.990234    400    1
  545.536011  9584.179688    400    1
  546.447998  9584.219727    400    1
  549.870972  9583.919922    400    1
  558.505981  9587.969727    400    1
  556.919006  9587.870117    400    1
  545.666016  9588.200195    400    1
  545.223022  9587.330078    400    1
  546.466003  9587.730469    400    1
  546.112000  9588.349609    400    1
  546.179016  9587.799805    400    1
  546.062988  9588.450195    400    1
  562.580017  9573.259766    400    1
  552.179016  9587.750000    400    1
  547.580994  9578.000000    400    1
  545.841980  9582.580078    400    1
  542.650024  9568.389648    400    1
  542.650024  9568.389648    400    1
  544.278015  9587.389648    400    1
  552.739014  9588.169922    400    1
  554.424011  9581.509766    400    1
  545.788025  9583.349609    400    1
  545.822021  9583.559570    400    1
  545.562012  9583.019531    400    1
  545.690002  9584.169922    400    1
  545.528015  9582.639648    400    1
  545.763000  9583.700195    400    1
  545.583008  9582.919922    400    1
  545.599976  9582.990234    400    1
  545.914978  9583.360352    400    1
  545.078003  9583.030273    400    1
  545.127014  9582.839844    400    1
  545.065002  9582.860352    400    1
  545.158020  9582.950195    400    1
  545.093994  9582.839844    400    1
  546.492004  9582.299805    400    1
  554.794006  9581.509766    400    1
  554.793030  9581.450195    400    1
  555.668030  9581.139648    400    1
  542.338989  9582.860352    400    1
  557.148010  9588.440430    400    1
  542.650024  9568.389648    400    1
  555.586975  9581.480469    400    1
  554.939026  9581.889648    400    1
  554.630005  9581.570312    400    1
  554.973999  9581.889648    400    1
  552.831970  9587.849609    400    1
  549.114014  9575.360352    400    1
  544.296021  9582.629883    400    1
  544.245972  9581.179688    400    1
  548.517029  9575.679688    400    1
  548.083984  9575.950195    400    1
  555.158997  9586.690430    400    1
  555.929016  9581.480469    400    1
  544.478027  9583.440430    400    1
  555.309021  9582.120117    400    1
  535.718018  9588.762695    400    1
  546.039001  9579.879883    400    1
  543.258972  9580.879883    400    1
  535.726807  9588.771484    400    1
  549.317993  9576.280273    400    1
  555.565002  9581.919922    400    1
  546.434998  9580.889648    400    1
  553.017029  9588.339844    400    1
  552.779114  9588.087891    400    1
  543.054443  9568.215820    400    1
  553.842712  9588.821289    400    1
  546.532288  9581.285156    400    1
  554.364319  9586.958984    400    1
  556.139282  9576.558594    400    1
  556.152527  9580.214844    400    1
  541.399170  9571.205078    400    1
  556.675171  9580.664062    400    1
  547.094177  9589.777344    400    1
  547.805054  9589.102539    400    1
  543.009460  9568.222656    400    1
  552.453857  9579.303711    400    1
  544.231567  9581.440430    400    1
  544.184998  9582.432617    400    1
  547.862488  9589.047852    400    1
  550.473328  9587.739258    400    1
  548.723022  9576.589844    400    1
  546.937927  9581.771484    400    1
  545.817139  9585.541016    400    1
  547.644836  9576.408203    400    1
  555.265137  9580.671875    400    1
  545.332642  9578.421875    400    1
  546.636475  9579.953125    400    1
  555.077332  9581.153320    400    1
  542.969482  9568.204102    400    1
  547.188721  9575.978516    400    1
  547.469971  9576.475586    400    1
  544.060730  9578.054688    400    1
  546.822815  9581.173828    400    1
  553.054932  9587.163086    400    1
  535.704834  9588.776367    400    1
  554.027039  9574.267578    400    1
  546.214111  9590.509766    400    1
  547.117554  9589.418945    400    1
  546.143066  9583.441406    400    1
  556.311340  9577.532227    400    1
  553.836121  9586.632812    400    1
  551.178894  9584.664062    400    1
  548.469849  9581.884766    400    1
  543.020203  9568.218750    400    1
  550.634521  9587.562500    400    1
  546.051147  9589.463867    400    1
  557.727478  9580.514648    400    1
  555.338623  9580.239258    400    1
  546.618469  9588.335938    400    1
  554.280029  9588.349609    400    1
  546.143616  9587.850586    400    1
  542.798401  9583.010742    400    1
  552.505371  9581.136719    400    1
  545.016418  9588.805664    400    1
  549.305908  9581.621094    400    1
  545.329834  9583.595703    400    1
  551.987549  9583.416016    400    1
  554.022949  9576.526367    400    1
  547.655334  9582.267578    400    1
  545.752441  9579.978516    400    1
  547.014648  9589.797852    400    1
  554.744751  9582.072266    400    1
  552.438660  9575.038086    400    1
  543.813782  9578.933594    400    1
  550.484009  9584.739258    400    1
  548.986328  9587.240234    400    1
  555.536011  9573.740234    400    1
  552.866882  9576.183594    400    1
  553.804382  9582.124023    400    1
  552.533997  9574.893555    400    1
  543.703491  9582.409180    400    1
  543.468750  9582.281250    400    1
  555.614441  9573.897461    400    1
  553.860596  9574.426758    400    1
  553.065979  9574.363281    400    1
  552.834290  9574.552734    400    1
  541.080505  9579.128906    400    1
  553.660950  9574.210938    400    1
  556.355652  9573.958008    400    1
  553.412231  9574.403320    400    1
  542.151978  9581.551758    400    1
  541.950684  9581.317383    400    1
  555.099548  9586.645508    400    1
  543.041565  9580.418945    400    1
  552.267639  9575.124023    400    1
  553.399475  9579.272461    400    1
  543.638184  9582.195312    400    1
  544.529541  9581.845703    400    1
  546.626709  9578.094727    400    1
  539.025391  9565.694336    400    1
  550.194824  9586.680664    400    1
  553.342712  9577.050781    400    1
  546.040100  9590.315430    400    1
  552.532837  9574.427734    400    1
  544.826050  9581.909180    400    1
  541.945007  9580.896484    400    1
  549.694885  9580.810547    400    1
  550.113037  9586.497070    400    1
  557.807068  9588.541992    400    1
  546.377441  9575.787109    400    1
  556.443115  9578.171875    400    1
  539.055420  9565.687500    400    1
  552.176025  9574.723633    400    1
  547.843079  9584.362305    400    1
  550.829590  9587.153320    400    1
  561.076965  9568.558594    400    1
  549.619568  9586.448242    400    1
  559.206848  9589.948242    400    1
  549.492676  9585.674805    400    1
  546.794067  9584.573242    400    1
  553.836060  9576.488281    400    1
  559.258850  9588.133789    400    1
  550.019897  9583.451172    400    1
  550.461121  9581.092773    400    1
  546.540283  9582.817383    400    1
  558.081421  9588.403320    400    1
  562.275085  9571.342773    400    1
  553.484924  9576.846680    400    1
  541.452576  9581.178711    400    1
  541.990723  9584.250977    400    1
  548.525330  9590.322266    400    1
  556.238037  9586.592773    400    1
  544.292480  9587.736328    400    1
  543.624878  9582.136719    400    1
  542.033203  9581.803711    400    1
  549.299072  9588.761719    400    1
  550.883911  9586.852539    400    1
  549.672485  9587.918945    400    1
  550.023743  9588.572266    400    1
  559.699219  9588.185547    400    1
  555.745789  9587.004883    400    1
  545.049377  9587.276367    400    1
  570.938110  9566.103516    400    1
  542.743042  9584.502930    400    1
  547.694824  9576.315430    400    1
  546.849487  9581.828125    400    1
  550.320496  9586.832031    400    1
  545.948425  9579.028320    400    1
  543.701050  9579.083984    400    1
  552.839783  9575.832031    400    1
  544.400452  9582.368164    400    1
  562.663696  9573.218750    400    1
  547.653015  9578.282227    400    1
  554.705750  9585.219727    400    1
  550.513367  9585.625977    400    1
  557.137634  9576.973633    400    1
  545.124573  9582.222656    400    1
  552.386292  9578.115234    400    1
  545.895935  9582.510742    400    1
  547.730835  9587.819336    400    1
  549.377258  9588.382812    400    1
  552.636902  9576.146484    400    1
  552.631531  9584.270508    400    1
  550.529175  9586.040039    400    1
  549.231018  9585.518555    400    1
  545.812378  9580.053711    400    1
  556.192505  9576.465820    400    1
  546.172607  9585.369141    400    1
  546.347778  9585.529297    400    1
  553.822571  9560.468750    400    1
  554.043457  9575.183594    400    1
  549.861450  9586.731445    400    1
  546.119202  9590.706055    400    1
  545.479370  9581.524414    400    1
  543.027466  9568.208008    400    1
  543.034729  9568.214844    400    1
  544.309448  9583.384766    400    1
  553.495789  9578.788086    400    1
  552.449646  9578.391602    400    1
  539.017883  9565.709961    400    1
  543.002075  9568.208008    400    1
  547.164062  9582.034180    400    1
  558.505554  9582.989258    400    1
  543.031921  9568.185547    400    1
  555.452026  9582.460938    400    1
  548.401489  9576.977539    400    1
  544.788696  9578.088867    400    1
  556.841370  9577.107422    400    1
  535.735596  9588.789062    400    1
  556.388184  9577.036133    400    1
  552.456116  9575.842773    400    1
  552.799866  9587.976562    400    1
  552.776672  9588.248047    400    1
  543.573303  9583.297852    400    1
  544.974304  9582.819336    400    1
  535.718018  9588.767578    400    1
  548.831604  9578.444336    400    1
  557.350037  9586.469727    400    1
  539.032898  9565.687500    400    1
  549.486206  9576.766602    400    1
  547.517151  9583.221680    400    1
  543.971313  9583.777344    400    1
  552.924805  9581.272461    400    1
  535.739929  9588.776367    400    1
  559.707581  9577.040039    400    1
  554.095154  9588.821289    400    1
  555.689392  9588.240234    400    1
  555.860596  9588.204102    400    1
  552.651917  9585.859375    400    1
  553.957581  9588.875000    400    1
  555.660889  9573.415039    400    1
  556.072083  9587.981445    400    1
  544.861938  9584.103516    400    1
  535.782654  9588.790039    400    1
  558.229065  9588.011719    400    1
  555.860413  9587.555664    400    1
  542.600403  9571.145508    400    1
  554.027527  9574.333008    400    1
  542.688171  9582.910156    400    1
  556.965393  9576.869141    400    1
  550.224487  9585.279297    400    1
  544.746094  9578.287109    400    1
  567.764771  9568.478516    400    1
  553.943970  9588.854492    400    1
  552.167297  9587.154297    400    1
  553.094543  9587.210938    400    1
  552.303162  9587.547852    400    1
  538.265686  9583.080078    400    1
  560.639587  9569.943359    400    1
  551.255737  9587.624023    400    1
  552.269165  9586.654297    400    1
  553.148438  9586.697266    400    1
  559.287537  9587.989258    400    1
  551.876648  9587.092773    400    1
  560.930481  9580.052734    400    1
  549.083679  9581.948242    400    1
  552.870483  9587.020508    400    1
  552.385437  9587.083008    400    1
  553.468018  9584.742188    400    1
  545.476135  9584.909180    400    1
  556.423706  9588.070312    400    1
  552.623718  9586.782227    400    1
  550.795776  9589.153320    400    1
  553.341309  9588.027344    400    1
  552.266052  9582.733398    400    1
  553.271057  9587.534180    400    1
  552.828491  9587.773438    400    1
  546.570679  9576.889648    400    1
  557.102417  9588.245117    400    1
  549.993225  9577.216797    400    1
  538.491455  9584.149414    400    1
  547.990967  9589.020508    400    1
  552.274841  9586.586914    400    1
  553.438721  9576.184570    400    1
  546.072144  9589.373047    400    1
  537.488525  9589.170898    400    1
  542.311890  9570.081055    400    1
  550.730469  9584.440430    400    1
  556.265503  9587.204102    400    1
  535.240540  9570.031250    400    1
  556.726807  9576.686523    400    1
  554.598450  9585.513672    400    1
  550.718811  9584.424805    400    1
  535.154480  9569.896484    400    1
  543.686707  9582.779297    400    1
  546.471741  9585.264648    400    1
  558.115234  9587.931641    400    1
  556.807800  9586.716797    400    1
  554.809082  9580.974609    400    1
  554.482300  9585.191406    400    1
  546.844055  9590.521484    400    1
  545.905273  9584.600586    400    1
  555.289551  9588.219727    400    1
  553.936951  9587.806641    400    1
  548.277405  9575.496094    400    1
  546.781128  9590.255859    400    1
  549.637878  9582.748047    400    1
  547.575867  9589.857422    400    1
  545.437866  9578.533203    400    1
  560.930481  9580.041992    400    1
  548.756836  9576.786133    400    1
  559.455750  9576.967773    400    1
  545.800354  9585.932617    400    1
  559.340027  9590.005859    400    1
  558.870911  9590.159180    400    1
  545.990662  9588.298828    400    1
  556.114136  9576.112305    400    1
  549.963989  9583.814453    400    1
  548.733459  9587.937500    400    1
  549.132019  9589.830078    400    1
  549.911255  9586.842773    400    1
  535.217773  9569.814453    400    1
  546.779358  9586.885742    400    1
  552.514648  9587.409180    400    1
  546.978516  9587.502930    400    1
  545.015869  9587.431641    400    1
  555.922913  9587.737305    400    1
  541.282654  9571.108398    400    1
  553.493408  9585.684570    400    1
  544.178711  9583.646484    400    1
  545.737122  9584.466797    400    1
  548.421143  9589.273438    400    1
  548.347534  9589.474609    400    1
  548.545532  9590.197266    400    1
  552.138855  9588.253906    400    1
  547.856628  9590.198242    400    1
  552.805237  9588.231445    400    1
  548.842957  9582.045898    400    1
  557.540833  9577.141602    400    1
  549.914368  9588.411133    400    1
  556.573975  9584.584961    400    1
  548.628723  9584.891602    400    1
  554.341797  9584.814453    400    1
  548.425964  9582.782227    400    1
  554.241394  9587.215820    400    1
  547.989441  9584.271484    400    1
  548.134766  9579.491211    400    1
  538.492126  9583.849609    400    1
  558.220337  9581.018555    400    1
  550.750061  9585.285156    400    1
  550.248230  9585.514648    400    1
  558.169189  9576.701172    400    1
  542.605896  9581.350586    400    1
  550.681396  9585.304688    400    1
  553.083679  9588.782227    400    1
  554.979370  9586.245117    400    1
  549.084351  9585.725586    400    1
  555.013123  9584.689453    400    1
  548.015198  9585.031250    400    1
  555.684021  9578.154297    400    1
  543.342102  9580.987305    400    1
  548.589600  9581.836914    400    1
  528.498230  9587.724609    400    1
  543.613220  9578.775391    400    1
  544.551086  9580.828125    400    1
  544.827820  9588.599609    400    1
  551.144653  9585.059570    400    1
  557.812683  9579.039062    400    1
  544.132446  9587.669922    400    1
  544.968994  9587.761719    400    1
  552.675049  9586.291016    400    1
  550.848511  9585.049805    400    1
  549.683350  9585.448242    400    1
  558.458374  9583.024414    400    1
  546.456055  9581.890625    400    1
  557.677734  9576.480469    400    1
  549.374634  9582.439453    400    1
  544.195374  9578.792969    400    1
  557.211670  9574.272461    400    1
  544.205322  9579.966797    400    1
  559.603394  9576.677734    400    1
  559.938721  9581.234375    400    1
  542.621521  9581.442383    400    1
  544.664124  9585.429688    400    1
  544.657104  9587.073242    400    1
  543.092224  9581.786133    400    1
  559.722168  9576.243164    400    1
  555.731995  9580.042969    400    1
  557.568481  9588.030273    400    1
  555.226562  9586.609375    400    1
  557.559204  9574.923828    400    1
  547.471008  9584.447266    400    1
  548.387817  9584.033203    400    1
  549.088257  9586.609375    400    1
  556.541870  9579.720703    400    1
  552.441711  9586.266602    400    1
  545.516296  9585.916016    400    1
  541.812256  9581.159180    400    1
  554.227600  9585.544922    400    1
  548.341187  9576.906250    400    1
  551.223267  9585.067383    400    1
  543.862000  9581.054688    400    1
  550.585266  9579.721680    400    1
  552.718689  9575.960938    400    1
  544.910645  9586.533203    400    1
  547.568665  9590.145508    400    1
  542.858154  9581.143555    400    1
  559.019592  9580.083008    400    1
  555.864502  9587.313477    400    1
  549.643250  9582.780273    400    1
  550.811279  9581.012695    400    1
  551.996399  9587.570312    400    1
  550.851135  9585.458008    400    1
  550.070496  9589.693359    400    1
  549.617493  9583.467773    400    1
  543.989075  9583.311523    400    1
  552.366760  9588.054688    400    1
  546.306763  9585.486328    400    1
  552.180969  9585.590820    400    1
  547.654724  9584.904297    400    1
  546.752075  9580.493164    400    1
  546.602966  9585.376953    400    1
  551.586670  9583.309570    400    1
  548.140320  9584.186523    400    1
  556.127014  9583.263672    400    1
  543.347290  9583.875000    400    1
  539.156982  9583.820312    400    1
  553.965454  9588.874023    400    1
  545.676758  9572.739258    400    1
  544.475769  9583.444336    400    1
  549.432068  9585.678711    400    1
  549.492493  9589.678711    400    1
  559.271851  9578.311523    400    1
  545.681824  9574.111328    400    1
  544.454956  9583.037109    400    1
  545.354309  9586.451172    400    1
  548.618225  9584.156250    400    1
  542.595764  9582.939453    400    1
  546.667175  9582.143555    400    1
  540.831726  9570.386719    400    1
  546.054443  9576.340820    400    1
  544.891174  9577.197266    400    1
  549.955872  9589.338867    400    1
  542.024658  9570.196289    400    1
  548.743896  9584.982422    400    1
  542.066711  9570.205078    400    1
  543.331970  9584.376953    400    1
  548.116821  9586.450195    400    1
  537.804565  9584.537109    400    1
  550.531372  9584.656250    400    1
  559.755859  9576.612305    400    1
  542.108765  9570.871094    400    1
  548.209900  9586.481445    400    1
  548.276184  9586.107422    400    1
  550.085571  9589.458008    400    1
  556.085388  9588.007812    400    1
  552.303162  9579.461914    400    1
  555.868408  9587.313477    400    1
  548.227661  9585.741211    400    1
  557.441956  9588.292969    400    1
  548.524048  9588.077148    400    1
  545.971436  9590.612305    400    1
  543.212524  9581.250977    400    1
  546.019043  9587.166992    400    1
  553.921936  9588.860352    400    1
  550.053711  9581.036133    400    1
  556.614075  9587.092773    400    1
  552.802734  9587.980469    400    1
  547.006104  9576.257812    400    1
  554.064941  9582.645508    400    1
  553.293396  9576.953125    400    1
  550.249146  9581.186523    400    1
  560.644470  9569.931641    400    1
  548.648743  9576.490234    400    1
  550.723755  9587.955078    400    1
  546.111389  9587.290039    400    1
  549.408630  9581.708984    400    1
  538.355408  9586.941406    400    1
  550.489868  9585.564453    400    1
  553.671448  9580.438477    400    1
  552.738037  9578.372070    400    1
  549.394531  9574.787109    400    1
  546.354370  9590.363281    400    1
  552.648315  9575.057617    400    1
  550.294373  9579.571289    400    1
  555.820984  9574.980469    400    1
  556.569702  9577.830078    400    1
  556.333191  9577.075195    400    1
  554.976562  9575.494141    400    1
  556.239624  9577.240234    400    1
  558.068787  9576.143555    400    1
