# Supplementary material for: Solution strategy based on Gaussian mixture models and dispersion reduction for the capacitated centered clustering problem
Source: PeerJ Comput Sci. 2021 Feb 3;7:e332. doi: 10.7717/peerj-cs.332 (PMC7959615; doi:10.7717/peerj-cs.332)
Supplement: Supplemental Information 1 [file peerj-cs-07-332-s001.zip › doni5.dat]

5000 12
  554.596985  9587.070312    450    1
  555.065002  9579.599609    450    1
  535.718018  9588.780273    450    1
  549.260986  9587.280273    450    1
  559.023987  9580.879883    450    1
  549.505981  9577.360352    450    1
  557.697021  9580.690430    450    1
  542.650024  9568.389648    450    1
  557.658020  9586.000000    450    1
  554.616028  9581.309570    450    1
  542.750732  9582.464844    450    1
  556.323975  9572.150391    450    1
  553.788025  9583.290039    450    1
  553.041992  9588.820312    450    1
  545.630981  9582.040039    450    1
  558.161011  9587.919922    450    1
  542.650024  9568.389648    450    1
  549.809021  9584.280273    450    1
  548.418030  9590.070312    450    1
  552.794983  9588.150391    450    1
  552.724976  9586.599609    450    1
  542.481018  9581.110352    450    1
  549.492004  9583.250000    450    1
  535.700012  9588.799805    450    1
  544.330017  9589.230469    450    1
  545.755981  9584.709961    450    1
  539.179993  9566.070312    450    1
  545.049011  9587.599609    450    1
  549.403992  9583.580078    450    1
  555.083984  9579.459961    450    1
  556.557983  9586.330078    450    1
  539.179993  9566.070312    450    1
  553.090210  9574.697266    450    1
  539.179993  9566.070312    450    1
  558.867981  9587.250000    450    1
  551.221985  9587.549805    450    1
  545.218018  9582.750000    450    1
  553.979980  9583.290039    450    1
  554.005005  9584.559570    450    1
  557.773010  9588.169922    450    1
  549.656982  9587.080078    450    1
  548.396973  9589.929688    450    1
  545.880981  9583.009766    450    1
  553.181030  9585.099609    450    1
  546.643982  9579.849609    450    1
  547.981506  9577.982422    450    1
  550.377014  9581.349609    450    1
  554.041992  9584.910156    450    1
  544.161011  9581.299805    450    1
  548.176025  9588.530273    450    1
  548.228027  9589.490234    450    1
  542.650024  9568.389648    450    1
  546.387329  9583.988281    450    1
  551.197021  9587.540039    450    1
  558.744995  9585.370117    450    1
  545.195984  9588.160156    450    1
  546.070007  9590.549805    450    1
  535.718018  9588.776367    450    1
  539.179993  9566.070312    450    1
  548.924011  9576.179688    450    1
  546.564026  9586.969727    450    1
  556.682007  9588.139648    450    1
  535.691711  9588.780273    450    1
  562.580017  9573.259766    450    1
  545.991028  9582.750000    450    1
  570.859985  9566.120117    450    1
  544.479004  9589.089844    450    1
  546.331970  9587.740234    450    1
  562.580017  9573.259766    450    1
  545.557007  9588.120117    450    1
  556.900024  9587.019531    450    1
  558.078003  9558.379883    450    1
  552.846985  9585.110352    450    1
  553.299011  9584.610352    450    1
  545.969971  9579.900391    450    1
  570.859985  9566.120117    450    1
  557.643005  9587.360352    450    1
  551.362976  9583.629883    450    1
  544.085022  9579.929688    450    1
  539.179993  9566.070312    450    1
  545.934021  9588.450195    450    1
  550.036011  9588.490234    450    1
  548.341003  9581.980469    450    1
  542.650024  9568.389648    450    1
  545.526001  9587.799805    450    1
  554.706970  9587.419922    450    1
  555.971985  9588.009766    450    1
  554.190002  9574.570312    450    1
  542.356995  9584.386719    450    1
  546.122009  9590.469727    450    1
  547.617004  9584.089844    450    1
  562.580017  9573.259766    450    1
  541.882446  9584.878906    450    1
  539.179993  9566.070312    450    1
  558.078003  9558.379883    450    1
  543.833984  9581.059570    450    1
  549.375000  9589.910156    450    1
  556.464355  9573.007812    450    1
  570.859985  9566.120117    450    1
  556.155029  9572.889648    450    1
  557.068970  9586.580078    450    1
  562.580017  9573.259766    450    1
  547.723999  9576.240234    450    1
  535.722412  9588.785156    450    1
  552.466003  9574.790039    450    1
  555.062012  9581.320312    450    1
  539.179993  9566.070312    450    1
  545.198975  9588.480469    450    1
  535.739929  9588.771484    450    1
  542.093262  9578.204102    450    1
  535.718018  9588.780273    450    1
  539.179993  9566.070312    450    1
  544.594971  9588.429688    450    1
  539.179993  9566.070312    450    1
  539.179993  9566.070312    450    1
  539.179993  9566.070312    450    1
  539.179993  9566.070312    450    1
  545.187988  9585.959961    450    1
  546.742981  9582.230469    450    1
  557.492981  9588.500000    450    1
  543.075562  9578.233398    450    1
  544.466370  9574.459961    450    1
  556.104004  9576.339844    450    1
  545.729980  9580.360352    450    1
  539.179993  9566.070312    450    1
  554.289978  9584.969727    450    1
  558.625000  9587.080078    450    1
  557.114014  9576.099609    450    1
  553.364990  9587.419922    450    1
  549.354004  9585.400391    450    1
  556.174011  9576.669922    450    1
  549.432983  9576.509766    450    1
  558.078003  9558.379883    450    1
  552.512024  9587.570312    450    1
  558.078003  9558.379883    450    1
  552.122986  9583.509766    450    1
  550.906982  9583.832031    450    1
  553.979004  9587.299805    450    1
  552.299988  9585.690430    450    1
  552.414001  9587.780273    450    1
  556.099976  9588.009766    450    1
  548.609131  9577.208008    450    1
  545.239014  9588.700195    450    1
  546.354004  9580.679688    450    1
  546.749023  9583.440430    450    1
  560.005005  9579.040039    450    1
  552.142029  9588.150391    450    1
  552.150024  9588.150391    450    1
  545.309998  9587.000000    450    1
  538.084778  9587.292969    450    1
  535.696106  9588.785156    450    1
  551.429993  9583.839844    450    1
  535.696106  9588.776367    450    1
  558.593018  9577.700195    450    1
  539.179993  9566.070312    450    1
  546.724121  9589.224609    450    1
  557.130981  9587.700195    450    1
  537.617371  9587.431641    450    1
  553.778015  9584.690430    450    1
  535.709229  9588.785156    450    1
  551.841980  9588.280273    450    1
  548.986023  9587.219727    450    1
  548.258972  9589.549805    450    1
  535.700500  9588.793945    450    1
  535.709229  9588.785156    450    1
  562.580017  9573.259766    450    1
  554.362000  9587.809570    450    1
  548.294006  9588.559570    450    1
  554.330994  9586.759766    450    1
  553.992004  9586.389648    450    1
  546.640991  9590.750000    450    1
  548.205017  9588.339844    450    1
  545.890015  9587.610352    450    1
  551.924988  9588.309570    450    1
  538.105835  9583.808594    450    1
  535.782654  9588.796875    450    1
  548.158020  9586.419922    450    1
  551.875977  9588.190430    450    1
  550.879028  9585.950195    450    1
  570.859985  9566.120117    450    1
  543.989990  9547.080078    450    1
  550.718994  9579.950195    450    1
  548.868896  9575.554688    450    1
  546.943115  9584.385742    450    1
  551.990173  9588.242188    450    1
  546.774048  9580.055664    450    1
  545.743042  9588.031250    450    1
  550.011475  9581.172852    450    1
  535.731201  9588.785156    450    1
  535.718018  9588.780273    450    1
  542.500549  9580.905273    450    1
  547.919006  9589.059570    450    1
  545.245972  9586.450195    450    1
  562.580017  9573.259766    450    1
  570.859985  9566.120117    450    1
  547.354004  9584.259766    450    1
  539.179993  9566.070312    450    1
  547.686462  9582.365234    450    1
  550.545471  9586.256836    450    1
  551.871704  9588.287109    450    1
  545.296997  9588.629883    450    1
  551.814880  9588.239258    450    1
  545.580017  9552.759766    450    1
  545.580017  9552.759766    450    1
  547.039490  9580.644531    450    1
  555.764465  9572.906250    450    1
  570.859985  9566.120117    450    1
  554.754150  9586.134766    450    1
  547.681885  9587.875977    450    1
  547.693970  9587.919922    450    1
  548.513977  9588.070312    450    1
  554.015808  9581.860352    450    1
  555.337280  9585.914062    450    1
  555.072266  9588.334961    450    1
  546.546021  9583.839844    450    1
  552.365784  9587.689453    450    1
  558.078003  9558.379883    450    1
  555.584900  9572.526367    450    1
  542.650024  9568.389648    450    1
  554.105957  9586.463867    450    1
  543.129211  9584.552734    450    1
  543.168030  9584.459961    450    1
  552.829834  9586.996094    450    1
  546.245422  9581.108398    450    1
  545.177979  9586.089844    450    1
  546.463013  9583.780273    450    1
  541.141724  9591.702148    450    1
  545.043640  9580.248047    450    1
  544.273987  9587.599609    450    1
  549.408020  9588.454102    450    1
  539.179993  9566.070312    450    1
  545.959839  9586.398438    450    1
  539.017883  9565.687500    450    1
  552.555115  9587.096680    450    1
  542.650024  9568.389648    450    1
  545.302002  9584.440430    450    1
  539.179993  9566.070312    450    1
  544.607971  9584.730469    450    1
  556.266724  9586.328125    450    1
  562.580017  9573.259766    450    1
  548.017029  9587.030273    450    1
  549.917542  9583.649414    450    1
  552.868103  9585.084961    450    1
  554.217285  9583.662109    450    1
  539.179993  9566.070312    450    1
  556.199829  9586.337891    450    1
  544.482971  9582.129883    450    1
  547.905029  9579.459961    450    1
  535.700012  9588.799805    450    1
  550.637390  9583.651367    450    1
  542.650024  9568.389648    450    1
  552.805115  9587.900391    450    1
  550.555115  9586.021484    450    1
  546.302002  9583.629883    450    1
  547.827087  9584.230469    450    1
  550.914978  9588.558594    450    1
  554.683105  9584.852539    450    1
  554.280762  9584.777344    450    1
  545.580017  9552.759766    450    1
  544.786011  9589.629883    450    1
  535.700012  9588.799805    450    1
  548.421997  9590.179688    450    1
  549.096008  9589.879883    450    1
  549.197998  9589.900391    450    1
  548.773010  9590.049805    450    1
  547.921021  9582.509766    450    1
  548.643005  9590.070312    450    1
  548.594971  9590.070312    450    1
  548.617004  9590.129883    450    1
  548.734985  9590.099609    450    1
  548.773010  9590.099609    450    1
  556.354675  9576.184570    450    1
  549.354980  9590.120117    450    1
  549.362000  9590.129883    450    1
  549.177002  9590.190430    450    1
  554.309998  9584.440430    450    1
  546.502014  9588.309570    450    1
  549.202026  9590.169922    450    1
  546.607971  9589.480469    450    1
  546.562012  9587.809570    450    1
  549.000000  9590.269531    450    1
  539.179993  9566.070312    450    1
  543.377014  9581.129883    450    1
  535.722412  9588.785156    450    1
  545.400024  9586.849609    450    1
  542.783997  9580.879883    450    1
  544.682007  9580.780273    450    1
  547.593994  9588.610352    450    1
  554.343018  9585.830078    450    1
  543.989990  9547.080078    450    1
  554.938660  9587.654297    450    1
  539.179993  9566.070312    450    1
  557.106079  9586.529297    450    1
  548.882080  9581.762695    450    1
  558.078003  9558.379883    450    1
  541.497498  9583.142578    450    1
  543.544983  9580.350586    450    1
  545.580017  9552.759766    450    1
  557.152161  9584.422852    450    1
  552.440002  9588.259766    450    1
  539.179993  9566.070312    450    1
  535.731201  9588.771484    450    1
  552.239014  9588.370117    450    1
  553.422974  9588.769531    450    1
  558.078003  9558.379883    450    1
  542.168030  9583.777344    450    1
  556.145142  9576.494141    450    1
  552.114990  9588.360352    450    1
  548.237000  9584.299805    450    1
  543.015015  9584.280273    450    1
  542.665161  9585.726562    450    1
  542.963013  9584.209961    450    1
  535.718018  9588.789062    450    1
  559.325012  9588.389648    450    1
  546.531006  9580.759766    450    1
  542.650024  9568.389648    450    1
  545.818970  9590.379883    450    1
  547.875977  9585.150391    450    1
  539.179993  9566.070312    450    1
  535.731201  9588.776367    450    1
  556.193970  9572.250000    450    1
  549.648010  9584.190430    450    1
  552.487976  9587.860352    450    1
  549.366028  9583.480469    450    1
  554.770996  9587.139648    450    1
  554.968018  9586.070312    450    1
  551.799011  9587.900391    450    1
  552.434998  9585.330078    450    1
  549.978027  9587.759766    450    1
  544.703003  9585.250000    450    1
  570.859985  9566.120117    450    1
  557.526001  9577.129883    450    1
  535.700012  9588.799805    450    1
  562.580017  9573.259766    450    1
  548.038025  9584.929688    450    1
  539.179993  9566.070312    450    1
  549.875977  9583.309570    450    1
  551.202026  9587.549805    450    1
  550.728027  9581.040039    450    1
  558.286987  9586.169922    450    1
  550.030029  9586.839844    450    1
  549.043030  9583.160156    450    1
  556.771973  9576.469727    450    1
  544.077026  9579.540039    450    1
  546.575989  9584.110352    450    1
  542.650024  9568.389648    450    1
  546.666016  9581.290039    450    1
  544.471985  9589.089844    450    1
  542.650024  9568.389648    450    1
  545.580017  9552.759766    450    1
  542.650024  9568.389648    450    1
  553.380981  9585.059570    450    1
  557.309021  9580.299805    450    1
  539.179993  9566.070312    450    1
  549.466980  9583.990234    450    1
  553.101990  9586.230469    450    1
  538.280212  9587.013672    450    1
  553.934021  9588.870117    450    1
  552.799988  9586.549805    450    1
  539.179993  9566.070312    450    1
  555.361023  9575.280273    450    1
  546.999023  9589.099609    450    1
  539.179993  9566.070312    450    1
  542.650024  9568.389648    450    1
  542.850708  9584.763672    450    1
  542.650024  9568.389648    450    1
  553.799988  9584.599609    450    1
  558.534973  9586.379883    450    1
  549.708008  9588.440430    450    1
  554.862976  9584.849609    450    1
  554.526978  9584.629883    450    1
  554.710022  9584.719727    450    1
  570.859985  9566.120117    450    1
  553.507996  9579.299805    450    1
  545.281982  9588.530273    450    1
  546.621948  9575.731445    450    1
  545.580017  9552.759766    450    1
  546.171997  9587.879883    450    1
  542.650024  9568.389648    450    1
  546.088989  9590.400391    450    1
  560.997986  9578.000000    450    1
  545.580017  9552.759766    450    1
  542.650024  9568.389648    450    1
  545.580017  9552.759766    450    1
  555.590027  9581.150391    450    1
  542.650024  9568.389648    450    1
  542.650024  9568.389648    450    1
  550.822998  9588.959961    450    1
  558.393005  9582.639648    450    1
  535.744324  9588.776367    450    1
  546.752808  9580.476562    450    1
  570.859985  9566.120117    450    1
  539.179993  9566.070312    450    1
  542.650024  9568.389648    450    1
  570.859985  9566.120117    450    1
  547.620850  9583.104492    450    1
  542.650024  9568.389648    450    1
  562.580017  9573.259766    450    1
  544.658997  9586.549805    450    1
  542.650024  9568.389648    450    1
  541.301086  9582.992188    450    1
  539.179993  9566.070312    450    1
  542.650024  9568.389648    450    1
  555.557983  9581.009766    450    1
  542.650024  9568.389648    450    1
  554.443970  9586.599609    450    1
  555.968018  9583.280273    450    1
  545.822998  9581.919922    450    1
  556.028015  9580.490234    450    1
  546.166992  9589.349609    450    1
  550.424988  9584.459961    450    1
  545.182983  9582.879883    450    1
  543.190979  9582.799805    450    1
  542.650024  9568.389648    450    1
  542.650024  9568.389648    450    1
  546.411987  9579.849609    450    1
  542.901001  9582.519531    450    1
  542.650024  9568.389648    450    1
  552.577026  9584.580078    450    1
  558.078003  9558.379883    450    1
  552.734009  9588.219727    450    1
  550.218018  9584.750000    450    1
  552.434998  9585.320312    450    1
  558.249023  9580.540039    450    1
  551.841980  9586.690430    450    1
  570.859985  9566.120117    450    1
  542.650024  9568.389648    450    1
  554.747986  9587.339844    450    1
  539.179993  9566.070312    450    1
  552.692993  9587.019531    450    1
  544.098022  9581.309570    450    1
  550.575989  9579.870117    450    1
  542.650024  9568.389648    450    1
  544.481018  9589.049805    450    1
  548.586975  9589.900391    450    1
  548.544983  9589.919922    450    1
  552.791992  9588.150391    450    1
  539.179993  9566.070312    450    1
  535.796814  9588.768555    450    1
  549.487976  9589.669922    450    1
  562.580017  9573.259766    450    1
  539.179993  9566.070312    450    1
  542.650024  9568.389648    450    1
  553.745728  9584.953125    450    1
  549.601990  9589.929688    450    1
  548.620972  9575.280273    450    1
  549.812988  9589.669922    450    1
  548.802979  9590.129883    450    1
  537.936707  9592.507812    450    1
  549.515015  9589.969727    450    1
  544.825989  9588.889648    450    1
  546.405029  9580.059570    450    1
  550.070007  9585.650391    450    1
  548.952026  9590.160156    450    1
  535.700012  9588.799805    450    1
  539.179993  9566.070312    450    1
  548.880981  9590.179688    450    1
  549.525024  9589.730469    450    1
  552.828979  9587.889648    450    1
  552.742004  9588.099609    450    1
  548.867981  9590.190430    450    1
  550.270996  9581.049805    450    1
  548.961975  9590.089844    450    1
  542.650024  9568.389648    450    1
  549.469971  9590.040039    450    1
  549.585022  9589.969727    450    1
  549.491028  9584.870117    450    1
  535.309998  9588.783203    450    1
  549.750977  9589.820312    450    1
  540.734497  9583.280273    450    1
  535.709229  9588.776367    450    1
  542.499390  9584.494141    450    1
  549.270996  9590.089844    450    1
  548.768982  9589.900391    450    1
  549.153015  9590.150391    450    1
  550.479614  9583.260742    450    1
  551.747986  9588.891602    450    1
  552.755005  9587.980469    450    1
  546.046997  9586.709961    450    1
  549.684998  9589.849609    450    1
  549.049011  9590.179688    450    1
  546.080994  9580.929688    450    1
  544.953979  9588.509766    450    1
  535.709229  9588.776367    450    1
  547.270996  9582.870117    450    1
  549.643005  9589.870117    450    1
  549.159973  9590.129883    450    1
  535.722412  9588.780273    450    1
  555.768005  9572.950195    450    1
  538.473145  9592.174805    450    1
  549.218994  9590.000000    450    1
  545.580017  9552.759766    450    1
  547.281982  9583.500000    450    1
  549.300110  9576.041992    450    1
  549.395996  9589.950195    450    1
  546.515991  9583.860352    450    1
  548.924988  9590.280273    450    1
  544.666016  9577.730469    450    1
  544.778992  9588.780273    450    1
  549.000977  9590.059570    450    1
  548.460999  9590.209961    450    1
  545.492004  9583.580078    450    1
  548.450012  9590.120117    450    1
  549.971008  9589.809570    450    1
  539.179993  9566.070312    450    1
  549.247009  9589.730469    450    1
  548.942993  9590.080078    450    1
  547.275024  9587.126953    450    1
  547.398987  9590.099609    450    1
  546.109985  9587.959961    450    1
  548.776001  9589.889648    450    1
  548.715027  9589.879883    450    1
  548.913025  9590.089844    450    1
  550.556030  9587.209961    450    1
  555.689026  9581.809570    450    1
  552.947998  9586.700195    450    1
  547.356995  9590.839844    450    1
  545.096985  9583.469727    450    1
  544.606018  9579.200195    450    1
  555.906311  9586.802734    450    1
  547.351990  9590.839844    450    1
  547.344971  9590.839844    450    1
  549.174988  9586.759766    450    1
  543.989990  9547.080078    450    1
  543.989990  9547.080078    450    1
  547.289978  9590.839844    450    1
  547.617004  9590.730469    450    1
  547.114014  9590.860352    450    1
  547.406982  9590.790039    450    1
  553.645996  9582.339844    450    1
  548.120972  9590.360352    450    1
  535.709229  9588.780273    450    1
  547.482971  9590.440430    450    1
  547.346008  9590.530273    450    1
  537.854065  9584.595703    450    1
  548.109009  9590.320312    450    1
  547.937744  9590.609375    450    1
  542.335022  9582.139648    450    1
  538.245239  9587.015625    450    1
  548.929016  9588.129883    450    1
  548.163025  9590.540039    450    1
  535.713623  9588.793945    450    1
  547.556030  9590.190430    450    1
  546.854004  9584.290039    450    1
  545.073975  9588.980469    450    1
  547.666016  9590.059570    450    1
  549.572998  9585.860352    450    1
  535.704834  9588.767578    450    1
  545.674500  9591.041016    450    1
  552.781006  9584.650391    450    1
  548.502014  9590.450195    450    1
  552.552979  9588.349609    450    1
  544.875000  9582.139648    450    1
  548.453979  9590.469727    450    1
  548.299988  9584.599609    450    1
  548.020020  9590.620117    450    1
  544.101990  9588.280273    450    1
  547.640991  9581.540039    450    1
  542.843018  9583.320312    450    1
  535.700500  9588.785156    450    1
  545.130981  9578.370117    450    1
  552.836975  9587.820312    450    1
  557.859924  9588.214844    450    1
  557.234009  9588.259766    450    1
  548.702026  9589.250000    450    1
  556.768982  9587.610352    450    1
  552.820984  9587.990234    450    1
  549.059021  9589.990234    450    1
  548.854004  9590.009766    450    1
  550.002014  9589.469727    450    1
  535.709229  9588.793945    450    1
  548.846985  9590.110352    450    1
  547.919983  9590.349609    450    1
  553.429993  9586.080078    450    1
  553.276978  9586.139648    450    1
  553.818970  9586.299805    450    1
  537.856567  9584.603516    450    1
  535.726807  9588.780273    450    1
  548.249023  9590.049805    450    1
  535.700500  9588.771484    450    1
  553.916992  9586.379883    450    1
  544.497009  9579.280273    450    1
  542.650024  9568.389648    450    1
  548.103027  9590.309570    450    1
  546.880981  9580.070312    450    1
  547.807007  9589.799805    450    1
  545.216980  9578.790039    450    1
  554.111023  9585.919922    450    1
  547.306824  9590.750000    450    1
  552.098022  9585.620117    450    1
  547.739990  9589.969727    450    1
  535.718018  9588.776367    450    1
  547.773010  9590.019531    450    1
  547.656006  9590.240234    450    1
  542.650024  9568.389648    450    1
  550.529175  9586.678711    450    1
  543.775024  9583.059570    450    1
  551.041199  9587.418945    450    1
  543.799988  9583.089844    450    1
  538.482361  9582.985352    450    1
  546.413025  9580.150391    450    1
  558.079529  9574.524414    450    1
  537.553284  9585.938477    450    1
  546.856018  9591.049805    450    1
  552.773010  9587.889648    450    1
  546.875977  9590.599609    450    1
  556.067993  9577.219727    450    1
  552.338013  9588.410156    450    1
  553.802002  9587.889648    450    1
  545.580017  9552.759766    450    1
  557.346985  9575.730469    450    1
  542.650024  9568.389648    450    1
  542.650024  9568.389648    450    1
  548.270020  9587.049805    450    1
  555.549988  9586.480469    450    1
  549.596985  9583.839844    450    1
  542.650024  9568.389648    450    1
  554.758972  9586.780273    450    1
  547.948975  9584.269531    450    1
  550.151001  9582.179688    450    1
  545.255981  9578.759766    450    1
  543.828003  9579.700195    450    1
  545.122009  9578.549805    450    1
  542.650024  9568.389648    450    1
  542.650024  9568.389648    450    1
  570.859985  9566.120117    450    1
  542.650024  9568.389648    450    1
  570.859985  9566.120117    450    1
  542.650024  9568.389648    450    1
  570.859985  9566.120117    450    1
  546.479980  9591.320312    450    1
  542.650024  9568.389648    450    1
  542.650024  9568.389648    450    1
  542.650024  9568.389648    450    1
  548.677979  9590.389648    450    1
  546.125977  9586.629883    450    1
  544.411987  9580.820312    450    1
  562.580017  9573.259766    450    1
  552.627991  9586.809570    450    1
  542.650024  9568.389648    450    1
  545.629028  9584.120117    450    1
  562.580017  9573.259766    450    1
  555.104004  9575.959961    450    1
  542.650024  9568.389648    450    1
  542.650024  9568.389648    450    1
  549.744995  9580.429688    450    1
  552.890015  9587.629883    450    1
  562.580017  9573.259766    450    1
  551.398987  9580.790039    450    1
  544.447021  9583.120117    450    1
  562.580017  9573.259766    450    1
  550.047974  9581.120117    450    1
  562.580017  9573.259766    450    1
  548.200012  9584.419922    450    1
  535.709229  9588.789062    450    1
  550.429016  9581.139648    450    1
  562.580017  9573.259766    450    1
  557.017029  9586.360352    450    1
  558.692017  9582.910156    450    1
  547.635986  9590.240234    450    1
  549.789001  9589.820312    450    1
  562.580017  9573.259766    450    1
  562.580017  9573.259766    450    1
  562.580017  9573.259766    450    1
  562.580017  9573.259766    450    1
  562.580017  9573.259766    450    1
  549.317993  9589.559570    450    1
  562.580017  9573.259766    450    1
  542.650024  9568.389648    450    1
  542.650024  9568.389648    450    1
  554.362000  9577.500000    450    1
  544.059021  9581.139648    450    1
  542.650024  9568.389648    450    1
  551.138977  9587.509766    450    1
  542.650024  9568.389648    450    1
  557.125000  9576.169922    450    1
  542.650024  9568.389648    450    1
  542.650024  9568.389648    450    1
  552.267029  9574.809570    450    1
  543.028015  9584.320312    450    1
  552.794983  9588.160156    450    1
  562.580017  9573.259766    450    1
  560.372009  9579.129883    450    1
  550.653015  9581.410156    450    1
  546.817017  9575.469727    450    1
  558.078003  9558.379883    450    1
  562.580017  9573.259766    450    1
  546.172974  9590.339844    450    1
  542.650024  9568.389648    450    1
  544.145020  9589.459961    450    1
  539.179993  9566.070312    450    1
  553.783997  9584.679688    450    1
  554.924805  9569.859375    450    1
  547.999023  9579.250000    450    1
  538.711548  9583.335938    450    1
  542.650024  9568.389648    450    1
  539.179993  9566.070312    450    1
  550.463989  9583.219727    450    1
  545.580017  9552.759766    450    1
  562.580017  9573.259766    450    1
  542.650024  9568.389648    450    1
  553.380981  9585.679688    450    1
  535.704834  9588.771484    450    1
  547.346008  9576.019531    450    1
  539.179993  9566.070312    450    1
  542.650024  9568.389648    450    1
  551.288025  9577.940430    450    1
  552.578979  9588.669922    450    1
  542.650024  9568.389648    450    1
  550.439026  9581.839844    450    1
  552.734009  9588.190430    450    1
  545.749023  9581.040039    450    1
  539.179993  9566.070312    450    1
  541.775024  9580.879883    450    1
  542.650024  9568.389648    450    1
  542.650024  9568.389648    450    1
  550.771973  9585.200195    450    1
  545.455994  9588.209961    450    1
  550.906006  9578.349609    450    1
  554.135986  9586.089844    450    1
  546.169983  9583.440430    450    1
  548.375000  9585.250000    450    1
  548.085999  9581.620117    450    1
  535.691711  9588.776367    450    1
  557.224976  9575.820312    450    1
  554.291016  9586.349609    450    1
  547.086975  9581.980469    450    1
  546.130005  9579.209961    450    1
  555.429016  9578.690430    450    1
  539.179993  9566.070312    450    1
  543.096008  9581.629883    450    1
  550.514465  9578.491211    450    1
  535.700500  9588.789062    450    1
  551.004028  9586.349609    450    1
  547.695007  9584.309570    450    1
  570.859985  9566.120117    450    1
  539.179993  9566.070312    450    1
  545.773987  9589.059570    450    1
  542.650024  9568.389648    450    1
  546.632996  9591.400391    450    1
  558.078003  9558.379883    450    1
  542.650024  9568.389648    450    1
  557.583984  9588.129883    450    1
  559.854004  9576.500000    450    1
  547.518982  9582.589844    450    1
  559.127991  9580.900391    450    1
  546.505005  9590.980469    450    1
  549.901978  9583.620117    450    1
  556.750977  9576.160156    450    1
  570.859985  9566.120117    450    1
  552.987000  9574.669922    450    1
  554.416016  9580.200195    450    1
  541.885986  9571.777344    450    1
  542.650024  9568.389648    450    1
  542.650024  9568.389648    450    1
  542.650024  9568.389648    450    1
  545.833984  9584.330078    450    1
  548.247986  9587.650391    450    1
  551.273987  9587.459961    450    1
  535.713623  9588.789062    450    1
  535.704834  9588.780273    450    1
  544.059021  9588.169922    450    1
  548.182983  9588.009766    450    1
  548.379028  9588.580078    450    1
  544.697021  9580.860352    450    1
  539.179993  9566.070312    450    1
  543.771973  9581.860352    450    1
  556.434998  9577.000000    450    1
  546.588013  9588.019531    450    1
  541.926025  9581.509766    450    1
  556.729980  9577.070312    450    1
  542.557007  9580.559570    450    1
  546.679016  9590.280273    450    1
  535.704834  9588.771484    450    1
  548.148987  9585.099609    450    1
  547.705017  9589.830078    450    1
  554.382996  9578.099609    450    1
  554.570007  9574.740234    450    1
  545.403992  9578.469727    450    1
  551.205017  9587.549805    450    1
  543.989990  9547.080078    450    1
  546.049011  9583.919922    450    1
  545.520996  9578.519531    450    1
  545.745972  9584.700195    450    1
  539.179993  9566.070312    450    1
  554.932983  9577.009766    450    1
  558.322327  9589.603516    450    1
  542.650024  9568.389648    450    1
  556.840027  9576.480469    450    1
  555.534973  9579.980469    450    1
  546.146973  9575.540039    450    1
  542.276123  9575.002930    450    1
  545.554993  9577.959961    450    1
  549.997559  9577.098633    450    1
  546.288025  9590.830078    450    1
  542.650024  9568.389648    450    1
  558.078003  9558.379883    450    1
  546.830017  9590.530273    450    1
  547.088013  9576.080078    450    1
  549.130005  9586.919922    450    1
  545.416016  9577.580078    450    1
  535.709229  9588.789062    450    1
  547.367981  9590.219727    450    1
  548.765991  9577.000000    450    1
  554.520996  9584.349609    450    1
  545.671021  9577.709961    450    1
  554.806030  9584.709961    450    1
  535.704834  9588.785156    450    1
  535.682922  9588.785156    450    1
  546.081970  9583.480469    450    1
  551.098999  9585.099609    450    1
  535.718018  9588.789062    450    1
  546.161987  9588.849609    450    1
  554.325012  9581.549805    450    1
  545.979980  9588.690430    450    1
  554.882996  9582.049805    450    1
  546.018982  9589.129883    450    1
  545.914978  9588.719727    450    1
  542.931030  9584.080078    450    1
  546.010986  9589.040039    450    1
  554.861023  9582.059570    450    1
  546.041992  9588.509766    450    1
  545.895996  9588.549805    450    1
  543.080017  9584.389648    450    1
  545.885010  9588.339844    450    1
  543.325989  9584.370117    450    1
  554.810974  9582.059570    450    1
  555.354004  9582.080078    450    1
  546.122009  9588.200195    450    1
  543.312012  9584.230469    450    1
  546.596008  9588.790039    450    1
  554.952026  9581.759766    450    1
  543.271973  9584.059570    450    1
  546.151978  9588.150391    450    1
  555.786011  9581.530273    450    1
  554.549988  9581.669922    450    1
  546.179016  9588.179688    450    1
  555.862976  9581.500000    450    1
  549.132996  9576.209961    450    1
  546.075989  9587.669922    450    1
  546.075989  9588.009766    450    1
  543.114014  9583.790039    450    1
  555.568970  9586.450195    450    1
  543.018982  9583.759766    450    1
  546.263000  9587.690430    450    1
  555.067017  9581.790039    450    1
  546.247009  9587.780273    450    1
  543.057007  9583.700195    450    1
  546.520020  9582.809570    450    1
  546.291992  9587.820312    450    1
  546.093994  9588.809570    450    1
  546.278015  9588.099609    450    1
  545.762390  9588.586914    450    1
  546.195007  9588.889648    450    1
  543.323975  9584.280273    450    1
  545.773987  9588.679688    450    1
  546.328003  9588.629883    450    1
  545.768982  9588.089844    450    1
  546.094971  9589.110352    450    1
  546.331970  9588.570312    450    1
  546.075989  9589.150391    450    1
  546.258972  9587.660156    450    1
  546.205994  9588.969727    450    1
  546.179016  9589.290039    450    1
  546.294006  9589.040039    450    1
  546.380981  9588.400391    450    1
  546.461975  9587.750000    450    1
  546.481018  9587.750000    450    1
  545.775024  9588.360352    450    1
  545.781982  9588.379883    450    1
  546.541992  9587.940430    450    1
  546.491394  9587.838867    450    1
  546.588013  9581.650391    450    1
  545.921997  9588.030273    450    1
  546.583984  9588.000000    450    1
  546.546997  9587.950195    450    1
  545.872986  9588.349609    450    1
  546.583984  9588.049805    450    1
  552.268982  9582.740234    450    1
  551.093018  9582.980469    450    1
  551.353027  9584.129883    450    1
  551.414978  9583.860352    450    1
  551.403015  9583.820312    450    1
  546.247986  9589.309570    450    1
  552.369019  9582.799805    450    1
  551.286011  9582.910156    450    1
  546.241028  9588.650391    450    1
  551.242004  9584.150391    450    1
  546.258972  9587.940430    450    1
  551.223022  9582.889648    450    1
  551.125000  9582.969727    450    1
  546.273987  9588.080078    450    1
  551.184021  9582.910156    450    1
  546.281982  9588.200195    450    1
  552.281250  9582.854492    450    1
  544.168030  9579.959961    450    1
  552.344971  9582.719727    450    1
  542.650024  9568.389648    450    1
  546.241028  9589.349609    450    1
  542.640015  9582.959961    450    1
  554.860596  9581.482422    450    1
  545.804016  9589.230469    450    1
  545.830994  9585.610352    450    1
  556.018982  9582.929688    450    1
  555.794983  9582.370117    450    1
  555.426086  9582.279297    450    1
  555.534973  9582.299805    450    1
  545.780029  9587.139648    450    1
  556.320007  9583.179688    450    1
  557.140991  9584.429688    450    1
  549.632996  9579.799805    450    1
  557.106995  9584.110352    450    1
  545.698975  9582.309570    450    1
  570.859985  9566.120117    450    1
  556.361023  9584.299805    450    1
  549.801025  9581.120117    450    1
  556.242981  9584.099609    450    1
  542.650024  9568.389648    450    1
  556.693970  9584.519531    450    1
  548.249023  9587.049805    450    1
  550.028992  9581.419922    450    1
  555.265015  9577.969727    450    1
  548.301025  9588.480469    450    1
  552.020996  9579.969727    450    1
  557.435974  9586.450195    450    1
  549.901001  9580.809570    450    1
  548.700012  9588.580078    450    1
  556.921021  9587.030273    450    1
  548.718994  9588.500000    450    1
  550.986877  9580.176758    450    1
  548.111023  9588.580078    450    1
  553.726990  9584.410156    450    1
  551.084961  9580.439453    450    1
  548.252991  9588.599609    450    1
  548.666992  9588.339844    450    1
  550.302979  9581.400391    450    1
  555.971008  9578.750000    450    1
  546.750977  9588.089844    450    1
  555.484009  9578.900391    450    1
  552.328003  9587.120117    450    1
  556.179016  9578.830078    450    1
  549.906006  9580.629883    450    1
  555.851013  9578.709961    450    1
  555.676025  9578.809570    450    1
  550.528992  9581.080078    450    1
  560.103027  9587.500000    450    1
  543.023010  9583.730469    450    1
  546.354004  9578.730469    450    1
  556.888000  9581.190430    450    1
  548.926025  9577.929688    450    1
  554.531006  9584.339844    450    1
  550.304016  9580.860352    450    1
  549.991028  9580.950195    450    1
  556.961975  9581.059570    450    1
  556.762024  9580.980469    450    1
  543.839905  9584.875977    450    1
  550.739990  9580.330078    450    1
  548.768982  9589.620117    450    1
  556.533020  9580.549805    450    1
  558.078003  9558.379883    450    1
  553.708984  9582.849609    450    1
  549.622009  9580.320312    450    1
  542.135986  9581.330078    450    1
  543.289978  9581.209961    450    1
  543.539001  9578.809570    450    1
  553.793030  9587.639648    450    1
  556.679016  9584.549805    450    1
  556.021973  9572.549805    450    1
  542.747986  9583.139648    450    1
  542.888000  9583.410156    450    1
  542.664978  9583.500000    450    1
  542.809021  9583.690430    450    1
  554.216980  9574.879883    450    1
  542.599976  9583.309570    450    1
  542.557983  9583.240234    450    1
  542.541016  9582.820312    450    1
  542.513977  9582.849609    450    1
  542.520020  9582.870117    450    1
  542.426025  9582.969727    450    1
  542.448975  9583.000000    450    1
  550.036987  9589.599609    450    1
  535.731201  9588.780273    450    1
  542.700012  9583.490234    450    1
  542.333984  9582.820312    450    1
  542.228027  9582.469727    450    1
  542.234009  9582.490234    450    1
  542.414978  9582.580078    450    1
  542.458984  9582.500000    450    1
  542.370972  9582.509766    450    1
  547.346680  9584.400391    450    1
  544.333008  9583.419922    450    1
  544.338013  9583.400391    450    1
  544.304993  9583.360352    450    1
  542.650024  9568.389648    450    1
  554.687012  9585.740234    450    1
  544.593018  9583.040039    450    1
  544.526978  9583.070312    450    1
  544.315002  9582.969727    450    1
  544.611023  9577.440430    450    1
  543.481995  9583.339844    450    1
  543.372986  9583.410156    450    1
  543.062012  9583.580078    450    1
  543.380005  9583.349609    450    1
  544.208008  9583.110352    450    1
  543.572998  9583.969727    450    1
  543.906006  9584.059570    450    1
  543.685974  9584.259766    450    1
  543.612976  9583.929688    450    1
  543.861023  9584.150391    450    1
  543.682983  9584.089844    450    1
  544.174988  9583.570312    450    1
  543.280029  9583.620117    450    1
  543.353027  9583.549805    450    1
  554.774902  9570.820312    450    1
  550.318970  9581.259766    450    1
  552.687012  9587.809570    450    1
  556.073975  9580.360352    450    1
  543.278015  9583.799805    450    1
  552.750000  9588.000000    450    1
  545.580017  9552.759766    450    1
  543.377014  9580.860352    450    1
  543.023010  9582.900391    450    1
  542.947998  9583.230469    450    1
  542.849976  9583.059570    450    1
  542.943970  9582.629883    450    1
  554.107971  9588.820312    450    1
  543.200989  9582.730469    450    1
  546.270996  9591.200195    450    1
  543.580994  9583.370117    450    1
  546.049988  9591.099609    450    1
  544.455994  9583.080078    450    1
  554.375000  9587.780273    450    1
  559.814026  9588.410156    450    1
  543.403992  9583.179688    450    1
  548.500000  9586.160156    450    1
  545.036011  9577.900391    450    1
  543.494995  9581.820312    450    1
  542.836975  9582.469727    450    1
  562.580017  9573.259766    450    1
  562.299011  9583.919922    450    1
  544.190979  9583.509766    450    1
  544.041992  9583.759766    450    1
  547.046997  9590.769531    450    1
  543.570984  9583.160156    450    1
  546.414978  9590.980469    450    1
  543.398987  9582.980469    450    1
  543.869995  9583.780273    450    1
  543.226013  9582.759766    450    1
  546.567993  9590.790039    450    1
  551.132019  9585.040039    450    1
  549.039001  9589.780273    450    1
  543.658997  9582.620117    450    1
  549.963013  9584.049805    450    1
  535.700500  9588.785156    450    1
  547.232971  9590.820312    450    1
  543.687012  9582.830078    450    1
  542.650024  9568.389648    450    1
  557.656982  9587.009766    450    1
  556.112000  9586.440430    450    1
  545.520020  9590.330078    450    1
  553.763000  9583.250000    450    1
  557.127014  9587.650391    450    1
  554.270996  9585.040039    450    1
  542.992981  9583.190430    450    1
  555.068970  9585.059570    450    1
  553.788025  9584.000000    450    1
  542.918030  9582.490234    450    1
  556.817017  9587.469727    450    1
  554.081970  9585.910156    450    1
  553.193970  9585.769531    450    1
  555.200012  9585.269531    450    1
  553.820984  9583.120117    450    1
  553.205017  9585.940430    450    1
  557.023987  9587.540039    450    1
  555.049011  9585.129883    450    1
  554.283997  9584.599609    450    1
  553.940002  9582.540039    450    1
  554.427979  9584.370117    450    1
  554.547974  9581.690430    450    1
  544.546021  9582.860352    450    1
  547.357361  9587.982422    450    1
  553.713013  9582.080078    450    1
  553.932983  9586.370117    450    1
  557.356018  9587.639648    450    1
  553.832031  9584.412109    450    1
  554.166016  9584.160156    450    1
  553.937988  9586.370117    450    1
  554.093018  9584.139648    450    1
  554.599976  9581.980469    450    1
  553.767029  9586.419922    450    1
  556.840027  9587.099609    450    1
  553.804993  9584.219727    450    1
  554.172974  9584.139648    450    1
  554.820007  9581.709961    450    1
  557.065002  9587.610352    450    1
  553.809998  9584.209961    450    1
  553.075989  9586.450195    450    1
  557.203003  9587.660156    450    1
  554.257996  9584.740234    450    1
  553.184998  9586.089844    450    1
  558.111023  9586.509766    450    1
  541.597168  9582.474609    450    1
  545.359192  9590.454102    450    1
  553.732971  9584.950195    450    1
  557.426025  9586.969727    450    1
  542.528992  9583.259766    450    1
  556.827026  9587.750000    450    1
  554.184998  9584.599609    450    1
  543.049011  9584.339844    450    1
  553.932983  9582.990234    450    1
  551.729370  9588.918945    450    1
  554.710022  9584.620117    450    1
  549.263000  9581.830078    450    1
  543.203979  9583.320312    450    1
  544.630981  9583.120117    450    1
  553.718018  9584.959961    450    1
  559.263977  9585.950195    450    1
  554.067017  9582.080078    450    1
  553.117981  9586.160156    450    1
  554.245972  9584.280273    450    1
  548.624023  9582.089844    450    1
  557.142029  9586.620117    450    1
  549.322021  9581.790039    450    1
  558.843018  9586.080078    450    1
  549.330017  9581.780273    450    1
  547.952026  9581.959961    450    1
  553.559998  9584.730469    450    1
  557.153015  9586.719727    450    1
  549.507019  9581.599609    450    1
  543.093994  9582.559570    450    1
  544.020996  9583.089844    450    1
  554.510986  9583.629883    450    1
  553.559998  9585.120117    450    1
  556.822998  9586.089844    450    1
  553.396973  9584.700195    450    1
  543.632996  9583.980469    450    1
  554.510986  9583.549805    450    1
  553.351990  9584.919922    450    1
  542.822021  9583.910156    450    1
  553.419006  9584.679688    450    1
  547.028015  9581.870117    450    1
  557.739990  9587.099609    450    1
  543.851013  9582.650391    450    1
  547.205017  9582.059570    450    1
  543.734985  9584.240234    450    1
  557.682983  9587.120117    450    1
  554.119995  9584.650391    450    1
  547.763977  9581.700195    450    1
  543.601013  9584.000000    450    1
  553.726990  9584.950195    450    1
  557.357971  9586.780273    450    1
  560.267029  9585.709961    450    1
  553.908997  9582.469727    450    1
  553.721008  9584.950195    450    1
  558.594971  9587.089844    450    1
  554.463989  9585.209961    450    1
  547.760010  9581.820312    450    1
  553.432007  9584.730469    450    1
  543.607971  9583.410156    450    1
  548.530029  9582.750000    450    1
  553.844971  9586.459961    450    1
  548.538025  9582.660156    450    1
  542.351990  9582.900391    450    1
  553.632019  9582.209961    450    1
  543.275024  9582.639648    450    1
  554.169006  9583.120117    450    1
  557.458008  9586.719727    450    1
  554.958008  9585.030273    450    1
  542.937012  9583.450195    450    1
  542.841980  9583.910156    450    1
  554.340027  9585.919922    450    1
  553.945007  9584.469727    450    1
  553.710022  9582.129883    450    1
  558.002014  9586.969727    450    1
  542.283020  9582.509766    450    1
  558.843018  9587.019531    450    1
  555.812988  9585.839844    450    1
  554.867004  9584.400391    450    1
  553.638977  9582.240234    450    1
  554.008972  9586.519531    450    1
  558.085999  9586.519531    450    1
  555.638977  9585.679688    450    1
  543.823975  9584.240234    450    1
  551.171021  9581.169922    450    1
  553.862000  9582.690430    450    1
  557.989014  9586.580078    450    1
  554.671021  9584.919922    450    1
  558.388977  9586.599609    450    1
  555.591003  9585.400391    450    1
  553.940979  9584.759766    450    1
  552.750977  9586.799805    450    1
  557.031006  9586.589844    450    1
  555.249023  9585.759766    450    1
  548.726990  9583.330078    450    1
  544.216003  9583.490234    450    1
  553.296997  9586.740234    450    1
  558.018005  9586.990234    450    1
  554.828979  9588.209961    450    1
  554.223999  9585.179688    450    1
  554.494995  9584.589844    450    1
  548.325012  9582.790039    450    1
  543.294983  9583.070312    450    1
  553.799011  9585.339844    450    1
  557.627014  9586.669922    450    1
  554.570007  9585.219727    450    1
  554.578003  9584.709961    450    1
  542.388000  9582.879883    450    1
  553.523010  9585.959961    450    1
  548.109009  9581.730469    450    1
  543.820007  9583.709961    450    1
  548.211975  9585.160156    450    1
  545.875977  9585.690430    450    1
  558.145020  9586.450195    450    1
  547.526978  9582.259766    450    1
  553.695984  9582.419922    450    1
  543.734985  9584.269531    450    1
  547.931030  9579.469727    450    1
  545.856018  9585.099609    450    1
  548.387024  9586.860352    450    1
  555.117981  9585.280273    450    1
  543.531006  9583.669922    450    1
  548.347046  9579.676758    450    1
  557.232971  9586.709961    450    1
  555.088013  9585.280273    450    1
  545.718994  9577.799805    450    1
  545.893982  9584.839844    450    1
  553.921021  9582.450195    450    1
  554.346008  9585.830078    450    1
  548.377014  9582.769531    450    1
  545.794006  9584.540039    450    1
  553.978027  9582.009766    450    1
  557.359985  9586.980469    450    1
  554.275024  9585.610352    450    1
  548.296021  9582.709961    450    1
  543.237976  9583.209961    450    1
  545.848999  9584.889648    450    1
  553.038025  9586.580078    450    1
  557.895996  9587.629883    450    1
  545.987976  9584.669922    450    1
  554.062012  9586.200195    450    1
  555.093018  9586.000000    450    1
  547.650024  9579.870117    450    1
  552.921021  9586.559570    450    1
  554.489014  9586.120117    450    1
  554.473022  9584.820312    450    1
  548.682983  9583.219727    450    1
  556.971985  9586.980469    450    1
  554.119995  9584.669922    450    1
  543.268982  9583.459961    450    1
  547.760986  9580.059570    450    1
  556.908020  9587.030273    450    1
  553.403015  9584.769531    450    1
  548.133972  9579.339844    450    1
  554.051025  9582.139648    450    1
  553.664978  9586.480469    450    1
  556.895020  9587.030273    450    1
  548.471008  9582.820312    450    1
  557.080994  9587.480469    450    1
  553.671997  9585.089844    450    1
  554.822021  9584.339844    450    1
  548.401001  9582.769531    450    1
  553.742981  9581.969727    450    1
  554.112976  9586.440430    450    1
  548.405029  9582.769531    450    1
  557.192993  9587.070312    450    1
  548.476013  9582.830078    450    1
  548.343689  9579.679688    450    1
  554.346985  9583.290039    450    1
  553.294983  9585.719727    450    1
  553.955017  9584.190430    450    1
  548.518005  9582.750000    450    1
  544.195007  9583.129883    450    1
  553.810974  9582.349609    450    1
  557.195984  9587.790039    450    1
  555.288025  9583.129883    450    1
  545.927979  9584.280273    450    1
  545.450989  9586.349609    450    1
  545.835022  9584.339844    450    1
  547.679993  9584.200195    450    1
  548.197021  9585.030273    450    1
  545.043030  9586.120117    450    1
  545.771973  9584.620117    450    1
  545.401001  9585.940430    450    1
  556.950989  9582.589844    450    1
  546.734009  9584.049805    450    1
  545.599976  9583.759766    450    1
  558.487000  9589.620117    450    1
  557.068970  9582.559570    450    1
  546.580017  9584.160156    450    1
  545.609985  9585.709961    450    1
  556.341980  9583.160156    450    1
  546.791016  9584.259766    450    1
  548.255981  9584.740234    450    1
  556.166016  9583.379883    450    1
  546.291016  9584.219727    450    1
  548.164001  9584.849609    450    1
  544.968994  9585.799805    450    1
  547.148987  9581.269531    450    1
  547.901001  9584.440430    450    1
  545.491028  9586.049805    450    1
  547.007996  9582.879883    450    1
  548.241028  9584.629883    450    1
  548.057007  9585.129883    450    1
  546.849976  9580.669922    450    1
  548.271973  9583.769531    450    1
  544.948975  9586.089844    450    1
  545.400024  9586.610352    450    1
  558.237976  9575.940430    450    1
  546.637024  9582.860352    450    1
  548.090027  9584.709961    450    1
  547.831970  9584.910156    450    1
  558.034973  9576.419922    450    1
  548.424988  9584.099609    450    1
  545.049988  9586.070312    450    1
  546.890015  9583.009766    450    1
  548.505005  9584.129883    450    1
  547.463989  9589.639648    450    1
  546.252014  9585.360352    450    1
  548.463013  9584.969727    450    1
  547.742981  9584.799805    450    1
  545.044006  9585.990234    450    1
  546.427002  9583.490234    450    1
  548.465027  9583.879883    450    1
  548.580994  9584.919922    450    1
  545.414978  9586.690430    450    1
  545.125000  9585.820312    450    1
  545.192017  9586.320312    450    1
  546.419983  9583.480469    450    1
  548.023987  9585.280273    450    1
  544.968994  9586.440430    450    1
  546.468018  9584.919922    450    1
  553.874023  9583.280273    450    1
  555.953003  9588.040039    450    1
  547.945984  9584.509766    450    1
  548.411011  9585.009766    450    1
  545.776001  9583.269531    450    1
  548.359985  9585.049805    450    1
  545.366028  9586.129883    450    1
  548.742004  9584.959961    450    1
  551.161987  9587.530273    450    1
  546.635010  9583.879883    450    1
  545.525024  9586.500000    450    1
  548.107971  9584.129883    450    1
  545.284973  9586.450195    450    1
  545.924988  9586.919922    450    1
  544.658020  9586.500000    450    1
  558.268005  9576.669922    450    1
  546.408997  9584.509766    450    1
  548.362976  9584.549805    450    1
  544.531006  9586.469727    450    1
  546.893982  9584.370117    450    1
  546.890991  9580.059570    450    1
  546.341003  9585.019531    450    1
  548.182007  9584.429688    450    1
  548.000977  9585.320312    450    1
  545.645996  9586.259766    450    1
  545.797974  9587.009766    450    1
  547.127991  9582.910156    450    1
  546.237000  9584.110352    450    1
  547.953003  9584.799805    450    1
  545.390015  9586.030273    450    1
  546.408997  9583.519531    450    1
  548.318970  9584.929688    450    1
  546.364014  9583.080078    450    1
  548.299988  9584.000000    450    1
  548.192993  9584.740234    450    1
  545.411987  9586.849609    450    1
  546.893982  9582.980469    450    1
  548.322021  9584.040039    450    1
  548.356018  9584.990234    450    1
  546.804016  9582.669922    450    1
  545.596008  9587.030273    450    1
  546.325989  9583.990234    450    1
  545.312988  9586.330078    450    1
  552.997009  9588.759766    450    1
  548.241028  9584.490234    450    1
  553.114990  9585.410156    450    1
  544.984009  9586.290039    450    1
  545.744995  9586.179688    450    1
  545.918030  9587.099609    450    1
  548.419006  9585.009766    450    1
  548.693970  9583.669922    450    1
  545.973999  9580.009766    450    1
  556.473022  9576.400391    450    1
  555.508972  9576.240234    450    1
  557.151001  9576.320312    450    1
  556.658020  9576.889648    450    1
  556.127014  9575.740234    450    1
  556.543030  9576.280273    450    1
  547.078979  9579.889648    450    1
  546.991028  9584.389648    450    1
  546.737915  9580.178711    450    1
  556.580017  9576.809570    450    1
  557.398010  9576.849609    450    1
  557.065979  9575.860352    450    1
  546.515991  9584.400391    450    1
  546.448975  9584.280273    450    1
  556.711975  9576.549805    450    1
  546.668030  9579.839844    450    1
  557.416016  9576.849609    450    1
  546.885010  9584.459961    450    1
  556.064026  9578.269531    450    1
  557.257996  9577.129883    450    1
  545.987000  9584.799805    450    1
  556.648987  9577.809570    450    1
  557.422974  9577.030273    450    1
  546.580017  9584.610352    450    1
  546.750122  9580.493164    450    1
  556.262024  9577.990234    450    1
  557.525024  9577.059570    450    1
  546.547974  9584.419922    450    1
  546.393005  9579.740234    450    1
  548.085999  9583.839844    450    1
  546.898987  9579.809570    450    1
  556.260986  9578.169922    450    1
  556.023987  9578.040039    450    1
  555.828003  9578.290039    450    1
  555.400024  9577.870117    450    1
  546.624023  9584.410156    450    1
  546.674011  9580.230469    450    1
  546.723999  9583.870117    450    1
  547.302979  9584.309570    450    1
  546.318970  9580.089844    450    1
  549.033020  9584.959961    450    1
  556.112976  9576.120117    450    1
  556.335999  9577.080078    450    1
  546.419006  9580.059570    450    1
  546.096985  9579.980469    450    1
  556.116028  9576.190430    450    1
  557.031982  9576.870117    450    1
  545.578979  9583.780273    450    1
  548.664001  9583.730469    450    1
  546.791748  9578.948242    450    1
  555.622009  9575.980469    450    1
  545.445007  9578.669922    450    1
  546.143005  9585.240234    450    1
  546.633972  9580.049805    450    1
  552.572998  9585.940430    450    1
  546.939026  9583.400391    450    1
  556.995972  9577.110352    450    1
  546.687988  9584.070312    450    1
  546.424988  9579.980469    450    1
  546.794983  9580.059570    450    1
  556.567993  9577.790039    450    1
  556.836975  9577.129883    450    1
  548.520996  9584.019531    450    1
  545.945984  9580.009766    450    1
  555.604980  9576.059570    450    1
  556.565979  9577.339844    450    1
  546.755981  9583.990234    450    1
  548.439026  9584.129883    450    1
  556.101013  9578.290039    450    1
  556.531982  9577.230469    450    1
  556.945984  9576.860352    450    1
  556.742004  9576.230469    450    1
  548.567017  9583.900391    450    1
  546.804993  9579.929688    450    1
  556.810974  9576.900391    450    1
  562.580017  9573.259766    450    1
  546.390991  9580.070312    450    1
  548.473022  9583.849609    450    1
  548.664001  9583.830078    450    1
  546.867004  9580.379883    450    1
  556.142029  9577.400391    450    1
  547.505005  9584.299805    450    1
  546.789001  9580.349609    450    1
  556.520996  9577.559570    450    1
  548.341003  9583.980469    450    1
  547.596985  9580.259766    450    1
  551.221985  9587.540039    450    1
  548.495972  9583.679688    450    1
  557.515015  9586.400391    450    1
  545.580017  9552.759766    450    1
  535.713623  9588.771484    450    1
  556.286987  9578.179688    450    1
  556.994995  9576.719727    450    1
  550.835999  9586.790039    450    1
  546.573975  9580.440430    450    1
  555.437012  9576.230469    450    1
  556.750977  9577.190430    450    1
  556.679016  9578.160156    450    1
  545.021973  9589.519531    450    1
  544.502014  9589.650391    450    1
  557.213013  9577.049805    450    1
  556.916992  9576.820312    450    1
  558.658997  9585.349609    450    1
  545.296021  9588.040039    450    1
  545.429993  9589.730469    450    1
  557.302002  9577.099609    450    1
  559.359009  9578.330078    450    1
  544.859985  9589.559570    450    1
  546.359009  9587.190430    450    1
  557.245972  9576.860352    450    1
  544.362976  9588.410156    450    1
  555.046021  9576.459961    450    1
  557.245972  9576.849609    450    1
  544.445984  9588.379883    450    1
  557.088989  9576.769531    450    1
  555.546692  9575.992188    450    1
  544.572021  9588.410156    450    1
  557.919983  9577.629883    450    1
  557.755981  9577.910156    450    1
  556.211975  9578.660156    450    1
  544.036011  9588.839844    450    1
  557.505005  9578.309570    450    1
  557.130981  9577.080078    450    1
  544.005005  9588.799805    450    1
  558.208984  9576.730469    450    1
  557.513977  9577.030273    450    1
  556.062988  9578.370117    450    1
  544.031006  9588.799805    450    1
  544.059998  9588.799805    450    1
  544.742004  9588.389648    450    1
  558.179016  9576.629883    450    1
  557.161987  9575.799805    450    1
  556.181030  9577.559570    450    1
  556.830994  9576.320312    450    1
  544.947021  9589.599609    450    1
  544.562012  9588.639648    450    1
  558.690979  9576.839844    450    1
  556.906982  9579.690430    450    1
  556.921021  9575.950195    450    1
  544.750977  9589.809570    450    1
  557.916992  9576.450195    450    1
  556.536011  9577.019531    450    1
  544.851013  9589.469727    450    1
  544.731995  9589.929688    450    1
  556.375000  9577.599609    450    1
  557.231995  9576.570312    450    1
  556.567993  9577.589844    450    1
  557.770996  9577.190430    450    1
  557.367981  9577.059570    450    1
  556.242004  9577.509766    450    1
  544.713013  9589.030273    450    1
  545.366028  9589.910156    450    1
  556.226013  9577.919922    450    1
  544.796997  9589.580078    450    1
  545.525024  9589.559570    450    1
  545.625000  9589.110352    450    1
  555.877014  9578.709961    450    1
  544.848999  9589.519531    450    1
  556.609009  9577.589844    450    1
  544.836975  9589.540039    450    1
  556.380981  9575.980469    450    1
  557.172974  9576.160156    450    1
  544.036011  9588.790039    450    1
  557.755981  9577.759766    450    1
  556.801025  9576.799805    450    1
  556.559021  9577.559570    450    1
  557.330994  9577.950195    450    1
  556.135010  9577.559570    450    1
  556.260986  9578.480469    450    1
  558.658020  9580.639648    450    1
  556.565002  9577.570312    450    1
  545.158020  9589.589844    450    1
  557.544312  9577.246094    450    1
  556.088013  9577.540039    450    1
  556.622009  9577.769531    450    1
  544.414978  9589.360352    450    1
  557.265015  9578.389648    450    1
  557.068970  9577.259766    450    1
  544.379028  9589.219727    450    1
  556.723999  9576.740234    450    1
  556.414001  9576.530273    450    1
  555.039001  9576.629883    450    1
  556.702026  9576.769531    450    1
  556.151978  9578.530273    450    1
  557.099976  9578.830078    450    1
  544.888977  9589.230469    450    1
  557.257019  9578.379883    450    1
  557.480896  9578.441406    450    1
  557.325012  9577.929688    450    1
  556.765991  9576.389648    450    1
  544.297974  9589.349609    450    1
  558.190002  9576.400391    450    1
  556.130005  9577.889648    450    1
  544.991028  9589.580078    450    1
  557.234009  9578.160156    450    1
  558.151978  9577.959961    450    1
  552.507019  9584.530273    450    1
  556.632996  9584.530273    450    1
  555.081970  9581.089844    450    1
  558.197998  9577.940430    450    1
  555.203674  9579.229492    450    1
  551.851990  9584.570312    450    1
  555.921021  9580.320312    450    1
  556.145020  9580.610352    450    1
  551.666016  9583.280273    450    1
  551.831970  9583.309570    450    1
  556.211975  9578.580078    450    1
  555.708008  9580.230469    450    1
  555.226013  9580.019531    450    1
  560.190979  9579.469727    450    1
  552.760010  9584.650391    450    1
  552.556030  9584.570312    450    1
  555.135010  9579.990234    450    1
  559.052979  9578.179688    450    1
  558.692993  9578.009766    450    1
  551.843018  9583.259766    450    1
  559.971985  9579.330078    450    1
  555.343994  9580.900391    450    1
  557.830994  9577.570312    450    1
  551.645996  9583.250000    450    1
  555.135010  9580.969727    450    1
  557.687012  9580.400391    450    1
  551.780029  9583.280273    450    1
  552.208984  9583.570312    450    1
  556.914001  9580.280273    450    1
  556.534973  9584.599609    450    1
  556.531982  9584.599609    450    1
  559.658997  9578.980469    450    1
  553.135010  9586.080078    450    1
  560.832153  9578.919922    450    1
  551.650024  9583.349609    450    1
  556.604004  9580.290039    450    1
  557.651001  9577.299805    450    1
  559.023987  9579.019531    450    1
  552.732971  9584.639648    450    1
  555.112976  9580.610352    450    1
  556.559998  9584.599609    450    1
  562.580017  9573.259766    450    1
  557.692993  9577.280273    450    1
  559.802002  9579.000000    450    1
  555.856995  9581.070312    450    1
  554.828979  9581.040039    450    1
  559.997009  9579.429688    450    1
  556.223022  9580.559570    450    1
  555.463013  9581.179688    450    1
  557.784973  9579.540039    450    1
  559.114014  9578.040039    450    1
  556.607788  9582.126953    450    1
  557.888000  9577.269531    450    1
  558.450989  9577.919922    450    1
  550.960999  9583.559570    450    1
  555.843994  9580.309570    450    1
  557.948242  9577.908203    450    1
  558.114014  9579.500000    450    1
  559.060974  9578.059570    450    1
  551.481018  9583.259766    450    1
  551.838013  9583.589844    450    1
  558.018127  9577.985352    450    1
  560.872986  9579.320312    450    1
  554.825989  9580.990234    450    1
  554.598999  9581.230469    450    1
  560.346008  9579.139648    450    1
  551.924011  9583.269531    450    1
  554.630981  9581.169922    450    1
  557.885010  9577.410156    450    1
  551.806030  9583.219727    450    1
  559.172363  9579.907227    450    1
  554.442017  9581.179688    450    1
  552.434998  9582.730469    450    1
  556.302002  9580.589844    450    1
  560.262024  9579.120117    450    1
  551.926025  9584.519531    450    1
  560.869019  9579.459961    450    1
  555.148010  9580.929688    450    1
  560.637024  9579.179688    450    1
  561.606018  9580.700195    450    1
  552.023010  9584.490234    450    1
  555.431030  9580.679688    450    1
  559.002991  9580.669922    450    1
  557.892029  9577.269531    450    1
  558.773987  9577.900391    450    1
  555.387024  9580.540039    450    1
  558.799988  9578.080078    450    1
  560.804016  9579.799805    450    1
  555.138000  9581.259766    450    1
  552.104004  9583.370117    450    1
  542.650024  9568.389648    450    1
  555.169983  9580.860352    450    1
  555.065002  9586.190430    450    1
  551.879028  9583.459961    450    1
  558.841003  9578.089844    450    1
  560.893982  9579.519531    450    1
  552.304993  9582.709961    450    1
  558.453979  9582.959961    450    1
  557.133972  9584.410156    450    1
  558.380005  9582.900391    450    1
  545.268005  9588.709961    450    1
  550.575989  9581.719727    450    1
  549.651978  9581.849609    450    1
  556.010010  9581.459961    450    1
  550.684998  9581.669922    450    1
  550.374023  9581.669922    450    1
  551.117004  9587.580078    450    1
  545.564026  9589.129883    450    1
  552.905029  9584.980469    450    1
  558.348999  9582.629883    450    1
  550.465027  9581.639648    450    1
  550.112976  9581.980469    450    1
  549.940979  9580.620117    450    1
  544.989990  9588.870117    450    1
  551.496338  9580.941406    450    1
  545.047974  9588.830078    450    1
  549.895996  9582.089844    450    1
  550.151001  9581.940430    450    1
  555.627014  9581.660156    450    1
  545.004028  9588.799805    450    1
  544.903015  9588.440430    450    1
  550.646973  9581.339844    450    1
  550.237000  9582.169922    450    1
  545.841980  9587.990234    450    1
  550.547974  9581.889648    450    1
  545.568970  9588.129883    450    1
  550.403015  9581.940430    450    1
  550.004028  9581.620117    450    1
  556.028015  9581.459961    450    1
  554.940002  9581.740234    450    1
  545.856018  9588.059570    450    1
  545.575012  9588.240234    450    1
  550.393005  9581.940430    450    1
  550.307007  9582.129883    450    1
  554.843994  9582.089844    450    1
  545.327576  9588.863281    450    1
  550.620972  9581.639648    450    1
  550.729004  9581.509766    450    1
  555.333008  9582.200195    450    1
  555.315002  9581.919922    450    1
  558.409973  9583.030273    450    1
  550.267029  9582.280273    450    1
  551.112000  9581.219727    450    1
  545.333008  9589.719727    450    1
  551.090027  9581.059570    450    1
  558.437988  9582.759766    450    1
  545.299988  9588.219727    450    1
  544.982971  9588.679688    450    1
  545.284973  9588.169922    450    1
  551.247986  9580.870117    450    1
  555.642029  9582.059570    450    1
  545.210022  9588.549805    450    1
  549.971985  9581.509766    450    1
  554.945007  9581.620117    450    1
  554.520020  9581.459961    450    1
  558.544983  9582.940430    450    1
  551.385010  9581.259766    450    1
  554.726990  9581.580078    450    1
  554.385010  9581.500000    450    1
  545.567993  9589.160156    450    1
  555.213989  9581.940430    450    1
  558.552002  9582.759766    450    1
  545.317993  9589.009766    450    1
  549.981995  9581.469727    450    1
  555.495972  9581.860352    450    1
  554.731995  9581.400391    450    1
  558.460999  9583.019531    450    1
  545.112976  9589.190430    450    1
  545.549011  9588.400391    450    1
  551.434998  9581.009766    450    1
  550.403992  9581.419922    450    1
  545.452026  9588.400391    450    1
  554.978027  9581.459961    450    1
  545.094971  9588.780273    450    1
  554.872986  9582.059570    450    1
  558.353027  9582.820312    450    1
  545.340027  9589.730469    450    1
  545.268982  9589.049805    450    1
  551.093994  9580.839844    450    1
  558.544983  9583.150391    450    1
  544.987976  9589.139648    450    1
  550.598999  9581.950195    450    1
  558.255981  9580.480469    450    1
  551.174988  9581.160156    450    1
  550.544006  9581.190430    450    1
  558.499023  9582.900391    450    1
  549.604004  9579.629883    450    1
  555.107971  9581.929688    450    1
  555.788025  9581.559570    450    1
  545.228027  9588.280273    450    1
  550.538025  9581.330078    450    1
  551.247986  9580.870117    450    1
  559.521973  9582.780273    450    1
  545.411987  9588.230469    450    1
  551.075989  9581.179688    450    1
  550.304016  9582.139648    450    1
  555.070984  9581.809570    450    1
  555.059021  9581.700195    450    1
  559.658997  9582.769531    450    1
  550.541016  9582.080078    450    1
  550.474976  9581.830078    450    1
  555.020996  9581.540039    450    1
  555.854004  9581.790039    450    1
  557.408997  9583.860352    450    1
  545.224976  9588.820312    450    1
  551.083008  9581.120117    450    1
  554.833008  9587.389648    450    1
  550.296021  9581.179688    450    1
  553.734009  9586.660156    450    1
  556.400024  9586.790039    450    1
  555.677002  9586.400391    450    1
  545.239014  9584.959961    450    1
  545.142029  9584.959961    450    1
  554.237000  9581.500000    450    1
  554.568970  9587.540039    450    1
  554.984009  9586.480469    450    1
  548.901978  9585.480469    450    1
  555.067017  9582.089844    450    1
  554.315979  9587.190430    450    1
  545.195984  9584.679688    450    1
  545.083008  9585.000000    450    1
  555.093994  9582.080078    450    1
  554.056030  9587.299805    450    1
  552.882019  9586.169922    450    1
  555.750977  9586.990234    450    1
  556.575012  9586.230469    450    1
  554.130005  9583.530273    450    1
  556.591003  9586.219727    450    1
  554.997986  9584.660156    450    1
  554.638000  9587.339844    450    1
  555.487000  9586.400391    450    1
  556.581970  9586.219727    450    1
  545.450989  9585.400391    450    1
  554.096985  9583.809570    450    1
  553.979004  9583.599609    450    1
  556.458008  9586.259766    450    1
  555.724976  9586.120117    450    1
  545.198975  9585.259766    450    1
  553.752991  9583.870117    450    1
  552.140015  9586.740234    450    1
  555.526978  9586.500000    450    1
  555.934021  9586.639648    450    1
  556.031006  9586.129883    450    1
  553.594971  9583.929688    450    1
  554.299988  9583.450195    450    1
  554.129028  9587.860352    450    1
  556.317993  9587.009766    450    1
  555.635986  9587.410156    450    1
  554.244995  9583.759766    450    1
  555.552002  9587.070312    450    1
  545.841980  9584.330078    450    1
  553.627991  9583.940430    450    1
  554.906982  9582.419922    450    1
  554.781982  9587.150391    450    1
  556.090027  9586.900391    450    1
  554.132996  9583.719727    450    1
  554.742004  9587.040039    450    1
  555.661987  9587.400391    450    1
  554.122986  9583.530273    450    1
  554.783020  9587.599609    450    1
  556.093018  9587.080078    450    1
  545.385986  9584.950195    450    1
  555.857971  9581.849609    450    1
  545.104004  9584.799805    450    1
  554.057068  9583.943359    450    1
  552.333008  9586.870117    450    1
  554.577026  9581.709961    450    1
  555.130005  9586.389648    450    1
  554.351013  9587.540039    450    1
  554.809998  9586.860352    450    1
  555.664978  9587.139648    450    1
  553.783020  9583.660156    450    1
  553.734985  9584.080078    450    1
  554.797974  9581.559570    450    1
  554.568970  9581.830078    450    1
  554.237000  9587.200195    450    1
  554.978027  9586.589844    450    1
  555.796021  9586.740234    450    1
  555.211975  9587.150391    450    1
  554.146973  9587.309570    450    1
  555.229980  9587.459961    450    1
  553.731018  9583.679688    450    1
  555.398010  9581.929688    450    1
  554.268982  9587.719727    450    1
  555.140015  9587.500000    450    1
  554.927002  9587.030273    450    1
  555.138977  9587.490234    450    1
  545.330994  9585.009766    450    1
  554.492004  9581.980469    450    1
  554.935974  9587.019531    450    1
  546.140991  9584.190430    450    1
  554.192993  9583.820312    450    1
  553.846008  9583.870117    450    1
  554.797974  9581.679688    450    1
  555.882019  9586.019531    450    1
  554.297974  9586.799805    450    1
  553.661011  9583.839844    450    1
  554.184998  9583.690430    450    1
  553.981018  9588.730469    450    1
  554.757019  9581.709961    450    1
  557.119995  9584.440430    450    1
  555.841003  9586.049805    450    1
  545.283020  9585.230469    450    1
  549.966003  9582.389648    450    1
  545.250977  9585.290039    450    1
  556.510010  9587.099609    450    1
  545.101990  9577.809570    450    1
  554.231995  9581.570312    450    1
  556.528015  9586.190430    450    1
  545.060974  9584.980469    450    1
  554.414001  9583.629883    450    1
  554.284973  9583.750000    450    1
  554.263000  9583.559570    450    1
  546.020996  9581.049805    450    1
  556.520020  9587.099609    450    1
  545.242981  9585.440430    450    1
  554.607971  9581.740234    450    1
  545.322998  9585.120117    450    1
  545.206970  9585.360352    450    1
  553.609009  9583.669922    450    1
  550.606995  9585.440430    450    1
  550.882019  9584.900391    450    1
  552.250000  9586.889648    450    1
  558.955994  9585.209961    450    1
  558.588989  9585.509766    450    1
  552.098999  9586.000000    450    1
  550.366028  9584.169922    450    1
  551.908997  9587.530273    450    1
  559.434021  9585.830078    450    1
  551.557007  9587.230469    450    1
  558.622986  9585.349609    450    1
  552.327026  9587.019531    450    1
  552.247986  9578.009766    450    1
  550.059021  9584.530273    450    1
  558.573975  9585.580078    450    1
  558.773987  9585.830078    450    1
  552.224976  9578.019531    450    1
  552.364990  9586.459961    450    1
  550.249023  9584.469727    450    1
  550.491028  9584.299805    450    1
  552.362000  9586.459961    450    1
  550.601990  9585.009766    450    1
  558.747986  9585.309570    450    1
  556.612000  9585.360352    450    1
  559.004028  9585.860352    450    1
  551.974976  9586.540039    450    1
  543.398010  9582.089844    450    1
  543.247986  9583.469727    450    1
  558.646973  9585.599609    450    1
  558.403992  9585.839844    450    1
  551.562012  9586.950195    450    1
  558.916016  9585.070312    450    1
  557.693970  9586.339844    450    1
  558.336975  9585.870117    450    1
  552.101013  9578.019531    450    1
  550.340027  9584.620117    450    1
  554.280029  9587.730469    450    1
  552.060974  9584.099609    450    1
  553.781006  9586.179688    450    1
  550.419983  9584.769531    450    1
  556.674988  9585.629883    450    1
  552.088013  9587.089844    450    1
  551.354004  9584.339844    450    1
  552.020996  9586.910156    450    1
  551.382019  9586.650391    450    1
  550.752991  9584.259766    450    1
  558.968018  9585.219727    450    1
  558.763000  9585.120117    450    1
  552.255981  9584.320312    450    1
  558.422974  9585.169922    450    1
  551.887024  9586.440430    450    1
  551.536011  9586.139648    450    1
  550.935974  9584.820312    450    1
  558.950012  9585.250000    450    1
  558.901001  9585.160156    450    1
  558.848022  9585.230469    450    1
  557.206970  9586.320312    450    1
  556.588989  9586.250000    450    1
  558.888000  9585.540039    450    1
  558.749023  9585.320312    450    1
  542.702026  9583.059570    450    1
  551.070007  9584.610352    450    1
  558.851990  9585.360352    450    1
  551.307007  9586.139648    450    1
  554.919006  9581.400391    450    1
  554.403992  9588.049805    450    1
  559.010986  9585.419922    450    1
  558.648987  9586.040039    450    1
  550.218018  9584.540039    450    1
  551.158997  9586.070312    450    1
  550.393982  9585.240234    450    1
  558.827026  9585.099609    450    1
  553.171997  9579.700195    450    1
  550.747009  9584.620117    450    1
  558.565979  9585.469727    450    1
  558.572021  9585.669922    450    1
  550.351990  9584.269531    450    1
  551.770020  9587.089844    450    1
  558.919006  9585.339844    450    1
  557.429993  9586.429688    450    1
  553.182007  9579.679688    450    1
  554.306030  9588.700195    450    1
  549.687988  9584.570312    450    1
  558.481995  9585.709961    450    1
  558.364014  9585.759766    450    1
  551.056030  9585.320312    450    1
  559.197021  9585.459961    450    1
  550.461975  9584.240234    450    1
  551.302002  9585.290039    450    1
  558.698975  9585.389648    450    1
  558.974976  9585.320312    450    1
  550.937988  9585.759766    450    1
  550.757996  9585.209961    450    1
  558.710022  9585.419922    450    1
  551.385986  9586.139648    450    1
  551.312012  9585.309570    450    1
  556.385071  9586.056641    450    1
  550.184021  9584.929688    450    1
  551.539978  9586.969727    450    1
  552.458984  9578.110352    450    1
  551.080994  9578.599609    450    1
  546.213013  9580.769531    450    1
  555.229980  9575.419922    450    1
  553.411987  9574.660156    450    1
  555.090027  9575.639648    450    1
  552.495972  9574.700195    450    1
  545.476990  9578.639648    450    1
  550.807983  9578.849609    450    1
  545.408020  9579.599609    450    1
  555.070007  9575.599609    450    1
  549.674988  9582.889648    450    1
  554.445984  9575.150391    450    1
  554.955994  9587.580078    450    1
  553.156982  9574.849609    450    1
  551.955017  9580.120117    450    1
  546.135986  9581.110352    450    1
  552.325989  9579.519531    450    1
  545.356018  9579.639648    450    1
  552.697021  9574.669922    450    1
  545.382019  9579.620117    450    1
  553.361145  9574.679688    450    1
  551.963013  9577.559570    450    1
  545.888000  9580.870117    450    1
  546.028015  9581.019531    450    1
  552.229004  9575.240234    450    1
  552.945007  9575.929688    450    1
  545.315979  9579.660156    450    1
  553.054993  9574.330078    450    1
  552.414001  9578.259766    450    1
  546.575012  9580.769531    450    1
  553.396973  9575.179688    450    1
  546.260986  9580.719727    450    1
  553.726990  9576.089844    450    1
  552.658997  9574.830078    450    1
  552.653992  9576.009766    450    1
  546.401978  9580.849609    450    1
  552.791992  9575.080078    450    1
  551.797974  9578.080078    450    1
  542.650024  9568.389648    450    1
  545.718018  9580.679688    450    1
  553.106995  9574.419922    450    1
  557.116028  9588.429688    450    1
  552.262573  9575.908203    450    1
  551.875000  9577.429688    450    1
  552.648987  9574.860352    450    1
  547.788025  9587.410156    450    1
  555.362000  9575.360352    450    1
  554.142456  9575.081055    450    1
  546.588989  9584.059570    450    1
  553.432007  9576.240234    450    1
  551.233826  9578.109375    450    1
  546.182007  9581.000000    450    1
  553.502991  9576.190430    450    1
  552.513000  9574.919922    450    1
  552.620972  9574.809570    450    1
  550.381104  9586.194336    450    1
  553.403015  9576.370117    450    1
  546.674988  9580.889648    450    1
  552.797974  9586.929688    450    1
  554.651001  9573.419922    450    1
  552.520020  9574.540039    450    1
  552.919006  9576.049805    450    1
  545.994995  9581.000000    450    1
  554.705994  9574.839844    450    1
  553.184998  9576.150391    450    1
  552.744995  9574.919922    450    1
  550.859009  9578.339844    450    1
  545.781006  9580.250000    450    1
  552.476990  9574.980469    450    1
  558.427979  9582.990234    450    1
  550.640259  9577.326172    450    1
  545.755981  9580.320312    450    1
  554.010986  9574.959961    450    1
  555.203979  9575.360352    450    1
  552.955017  9574.650391    450    1
  546.039978  9580.320312    450    1
  555.232971  9575.490234    450    1
  552.705017  9574.950195    450    1
  552.414978  9574.860352    450    1
  553.135986  9574.639648    450    1
  552.348022  9574.459961    450    1
  552.874023  9576.400391    450    1
  543.471008  9581.389648    450    1
  543.838989  9580.669922    450    1
  544.395020  9582.519531    450    1
  544.620972  9583.040039    450    1
  543.448975  9581.299805    450    1
  544.838013  9581.599609    450    1
  552.338013  9574.709961    450    1
  552.885986  9575.780273    450    1
  543.140015  9581.000000    450    1
  543.783997  9581.410156    450    1
  544.663025  9582.759766    450    1
  552.171997  9574.849609    450    1
  543.117981  9582.299805    450    1
  544.041016  9582.009766    450    1
  544.671997  9582.370117    450    1
  543.760986  9580.480469    450    1
  543.505981  9580.860352    450    1
  544.515991  9581.549805    450    1
  551.695007  9587.519531    450    1
  544.236023  9581.410156    450    1
  552.872986  9575.759766    450    1
  543.255005  9581.580078    450    1
  544.289978  9581.620117    450    1
  544.812988  9582.320312    450    1
  542.575989  9581.429688    450    1
  543.077026  9582.030273    450    1
  552.625977  9574.629883    450    1
  552.703003  9575.129883    450    1
  544.815979  9581.280273    450    1
  543.554016  9581.919922    450    1
  544.776001  9582.339844    450    1
  544.197998  9581.549805    450    1
  552.909973  9574.660156    450    1
  544.138977  9581.540039    450    1
  544.583008  9582.480469    450    1
  544.565002  9582.299805    450    1
  552.213013  9575.080078    450    1
  538.484680  9583.861328    450    1
  552.698975  9574.490234    450    1
  553.038025  9576.089844    450    1
  543.591003  9581.200195    450    1
  543.128113  9582.074219    450    1
  545.099976  9580.809570    450    1
  554.124023  9587.509766    450    1
  543.820007  9581.129883    450    1
  544.557983  9582.099609    450    1
  544.431030  9580.509766    450    1
  544.789001  9580.910156    450    1
  552.445984  9574.769531    450    1
  544.734009  9580.830078    450    1
  544.843018  9580.849609    450    1
  544.223022  9581.089844    450    1
  544.526978  9580.379883    450    1
  543.771973  9581.240234    450    1
  545.110291  9581.574219    450    1
  544.932983  9580.549805    450    1
  544.666992  9581.740234    450    1
  544.719971  9581.769531    450    1
  543.802002  9581.070312    450    1
  554.593994  9573.330078    450    1
  546.265015  9580.429688    450    1
  543.979004  9580.450195    450    1
  543.288025  9581.230469    450    1
  544.187012  9581.870117    450    1
  543.666016  9582.389648    450    1
  544.752991  9582.160156    450    1
  552.843018  9576.129883    450    1
  542.554016  9581.360352    450    1
  544.666992  9581.230469    450    1
  543.705994  9581.089844    450    1
  544.072021  9581.910156    450    1
  549.349976  9586.030273    450    1
  552.767029  9576.150391    450    1
  542.945984  9581.230469    450    1
  542.776001  9581.370117    450    1
  551.031982  9584.660156    450    1
  544.489990  9581.299805    450    1
  543.426025  9581.099609    450    1
  544.364990  9580.669922    450    1
  544.453003  9581.299805    450    1
  542.656982  9581.419922    450    1
  544.333984  9581.679688    450    1
  544.422974  9580.769531    450    1
  544.413025  9580.809570    450    1
  542.375549  9582.225586    450    1
  543.572998  9582.339844    450    1
  542.078003  9581.190430    450    1
  544.219971  9580.780273    450    1
  541.778015  9580.950195    450    1
  543.645996  9580.919922    450    1
  544.609009  9582.209961    450    1
  543.961975  9580.519531    450    1
  544.763000  9581.780273    450    1
  544.408997  9582.269531    450    1
  552.445984  9575.820312    450    1
  543.817017  9580.660156    450    1
  545.200012  9580.969727    450    1
  545.015015  9581.719727    450    1
  544.497986  9582.509766    450    1
  544.882996  9582.400391    450    1
  559.844971  9587.839844    450    1
  543.393005  9581.150391    450    1
  558.632019  9587.730469    450    1
  543.521973  9581.530273    450    1
  544.065979  9580.980469    450    1
  558.353027  9587.730469    450    1
  544.161987  9580.929688    450    1
  559.526978  9588.230469    450    1
  544.242004  9581.700195    450    1
  544.627991  9583.080078    450    1
  543.866028  9582.429688    450    1
  544.439026  9582.679688    450    1
  544.752991  9580.740234    450    1
  543.517029  9580.919922    450    1
  553.488770  9574.675781    450    1
  543.435974  9580.610352    450    1
  543.052612  9582.070312    450    1
  560.099976  9586.679688    450    1
  545.244019  9580.929688    450    1
  544.710022  9581.750000    450    1
  544.611023  9582.769531    450    1
  544.276001  9582.299805    450    1
  559.301025  9587.929688    450    1
  544.294006  9581.339844    450    1
  557.684021  9588.339844    450    1
  545.148010  9580.889648    450    1
  544.614990  9581.059570    450    1
  556.434021  9587.440430    450    1
  559.851990  9587.219727    450    1
  543.747009  9581.320312    450    1
  544.474976  9580.370117    450    1
  545.044006  9581.709961    450    1
  544.508972  9582.230469    450    1
  544.614014  9582.559570    450    1
  544.726013  9580.330078    450    1
  544.265015  9582.219727    450    1
  560.039001  9587.750000    450    1
  544.804016  9580.129883    450    1
  544.848999  9581.669922    450    1
  559.731018  9587.219727    450    1
  557.802979  9587.919922    450    1
  544.401001  9580.309570    450    1
  544.052979  9580.610352    450    1
  543.572998  9581.299805    450    1
  544.838013  9581.650391    450    1
  559.695007  9587.290039    450    1
  544.197998  9580.570312    450    1
  544.137024  9582.370117    450    1
  543.745972  9581.169922    450    1
  543.536011  9581.849609    450    1
  559.685974  9587.309570    450    1
  543.887024  9581.200195    450    1
  558.057983  9588.459961    450    1
  544.723022  9580.309570    450    1
  559.869019  9588.299805    450    1
  559.257019  9588.320312    450    1
  551.045654  9587.417969    450    1
  544.726013  9581.809570    450    1
  559.627991  9587.410156    450    1
  558.044983  9588.469727    450    1
  545.155029  9580.799805    450    1
  558.098022  9588.509766    450    1
  559.752014  9588.540039    450    1
  559.617981  9588.780273    450    1
  544.538025  9581.230469    450    1
  559.601990  9588.669922    450    1
  558.577026  9587.700195    450    1
  544.041016  9581.950195    450    1
  543.182983  9580.809570    450    1
  544.146973  9580.929688    450    1
  543.997009  9582.389648    450    1
  559.538025  9587.589844    450    1
  542.997986  9580.889648    450    1
  544.043030  9580.990234    450    1
  544.911987  9582.469727    450    1
  544.122986  9582.290039    450    1
  559.625000  9588.219727    450    1
  544.304993  9580.639648    450    1
  544.393982  9581.580078    450    1
  558.979004  9588.070312    450    1
  558.346985  9587.769531    450    1
  559.174988  9588.379883    450    1
  558.442017  9587.990234    450    1
  543.731995  9581.070312    450    1
  559.119995  9587.950195    450    1
  557.857971  9587.889648    450    1
  545.656006  9577.780273    450    1
  543.125000  9581.269531    450    1
  544.330994  9581.509766    450    1
  544.181030  9582.070312    450    1
  543.960999  9581.129883    450    1
  558.487000  9588.000000    450    1
  542.273987  9582.070312    450    1
  547.955017  9587.230469    450    1
  542.117981  9582.099609    450    1
  544.564026  9582.730469    450    1
  544.413025  9582.099609    450    1
  558.612976  9588.910156    450    1
  544.622986  9582.099609    450    1
  558.539978  9588.650391    450    1
  559.172974  9589.879883    450    1
  544.538025  9582.139648    450    1
  559.366028  9589.950195    450    1
  558.241028  9588.500000    450    1
  555.078003  9579.490234    450    1
  554.630981  9579.530273    450    1
  558.552002  9588.849609    450    1
  558.697998  9590.089844    450    1
  558.261169  9588.549805    450    1
  559.396973  9589.040039    450    1
  559.463013  9588.540039    450    1
  554.671997  9579.839844    450    1
  554.653015  9579.549805    450    1
  558.927979  9590.139648    450    1
  559.419006  9589.280273    450    1
  558.971008  9590.120117    450    1
  544.145020  9580.379883    450    1
  558.844971  9589.849609    450    1
  558.426025  9588.730469    450    1
  558.778992  9590.309570    450    1
  559.300232  9589.892578    450    1
  558.421021  9588.599609    450    1
  558.468018  9588.780273    450    1
  558.710999  9589.599609    450    1
  559.216980  9588.950195    450    1
  559.398987  9589.549805    450    1
  558.393005  9588.679688    450    1
  554.778992  9579.469727    450    1
  546.518005  9591.379883    450    1
  557.802979  9588.019531    450    1
  558.776001  9589.919922    450    1
  554.671021  9580.269531    450    1
  548.560974  9589.919922    450    1
  558.794983  9589.910156    450    1
  555.299011  9579.709961    450    1
  559.330017  9588.900391    450    1
  554.684021  9579.690430    450    1
  553.101990  9585.780273    450    1
  554.624023  9579.490234    450    1
  556.708008  9586.320312    450    1
  559.328979  9589.440430    450    1
  558.520996  9588.599609    450    1
  559.289978  9589.549805    450    1
  558.369019  9588.700195    450    1
  558.432007  9588.849609    450    1
  554.627014  9579.490234    450    1
  553.010986  9581.429688    450    1
  559.593018  9588.860352    450    1
  558.708008  9588.669922    450    1
  535.704834  9588.780273    450    1
  558.369507  9588.597656    450    1
  559.187012  9589.980469    450    1
  559.413025  9589.500000    450    1
  559.585999  9588.870117    450    1
  558.572021  9588.759766    450    1
  558.310669  9588.623047    450    1
  556.093994  9583.089844    450    1
  559.458984  9589.419922    450    1
  559.109985  9587.950195    450    1
  558.164001  9588.339844    450    1
  551.759705  9587.024414    450    1
  558.604980  9588.870117    450    1
  558.452026  9588.709961    450    1
  559.520996  9588.990234    450    1
  554.848999  9579.700195    450    1
  554.669983  9579.700195    450    1
  558.559021  9588.799805    450    1
  558.078003  9558.379883    450    1
  558.629028  9588.940430    450    1
  559.481995  9589.320312    450    1
  558.625000  9588.940430    450    1
  559.268005  9589.580078    450    1
  554.637024  9579.459961    450    1
  559.293030  9590.099609    450    1
  558.447998  9588.860352    450    1
  558.632996  9588.719727    450    1
  559.093994  9589.940430    450    1
  559.356018  9589.969727    450    1
  558.591003  9588.849609    450    1
  559.495972  9589.030273    450    1
  554.624023  9579.459961    450    1
  559.068970  9590.000000    450    1
  559.150024  9587.950195    450    1
  555.715027  9580.669922    450    1
  558.458008  9588.849609    450    1
  543.565002  9583.160156    450    1
  559.216003  9588.950195    450    1
  557.895020  9588.160156    450    1
  558.523987  9588.669922    450    1
  558.507019  9588.799805    450    1
  552.562988  9588.629883    450    1
  559.387024  9589.400391    450    1
  552.862976  9581.339844    450    1
  559.283997  9589.639648    450    1
  552.950989  9581.190430    450    1
  546.114014  9585.549805    450    1
  542.456970  9581.480469    450    1
  546.304993  9585.370117    450    1
  546.122009  9585.610352    450    1
  546.263977  9589.490234    450    1
  546.507996  9585.169922    450    1
  546.807983  9585.040039    450    1
  545.640015  9577.990234    450    1
  546.208984  9585.280273    450    1
  546.268005  9585.419922    450    1
  546.596008  9587.490234    450    1
  552.752991  9587.980469    450    1
  548.388000  9580.740234    450    1
  546.526978  9589.259766    450    1
  545.195007  9578.389648    450    1
  546.984009  9584.940430    450    1
  541.414978  9581.349609    450    1
  548.531006  9584.400391    450    1
  553.158020  9581.469727    450    1
  546.681030  9585.259766    450    1
  546.732971  9577.339844    450    1
  545.169983  9578.480469    450    1
  546.943970  9585.000000    450    1
  541.520020  9580.610352    450    1
  546.559021  9587.490234    450    1
  547.758972  9580.280273    450    1
  547.999023  9580.440430    450    1
  552.841003  9581.230469    450    1
  546.653015  9589.120117    450    1
  545.182007  9578.190430    450    1
  541.419983  9581.169922    450    1
  545.924011  9586.910156    450    1
  546.976990  9584.969727    450    1
  558.562012  9580.070312    450    1
  541.870972  9581.290039    450    1
  541.690002  9581.110352    450    1
  552.684021  9581.490234    450    1
  545.109985  9578.599609    450    1
  546.922974  9585.030273    450    1
  546.133972  9586.570312    450    1
  546.286987  9589.200195    450    1
  545.169983  9578.780273    450    1
  546.901978  9585.049805    450    1
  552.781006  9581.299805    450    1
  546.653015  9585.290039    450    1
  546.399536  9585.442383    450    1
  548.244019  9584.820312    450    1
  541.429016  9580.969727    450    1
  546.403015  9585.440430    450    1
  541.393982  9580.980469    450    1
  552.750977  9581.230469    450    1
  545.713013  9578.110352    450    1
  547.377014  9584.469727    450    1
  558.937012  9580.080078    450    1
  542.583984  9580.780273    450    1
  546.081970  9586.969727    450    1
  552.960022  9581.490234    450    1
  545.768982  9577.910156    450    1
  542.068970  9580.910156    450    1
  546.773010  9586.839844    450    1
  546.221008  9585.269531    450    1
  542.456970  9580.809570    450    1
  546.232971  9585.740234    450    1
  545.210022  9578.490234    450    1
  557.656006  9580.049805    450    1
  553.815002  9580.570312    450    1
  546.208984  9585.349609    450    1
  543.015015  9580.799805    450    1
  541.887024  9581.530273    450    1
  548.478027  9580.849609    450    1
  545.888977  9589.169922    450    1
  545.239990  9578.669922    450    1
  547.606018  9583.679688    450    1
  541.781982  9581.080078    450    1
  542.348022  9581.230469    450    1
  548.231018  9580.139648    450    1
  548.580017  9584.269531    450    1
  544.799988  9578.639648    450    1
  541.494019  9581.169922    450    1
  542.166016  9581.280273    450    1
  545.934998  9586.889648    450    1
  547.814026  9580.330078    450    1
  545.177002  9578.370117    450    1
  542.848999  9581.360352    450    1
  547.299011  9579.040039    450    1
  546.205994  9589.209961    450    1
  546.149231  9585.348633    450    1
  542.617981  9581.429688    450    1
  552.986023  9579.730469    450    1
  546.643005  9589.099609    450    1
  545.216980  9578.349609    450    1
  546.442017  9585.320312    450    1
  546.809998  9584.830078    450    1
  546.523987  9589.009766    450    1
  545.221008  9578.530273    450    1
  546.267029  9589.559570    450    1
  546.443970  9585.320312    450    1
  558.164978  9580.349609    450    1
  546.185974  9587.250000    450    1
  546.107971  9587.230469    450    1
  547.362000  9579.230469    450    1
  553.632019  9580.280273    450    1
  557.773987  9580.700195    450    1
  546.443970  9587.219727    450    1
  546.611023  9587.500000    450    1
  546.747009  9587.150391    450    1
  547.856995  9580.259766    450    1
  546.966003  9584.969727    450    1
  553.807983  9580.410156    450    1
  553.823975  9580.490234    450    1
  554.187012  9577.450195    450    1
  553.585571  9576.853516    450    1
  544.723999  9588.200195    450    1
  553.144104  9577.010742    450    1
  544.841003  9588.490234    450    1
  553.554688  9576.811523    450    1
  554.734985  9577.349609    450    1
  553.187378  9577.066406    450    1
  544.148010  9588.429688    450    1
  553.755005  9579.940430    450    1
  554.320984  9578.139648    450    1
  544.788025  9588.500000    450    1
  554.517029  9578.019531    450    1
  553.304138  9577.175781    450    1
  544.875000  9588.259766    450    1
  553.692139  9576.980469    450    1
  554.294983  9578.110352    450    1
  545.247986  9588.030273    450    1
  559.716431  9576.425781    450    1
  554.607971  9577.879883    450    1
  554.607971  9577.889648    450    1
  545.632996  9588.259766    450    1
  544.367004  9588.419922    450    1
  554.398987  9577.549805    450    1
  554.323975  9578.099609    450    1
  554.504028  9578.049805    450    1
  545.258972  9588.200195    450    1
  544.075012  9588.379883    450    1
  553.445007  9580.290039    450    1
  553.642029  9578.769531    450    1
  544.221985  9588.360352    450    1
  553.557373  9576.811523    450    1
  554.794006  9577.509766    450    1
  554.568970  9578.169922    450    1
  545.038025  9588.269531    450    1
  553.445007  9580.330078    450    1
  554.403015  9577.389648    450    1
  554.520996  9578.860352    450    1
  554.802979  9577.360352    450    1
  554.505981  9578.790039    450    1
  554.466003  9577.540039    450    1
  555.039001  9577.769531    450    1
  554.057434  9576.912109    450    1
  545.557007  9587.900391    450    1
  544.934998  9588.230469    450    1
  552.947021  9579.440430    450    1
  554.882996  9577.099609    450    1
  545.692017  9587.790039    450    1
  552.648010  9579.700195    450    1
  544.775024  9588.740234    450    1
  545.762024  9588.190430    450    1
  552.856995  9579.509766    450    1
  553.248291  9576.998047    450    1
  553.487610  9576.755859    450    1
  556.695984  9575.500000    450    1
  545.901001  9588.410156    450    1
  545.950012  9588.339844    450    1
  553.607422  9577.014648    450    1
  553.070679  9576.759766    450    1
  554.820007  9577.349609    450    1
  556.966003  9575.070312    450    1
  552.448975  9576.610352    450    1
  544.804016  9588.179688    450    1
  553.278320  9577.021484    450    1
  553.945984  9577.589844    450    1
  544.515015  9588.030273    450    1
  544.893982  9588.179688    450    1
  553.425842  9576.750000    450    1
  555.798889  9574.674805    450    1
  545.807983  9588.860352    450    1
  545.778015  9588.759766    450    1
  554.958984  9577.040039    450    1
  554.918030  9577.459961    450    1
  545.494019  9588.089844    450    1
  545.234985  9588.150391    450    1
  554.530029  9577.870117    450    1
  545.465027  9588.089844    450    1
  544.489014  9587.839844    450    1
  553.246216  9577.077148    450    1
  545.401001  9588.169922    450    1
  544.627014  9588.309570    450    1
  553.294678  9577.319336    450    1
  545.960999  9588.360352    450    1
  555.077026  9576.669922    450    1
  545.249023  9588.129883    450    1
  545.158997  9588.530273    450    1
  545.088989  9587.500000    450    1
  544.768005  9588.530273    450    1
  553.144104  9577.032227    450    1
  555.226990  9579.120117    450    1
  553.169373  9577.064453    450    1
  544.927979  9588.040039    450    1
  553.083008  9579.599609    450    1
  553.270447  9577.121094    450    1
  545.052979  9587.580078    450    1
  553.656982  9580.669922    450    1
  554.900024  9577.259766    450    1
  544.981018  9588.150391    450    1
  548.148987  9587.690430    450    1
  553.308777  9577.167969    450    1
  545.023987  9587.639648    450    1
  545.393982  9588.099609    450    1
  544.565002  9588.179688    450    1
  544.880981  9588.469727    450    1
  545.017029  9587.700195    450    1
  545.007996  9588.299805    450    1
  546.926025  9578.660156    450    1
  543.898010  9585.179688    450    1
  544.296997  9584.900391    450    1
  544.991028  9588.440430    450    1
  543.721008  9581.089844    450    1
  546.293030  9586.349609    450    1
  544.111023  9584.099609    450    1
  544.502014  9587.519531    450    1
  546.336975  9586.570312    450    1
  543.408020  9581.240234    450    1
  548.950989  9578.019531    450    1
  546.750000  9580.980469    450    1
  544.539001  9584.969727    450    1
  542.867004  9581.150391    450    1
  545.479004  9577.530273    450    1
  545.784973  9580.019531    450    1
  544.091003  9585.059570    450    1
  544.848022  9588.019531    450    1
  547.758423  9575.049805    450    1
  546.838989  9587.120117    450    1
  544.987976  9577.429688    450    1
  546.515015  9587.259766    450    1
  544.163025  9584.179688    450    1
  545.153992  9587.339844    450    1
  543.557007  9580.709961    450    1
  544.663025  9577.959961    450    1
  544.606018  9585.230469    450    1
  544.374023  9584.660156    450    1
  545.286011  9587.339844    450    1
  543.354004  9580.769531    450    1
  544.703003  9578.040039    450    1
  546.966492  9575.312500    450    1
  546.632996  9586.780273    450    1
  544.268982  9585.429688    450    1
  544.778442  9579.636719    450    1
  546.695007  9587.250000    450    1
  544.370911  9584.165039    450    1
  544.270996  9584.080078    450    1
  544.322998  9583.929688    450    1
  544.802979  9588.269531    450    1
  548.908997  9577.780273    450    1
  543.851013  9584.929688    450    1
  543.482971  9581.070312    450    1
  547.043030  9587.410156    450    1
  546.395996  9587.360352    450    1
  544.239014  9584.030273    450    1
  544.786011  9588.290039    450    1
  544.343994  9579.280273    450    1
  543.002014  9581.110352    450    1
  544.869019  9577.269531    450    1
  546.455017  9587.360352    450    1
  544.424011  9584.444336    450    1
  544.026001  9585.000000    450    1
  544.331970  9584.759766    450    1
  544.411011  9579.250000    450    1
  544.890015  9587.950195    450    1
  542.710022  9580.780273    450    1
  546.304016  9587.269531    450    1
  544.041992  9585.110352    450    1
  545.106995  9588.169922    450    1
  542.835999  9581.049805    450    1
  546.547974  9587.370117    450    1
  547.197998  9587.610352    450    1
  544.359985  9585.679688    450    1
  545.033997  9588.200195    450    1
  545.109009  9577.410156    450    1
  546.890991  9587.469727    450    1
  543.935974  9585.040039    450    1
  546.388977  9587.240234    450    1
  546.750977  9586.790039    450    1
  544.148010  9585.250000    450    1
  543.263977  9580.969727    450    1
  546.418030  9587.089844    450    1
  546.875977  9586.849609    450    1
  544.515991  9584.059570    450    1
  544.219971  9584.089844    450    1
  545.737976  9587.570312    450    1
  543.335022  9580.980469    450    1
  546.987000  9586.860352    450    1
  545.737976  9587.660156    450    1
  543.103027  9581.009766    450    1
  544.237976  9577.629883    450    1
  546.692017  9587.169922    450    1
  544.351990  9585.639648    450    1
  544.802979  9585.730469    450    1
  544.674011  9578.290039    450    1
  546.879028  9581.639648    450    1
  544.060974  9585.309570    450    1
  545.390991  9579.620117    450    1
  546.757996  9587.230469    450    1
  544.054993  9585.160156    450    1
  544.437012  9577.179688    450    1
  546.596008  9587.230469    450    1
  545.955017  9580.209961    450    1
  546.547974  9587.230469    450    1
  544.067993  9585.360352    450    1
  547.135010  9587.599609    450    1
  545.802979  9580.690430    450    1
  543.971985  9584.929688    450    1
  543.872986  9585.129883    450    1
  544.560974  9579.240234    450    1
  544.250977  9577.599609    450    1
  548.445984  9578.419922    450    1
  544.369995  9585.530273    450    1
  544.651001  9577.549805    450    1
  548.434998  9578.370117    450    1
  543.640991  9584.519531    450    1
  544.552979  9579.049805    450    1
  546.036011  9575.830078    450    1
  543.372986  9581.070312    450    1
  548.385010  9578.320312    450    1
  546.718018  9587.099609    450    1
  544.565979  9585.509766    450    1
  543.677979  9584.459961    450    1
  544.330994  9583.719727    450    1
  543.687988  9584.419922    450    1
  544.489990  9579.070312    450    1
  548.452026  9578.389648    450    1
  544.486023  9579.219727    450    1
  541.603027  9581.009766    450    1
  546.291016  9581.009766    450    1
  544.601990  9585.509766    450    1
  544.229980  9584.209961    450    1
  546.322021  9586.269531    450    1
  546.124023  9580.969727    450    1
  543.940002  9585.219727    450    1
  544.236023  9584.250000    450    1
  543.614014  9584.370117    450    1
  559.908997  9588.240234    450    1
  547.663025  9590.099609    450    1
  547.916992  9579.190430    450    1
  543.763000  9579.070312    450    1
  558.218018  9588.110352    450    1
  547.677002  9578.660156    450    1
  545.734985  9580.629883    450    1
  552.174011  9588.820312    450    1
  558.395996  9587.790039    450    1
  545.698975  9580.709961    450    1
  558.104980  9587.919922    450    1
  546.616028  9580.969727    450    1
  548.218994  9590.040039    450    1
  547.802002  9579.000000    450    1
  543.455994  9578.900391    450    1
  559.757996  9587.809570    450    1
  548.802979  9590.209961    450    1
  548.320984  9589.969727    450    1
  546.778015  9581.070312    450    1
  559.338989  9587.870117    450    1
  557.583008  9588.339844    450    1
  548.114990  9590.320312    450    1
  549.387024  9590.110352    450    1
  558.260010  9587.809570    450    1
  546.127014  9578.900391    450    1
  543.744019  9578.969727    450    1
  548.346008  9590.530273    450    1
  548.411011  9590.490234    450    1
  546.276001  9580.889648    450    1
  548.382019  9590.339844    450    1
  546.221008  9578.950195    450    1
  545.922974  9580.379883    450    1
  559.731018  9587.160156    450    1
  544.617004  9579.209961    450    1
  545.843018  9580.620117    450    1
  559.580994  9587.469727    450    1
  535.700012  9588.799805    450    1
  548.369019  9589.919922    450    1
  545.958984  9579.169922    450    1
  545.885986  9580.389648    450    1
  548.122986  9590.330078    450    1
  549.062988  9590.040039    450    1
  547.161987  9578.290039    450    1
  546.294006  9581.089844    450    1
  549.229004  9589.860352    450    1
  558.258972  9588.679688    450    1
  547.012024  9577.500000    450    1
  557.846985  9588.089844    450    1
  549.059021  9590.230469    450    1
  543.489990  9579.000000    450    1
  557.606995  9587.750000    450    1
  553.614990  9585.089844    450    1
  546.825012  9581.669922    450    1
  557.901978  9588.169922    450    1
  547.890991  9590.049805    450    1
  546.453003  9576.639648    450    1
  546.807007  9581.690430    450    1
  558.729980  9587.549805    450    1
  557.979004  9588.490234    450    1
  547.916992  9590.400391    450    1
  545.997986  9580.129883    450    1
  558.065979  9588.139648    450    1
  547.893982  9590.019531    450    1
  546.382996  9576.429688    450    1
  546.440979  9576.589844    450    1
  547.679016  9590.219727    450    1
  548.109009  9589.769531    450    1
  548.348999  9589.959961    450    1
  543.172974  9581.269531    450    1
  544.190002  9578.780273    450    1
  559.445007  9587.660156    450    1
  547.765991  9590.049805    450    1
  547.916992  9590.049805    450    1
  560.382019  9586.969727    450    1
  549.039978  9589.959961    450    1
  543.385010  9578.830078    450    1
  560.137024  9587.400391    450    1
  547.539001  9589.740234    450    1
  548.807983  9590.070312    450    1
  546.583984  9589.719727    450    1
  547.687988  9589.589844    450    1
  546.028992  9579.089844    450    1
  560.030029  9588.049805    450    1
  548.843994  9590.129883    450    1
  560.119995  9587.900391    450    1
  547.676025  9590.139648    450    1
  548.763000  9577.139648    450    1
  557.656982  9586.389648    450    1
  552.770996  9585.139648    450    1
  552.961975  9585.450195    450    1
  555.966980  9588.009766    450    1
  548.473999  9579.269531    450    1
  546.971985  9577.519531    450    1
  555.955994  9588.000000    450    1
  555.268982  9587.910156    450    1
  556.607971  9587.250000    450    1
  548.523987  9579.209961    450    1
  552.090027  9585.969727    450    1
  555.973999  9588.030273    450    1
  555.937988  9588.009766    450    1
  552.593994  9586.219727    450    1
  545.767029  9580.549805    450    1
  548.710999  9579.139648    450    1
  556.538025  9587.589844    450    1
  555.153015  9588.330078    450    1
  556.533020  9588.059570    450    1
  551.911987  9584.589844    450    1
  556.416992  9588.209961    450    1
  556.752991  9587.469727    450    1
  545.184998  9584.540039    450    1
  552.494995  9585.240234    450    1
  556.281006  9588.190430    450    1
  548.833984  9579.190430    450    1
  551.918030  9584.519531    450    1
  556.622009  9587.429688    450    1
  548.635986  9578.280273    450    1
  551.838989  9586.209961    450    1
  556.697998  9588.049805    450    1
  548.737976  9577.139648    450    1
  551.997009  9584.139648    450    1
  551.817993  9586.070312    450    1
  556.534973  9587.929688    450    1
  555.302979  9587.709961    450    1
  556.109985  9588.139648    450    1
  555.278015  9587.639648    450    1
  547.745972  9578.799805    450    1
  552.242981  9584.839844    450    1
  553.008972  9586.000000    450    1
  552.869019  9586.059570    450    1
  556.385010  9580.320312    450    1
  555.265015  9587.900391    450    1
  547.796997  9578.980469    450    1
  552.594971  9585.990234    450    1
  552.629028  9585.150391    450    1
  552.562988  9574.990234    450    1
  545.080017  9588.589844    450    1
  552.645996  9585.540039    450    1
  554.668030  9587.860352    450    1
  552.885986  9575.709961    450    1
  546.640015  9576.620117    450    1
  548.768982  9579.219727    450    1
  553.203003  9584.940430    450    1
  556.771973  9587.209961    450    1
  548.869995  9578.290039    450    1
  546.835999  9580.540039    450    1
  552.661987  9586.290039    450    1
  556.710022  9587.330078    450    1
  544.729980  9584.330078    450    1
  548.875000  9578.259766    450    1
  556.677002  9587.290039    450    1
  547.802979  9579.240234    450    1
  546.086975  9579.129883    450    1
  542.408020  9583.030273    450    1
  554.052979  9587.900391    450    1
  555.919983  9587.700195    450    1
  546.203979  9579.070312    450    1
  555.922974  9587.709961    450    1
  548.879028  9578.129883    450    1
  552.570007  9585.950195    450    1
  553.008972  9586.009766    450    1
  554.127014  9588.070312    450    1
  546.057007  9588.679688    450    1
  553.030029  9585.919922    450    1
  552.031982  9586.219727    450    1
  546.122009  9588.040039    450    1
  552.213013  9585.330078    450    1
  545.580994  9579.459961    450    1
  547.008972  9578.610352    450    1
  545.010986  9588.209961    450    1
  558.429993  9582.639648    450    1
  552.614014  9586.040039    450    1
  552.575989  9586.339844    450    1
  555.929993  9587.719727    450    1
  553.190002  9585.009766    450    1
  552.625977  9585.839844    450    1
  548.906006  9578.190430    450    1
  548.754028  9577.089844    450    1
  544.976013  9585.110352    450    1
  555.684021  9573.940430    450    1
  549.575012  9583.780273    450    1
  549.275269  9583.540039    450    1
  544.609985  9584.849609    450    1
  544.596985  9584.650391    450    1
  545.021973  9585.290039    450    1
  555.445007  9574.030273    450    1
  555.315979  9573.459961    450    1
  550.128967  9583.500000    450    1
  543.651001  9584.509766    450    1
  544.828003  9585.129883    450    1
  550.127991  9583.490234    450    1
  549.776978  9583.480469    450    1
  544.684021  9584.690430    450    1
  544.616028  9584.679688    450    1
  555.479004  9573.459961    450    1
  551.523010  9585.860352    450    1
  544.630981  9584.719727    450    1
  551.823975  9585.900391    450    1
  544.052002  9585.209961    450    1
  542.650024  9568.389648    450    1
  544.627014  9584.660156    450    1
  555.484985  9573.299805    450    1
  544.054993  9585.240234    450    1
  555.775024  9574.030273    450    1
  550.237976  9584.950195    450    1
  544.158020  9585.320312    450    1
  544.669006  9585.049805    450    1
  555.432007  9573.889648    450    1
  543.929016  9585.000000    450    1
  544.802002  9584.339844    450    1
  544.173828  9585.433594    450    1
  543.630005  9584.379883    450    1
  544.812988  9584.419922    450    1
  544.948975  9584.790039    450    1
  555.689026  9573.919922    450    1
  545.017029  9584.379883    450    1
  555.419006  9573.790039    450    1
  544.348999  9585.530273    450    1
  544.599976  9584.830078    450    1
  544.945007  9584.589844    450    1
  550.008972  9584.099609    450    1
  544.036011  9585.139648    450    1
  544.307007  9584.629883    450    1
  544.594055  9585.566406    450    1
  544.283997  9584.540039    450    1
  545.379028  9584.250000    450    1
  544.369995  9584.969727    450    1
  549.653992  9583.469727    450    1
  550.698975  9583.919922    450    1
  544.135010  9584.929688    450    1
  544.896973  9585.309570    450    1
  555.747009  9573.389648    450    1
  550.432007  9584.000000    450    1
  543.848999  9584.599609    450    1
  544.281006  9585.589844    450    1
  544.367004  9584.219727    450    1
  542.650024  9568.389648    450    1
  544.593018  9585.349609    450    1
  544.187012  9585.410156    450    1
  544.820984  9585.599609    450    1
  556.543030  9575.620117    450    1
  550.185974  9584.940430    450    1
  544.398987  9585.700195    450    1
  549.950989  9584.059570    450    1
  544.419983  9584.070312    450    1
  543.940002  9584.209961    450    1
  545.302979  9584.290039    450    1
  544.809021  9584.980469    450    1
  555.038025  9573.469727    450    1
  549.513977  9583.969727    450    1
  555.838989  9573.400391    450    1
  549.831970  9584.209961    450    1
  549.265015  9583.200195    450    1
  550.367981  9584.969727    450    1
  544.627014  9585.280273    450    1
  544.775024  9585.099609    450    1
  555.763000  9573.110352    450    1
  550.203003  9583.940430    450    1
  556.744019  9576.129883    450    1
  549.969971  9584.040039    450    1
  549.987000  9583.690430    450    1
  544.317017  9584.349609    450    1
  544.942017  9585.150391    450    1
  550.064026  9584.169922    450    1
  556.763000  9576.129883    450    1
  555.716003  9573.719727    450    1
  550.185974  9584.139648    450    1
  549.956970  9584.190430    450    1
  544.817017  9585.200195    450    1
  556.757019  9576.129883    450    1
  549.611023  9584.259766    450    1
  544.447998  9585.009766    450    1
  544.945984  9585.360352    450    1
  555.715027  9573.070312    450    1
  550.205994  9584.389648    450    1
  549.075989  9590.040039    450    1
  549.601990  9583.200195    450    1
  555.044006  9573.480469    450    1
  550.687012  9583.809570    450    1
  544.479980  9583.940430    450    1
  545.379028  9584.250000    450    1
  546.377991  9589.230469    450    1
  547.547974  9590.080078    450    1
  546.059998  9591.480469    450    1
  546.539978  9589.940430    450    1
  547.666992  9590.410156    450    1
  545.523010  9584.169922    450    1
  544.729980  9585.610352    450    1
  544.851013  9584.339844    450    1
  544.971985  9585.410156    450    1
  545.708984  9590.759766    450    1
  547.369019  9590.809570    450    1
  544.862000  9585.339844    450    1
  546.172974  9591.459961    450    1
  544.874023  9585.019531    450    1
  544.768005  9584.780273    450    1
  546.193970  9590.429688    450    1
  546.301025  9591.299805    450    1
  547.072021  9590.570312    450    1
  545.130005  9584.419922    450    1
  553.931030  9587.320312    450    1
  546.232971  9590.089844    450    1
  547.080017  9590.559570    450    1
  546.312012  9591.339844    450    1
  545.143982  9584.429688    450    1
  544.960999  9584.759766    450    1
  547.025024  9590.790039    450    1
  544.706970  9585.129883    450    1
  546.994995  9590.700195    450    1
  549.963013  9581.469727    450    1
  544.664978  9584.910156    450    1
  547.416992  9579.389648    450    1
  546.544983  9591.080078    450    1
  546.677002  9590.660156    450    1
  545.036987  9585.349609    450    1
  546.859009  9591.040039    450    1
  545.750000  9591.250000    450    1
  547.210022  9590.900391    450    1
  545.070984  9585.200195    450    1
  546.687012  9591.360352    450    1
  545.713013  9591.200195    450    1
  542.604980  9577.870117    450    1
  554.606018  9588.400391    450    1
  546.465027  9590.969727    450    1
  545.601013  9591.040039    450    1
  544.919006  9585.240234    450    1
  546.833008  9590.459961    450    1
  545.640991  9591.080078    450    1
  545.380005  9590.000000    450    1
  547.346985  9590.839844    450    1
  545.750000  9591.280273    450    1
  544.945984  9585.150391    450    1
  546.492004  9589.769531    450    1
  546.742981  9591.209961    450    1
  544.226013  9585.280273    450    1
  546.431030  9589.669922    450    1
  546.926025  9590.719727    450    1
  559.242554  9589.890625    450    1
  546.849976  9590.769531    450    1
  544.570007  9585.262695    450    1
  542.650024  9568.389648    450    1
  546.716003  9591.379883    450    1
  545.487976  9589.530273    450    1
  545.773010  9590.769531    450    1
  541.955017  9578.490234    450    1
  545.586975  9589.190430    450    1
  546.306030  9590.759766    450    1
  546.374023  9589.629883    450    1
  553.143982  9584.799805    450    1
  546.208984  9589.700195    450    1
  542.668030  9577.980469    450    1
  544.530029  9585.530273    450    1
  546.145020  9589.639648    450    1
  554.357971  9584.400391    450    1
  553.547974  9585.959961    450    1
  546.718018  9590.290039    450    1
  549.796021  9587.389648    450    1
  546.476013  9590.969727    450    1
  549.237976  9587.269531    450    1
  541.090454  9579.123047    450    1
  546.328979  9590.580078    450    1
  548.491028  9587.139648    450    1
  549.630005  9590.000000    450    1
  541.833008  9578.410156    450    1
  546.531006  9589.839844    450    1
  546.689026  9590.839844    450    1
  542.679993  9577.900391    450    1
  546.892029  9590.780273    450    1
  548.976013  9589.799805    450    1
  542.390991  9578.129883    450    1
  545.851990  9589.580078    450    1
  549.802002  9587.389648    450    1
  543.065979  9578.200195    450    1
  547.946899  9590.606445    450    1
  545.880005  9589.580078    450    1
  549.135010  9590.019531    450    1
  553.380981  9584.769531    450    1
  546.387024  9591.120117    450    1
  548.510986  9588.070312    450    1
  546.137024  9589.709961    450    1
  548.510986  9588.070312    450    1
  549.510986  9587.459961    450    1
  545.971008  9590.730469    450    1
  549.395020  9585.910156    450    1
  549.676025  9587.660156    450    1
  545.188232  9581.667969    450    1
  549.697998  9587.730469    450    1
  554.036987  9584.549805    450    1
  556.104980  9576.400391    450    1
  556.939026  9576.849609    450    1
  546.301025  9589.669922    450    1
  548.737000  9585.120117    450    1
  547.216003  9590.910156    450    1
  549.737976  9589.910156    450    1
  547.002991  9590.849609    450    1
  547.364014  9590.059570    450    1
  549.856018  9587.540039    450    1
  550.200012  9589.700195    450    1
  549.401001  9585.730469    450    1
  547.013000  9590.769531    450    1
  547.414978  9589.799805    450    1
  545.565002  9580.660156    450    1
  542.114014  9578.240234    450    1
  547.453003  9589.839844    450    1
  556.846985  9576.730469    450    1
  548.273010  9587.629883    450    1
  559.081970  9580.030273    450    1
  550.177002  9583.990234    450    1
  547.559021  9590.240234    450    1
  546.690979  9590.370117    450    1
  545.843994  9591.190430    450    1
  547.215027  9590.900391    450    1
  549.484009  9589.990234    450    1
  555.262024  9575.299805    450    1
  547.185974  9590.030273    450    1
  550.369019  9587.230469    450    1
  549.629028  9589.730469    450    1
  549.093994  9590.209961    450    1
  549.612976  9587.910156    450    1
  549.601013  9589.730469    450    1
  549.138977  9590.190430    450    1
  546.286011  9591.280273    450    1
  552.171997  9586.330078    450    1
  546.820984  9590.580078    450    1
  549.715027  9589.700195    450    1
  549.101990  9589.870117    450    1
  549.315979  9590.120117    450    1
  551.734009  9582.919922    450    1
  549.364990  9589.969727    450    1
  546.112976  9582.290039    450    1
  545.859009  9582.179688    450    1
  551.684021  9583.290039    450    1
  545.400024  9581.540039    450    1
  546.130981  9582.459961    450    1
  549.643005  9589.860352    450    1
  549.510010  9589.349609    450    1
  549.059021  9590.049805    450    1
  546.270996  9582.230469    450    1
  545.581970  9581.889648    450    1
  546.036987  9582.209961    450    1
  544.706970  9582.419922    450    1
  546.182007  9581.849609    450    1
  545.854980  9580.309570    450    1
  549.072998  9590.110352    450    1
  549.973022  9589.480469    450    1
  546.052979  9582.299805    450    1
  544.114014  9588.400391    450    1
  545.685974  9581.700195    450    1
  545.471985  9581.509766    450    1
  549.289001  9590.030273    450    1
  549.879028  9589.500000    450    1
  545.909973  9581.620117    450    1
  544.681030  9582.419922    450    1
  549.234985  9589.339844    450    1
  545.916992  9581.610352    450    1
  548.984985  9589.629883    450    1
  545.260010  9581.790039    450    1
  546.244019  9581.570312    450    1
  546.077026  9582.719727    450    1
  545.294983  9581.830078    450    1
  546.021973  9582.259766    450    1
  546.122009  9581.379883    450    1
  545.854004  9582.570312    450    1
  558.223999  9588.309570    450    1
  548.924011  9589.250000    450    1
  545.844971  9582.580078    450    1
  549.177979  9590.129883    450    1
  549.731018  9589.959961    450    1
  548.726013  9588.929688    450    1
  546.200989  9582.400391    450    1
  549.692017  9589.549805    450    1
  546.453979  9582.650391    450    1
  542.650024  9568.389648    450    1
  548.916992  9589.139648    450    1
  546.650024  9582.179688    450    1
  549.015991  9589.160156    450    1
  545.543030  9582.620117    450    1
  545.721985  9582.419922    450    1
  545.335022  9582.269531    450    1
  544.388000  9582.190430    450    1
  545.698975  9582.280273    450    1
  549.515015  9589.509766    450    1
  548.818970  9589.860352    450    1
  557.429993  9583.620117    450    1
  546.179993  9582.610352    450    1
  545.898987  9582.860352    450    1
  550.052979  9589.370117    450    1
  545.168030  9582.019531    450    1
  544.747009  9582.440430    450    1
  544.828003  9582.379883    450    1
  545.135010  9582.379883    450    1
  558.677002  9582.919922    450    1
  550.818970  9584.669922    450    1
  546.518982  9581.980469    450    1
  545.789001  9581.879883    450    1
  546.442017  9581.889648    450    1
  546.242981  9581.709961    450    1
  554.492004  9587.089844    450    1
  546.255005  9581.769531    450    1
  544.736023  9582.059570    450    1
  541.629028  9581.049805    450    1
  546.197998  9581.709961    450    1
  546.219971  9581.690430    450    1
  546.799011  9582.309570    450    1
  543.989990  9547.080078    450    1
  545.156982  9584.360352    450    1
  545.234009  9582.139648    450    1
  545.744995  9581.209961    450    1
  552.734009  9588.179688    450    1
  545.187012  9582.070312    450    1
  549.491028  9586.160156    450    1
  546.143005  9581.389648    450    1
  545.965027  9581.799805    450    1
  546.046021  9582.480469    450    1
  545.536011  9581.950195    450    1
  556.661987  9587.190430    450    1
  545.638977  9581.959961    450    1
  545.318970  9581.820312    450    1
  545.348999  9581.809570    450    1
  552.721985  9587.919922    450    1
  545.411011  9582.599609    450    1
  546.101990  9581.500000    450    1
  545.862976  9582.599609    450    1
  545.411987  9582.540039    450    1
  545.593018  9581.879883    450    1
  554.059998  9583.959961    450    1
  555.359985  9575.360352    450    1
  545.619019  9581.690430    450    1
  551.924011  9585.169922    450    1
  546.291992  9582.629883    450    1
  548.789001  9582.620117    450    1
  551.302979  9585.169922    450    1
  546.104675  9582.854492    450    1
  545.968018  9582.490234    450    1
  548.762024  9589.349609    450    1
  555.780029  9581.519531    450    1
  550.132996  9581.009766    450    1
  546.361023  9582.230469    450    1
  555.330017  9585.900391    450    1
  545.213989  9588.610352    450    1
  546.765991  9582.429688    450    1
  549.028015  9589.099609    450    1
  553.745972  9583.349609    450    1
  549.780029  9588.839844    450    1
  554.054993  9588.769531    450    1
  554.971985  9588.459961    450    1
  546.318970  9590.849609    450    1
  545.729980  9588.440430    450    1
  552.054016  9587.719727    450    1
  549.254028  9588.830078    450    1
  544.114319  9579.274414    450    1
  554.424011  9588.599609    450    1
  545.934021  9582.320312    450    1
  556.312988  9588.190430    450    1
  545.168030  9589.370117    450    1
  548.580994  9589.610352    450    1
  548.945007  9589.400391    450    1
  549.888000  9588.629883    450    1
  549.078979  9589.089844    450    1
  549.299988  9588.879883    450    1
  546.142029  9581.379883    450    1
  549.052979  9589.410156    450    1
  549.215027  9589.200195    450    1
  548.817017  9588.919922    450    1
  557.862976  9588.110352    450    1
  548.862976  9588.860352    450    1
  549.192993  9588.660156    450    1
  549.145020  9588.669922    450    1
  556.294006  9578.160156    450    1
  544.879028  9578.530273    450    1
  552.028992  9585.730469    450    1
  552.651001  9588.580078    450    1
  555.119019  9587.049805    450    1
  556.169006  9579.780273    450    1
  545.163025  9588.839844    450    1
  556.114014  9573.400391    450    1
  545.507996  9580.780273    450    1
  544.932007  9582.839844    450    1
  554.401001  9580.179688    450    1
  556.081970  9580.160156    450    1
  549.388977  9583.169922    450    1
  545.184998  9589.099609    450    1
  542.650024  9568.389648    450    1
  544.624023  9587.500000    450    1
  544.179016  9580.759766    450    1
  552.833984  9585.269531    450    1
  550.278015  9584.080078    450    1
  557.932983  9587.309570    450    1
  555.979004  9585.740234    450    1
  553.718018  9588.129883    450    1
  553.802979  9585.570312    450    1
  553.898010  9586.379883    450    1
  548.278992  9589.379883    450    1
  545.788025  9588.820312    450    1
  550.151062  9585.200195    450    1
  549.796997  9584.410156    450    1
  550.354004  9584.969727    450    1
  550.916992  9583.389648    450    1
  547.199707  9576.552734    450    1
  550.054993  9583.610352    450    1
  549.971985  9584.400391    450    1
  550.726013  9584.419922    450    1
  550.065979  9585.349609    450    1
  550.159973  9584.139648    450    1
  549.325012  9584.440430    450    1
  548.752014  9586.139648    450    1
  545.000977  9587.419922    450    1
  542.650024  9568.389648    450    1
  550.596985  9583.929688    450    1
  550.249023  9584.150391    450    1
  550.273010  9584.500000    450    1
  549.330994  9584.500000    450    1
  550.882996  9584.839844    450    1
  545.580017  9552.759766    450    1
  554.228027  9586.580078    450    1
  549.375977  9576.219727    450    1
  557.242004  9576.839844    450    1
  556.078003  9587.059570    450    1
  546.601013  9583.509766    450    1
  544.072998  9582.370117    450    1
  545.580017  9552.759766    450    1
  550.062988  9580.940430    450    1
  553.690979  9583.910156    450    1
  549.416992  9584.839844    450    1
  552.437012  9585.320312    450    1
  547.090027  9589.370117    450    1
  551.112000  9584.990234    450    1
  545.580017  9552.759766    450    1
  545.580017  9552.759766    450    1
  545.220581  9589.460938    450    1
  550.525024  9583.469727    450    1
  556.206970  9576.950195    450    1
  554.270996  9584.790039    450    1
  550.997009  9580.860352    450    1
  552.252991  9587.669922    450    1
  558.481995  9589.589844    450    1
  542.650024  9568.389648    450    1
  545.580017  9552.759766    450    1
  552.520996  9575.309570    450    1
  553.226990  9585.929688    450    1
  554.828979  9587.650391    450    1
  546.072021  9587.620117    450    1
  542.114014  9581.490234    450    1
  550.166016  9584.940430    450    1
  553.357971  9588.599609    450    1
  545.580017  9552.759766    450    1
  542.484009  9581.480469    450    1
  548.031006  9585.360352    450    1
  539.179993  9566.070312    450    1
  551.038025  9585.889648    450    1
  551.127014  9583.929688    450    1
  552.742004  9585.969727    450    1
  543.931030  9581.709961    450    1
  549.202026  9588.839844    450    1
  549.218994  9587.269531    450    1
  547.145996  9583.030273    450    1
  550.320984  9586.469727    450    1
  549.137024  9581.910156    450    1
  547.880005  9584.620117    450    1
  547.507996  9576.589844    450    1
  554.414734  9583.658203    450    1
  558.078003  9558.379883    450    1
  558.078003  9558.379883    450    1
  558.078003  9558.379883    450    1
  562.580017  9573.259766    450    1
  562.580017  9573.259766    450    1
  562.580017  9573.259766    450    1
  558.078003  9558.379883    450    1
  562.580017  9573.259766    450    1
  543.150024  9581.480469    450    1
  570.859985  9566.120117    450    1
  570.859985  9566.120117    450    1
  570.859985  9566.120117    450    1
  551.867981  9587.980469    450    1
  552.286987  9586.570312    450    1
  558.078003  9558.379883    450    1
  570.859985  9566.120117    450    1
  562.580017  9573.259766    450    1
  558.078003  9558.379883    450    1
  562.580017  9573.259766    450    1
  545.017029  9588.139648    450    1
  535.718018  9588.776367    450    1
  535.709229  9588.785156    450    1
  546.346985  9589.339844    450    1
  551.893982  9584.160156    450    1
  551.033020  9585.250000    450    1
  554.362976  9586.959961    450    1
  546.239990  9584.120117    450    1
  557.179993  9576.860352    450    1
  570.859985  9566.120117    450    1
  544.254028  9587.889648    450    1
  546.591980  9587.160156    450    1
  552.843994  9573.990234    450    1
  542.348022  9581.070312    450    1
  544.299988  9584.879883    450    1
  535.726807  9588.780273    450    1
  546.531982  9584.040039    450    1
  555.468811  9577.684570    450    1
  554.054016  9587.839844    450    1
  545.736023  9584.030273    450    1
  547.781982  9576.339844    450    1
  552.747009  9588.089844    450    1
  554.465027  9586.259766    450    1
  552.721985  9585.660156    450    1
  535.722412  9588.785156    450    1
  535.709229  9588.785156    450    1
  539.179993  9566.070312    450    1
  538.192383  9587.014648    450    1
  535.709229  9588.785156    450    1
  550.981628  9585.892578    450    1
  545.400024  9584.809570    450    1
  548.267029  9587.669922    450    1
  562.580017  9573.259766    450    1
  557.643005  9581.049805    450    1
  547.028992  9587.280273    450    1
  545.830994  9588.549805    450    1
  558.078003  9558.379883    450    1
  556.577026  9580.120117    450    1
  549.235168  9587.019531    450    1
  535.789734  9588.761719    450    1
  570.859985  9566.120117    450    1
  558.078003  9558.379883    450    1
  539.179993  9566.070312    450    1
  546.846985  9587.360352    450    1
  552.773987  9587.889648    450    1
  553.650024  9583.000000    450    1
  535.713623  9588.771484    450    1
  542.650024  9568.389648    450    1
  539.179993  9566.070312    450    1
  539.179993  9566.070312    450    1
  552.827026  9587.900391    450    1
  539.179993  9566.070312    450    1
  539.179993  9566.070312    450    1
  539.179993  9566.070312    450    1
  539.179993  9566.070312    450    1
  552.825989  9587.870117    450    1
  570.859985  9566.120117    450    1
  552.367981  9587.650391    450    1
  553.544006  9584.660156    450    1
  545.568970  9578.009766    450    1
  543.989990  9547.080078    450    1
  539.179993  9566.070312    450    1
  555.679016  9575.669922    450    1
  539.179993  9566.070312    450    1
  539.179993  9566.070312    450    1
  561.034973  9578.259766    450    1
  539.179993  9566.070312    450    1
  545.491028  9578.790039    450    1
  544.453308  9588.052734    450    1
  549.881775  9587.590820    450    1
  543.989990  9547.080078    450    1
  539.179993  9566.070312    450    1
  539.179993  9566.070312    450    1
  539.179993  9566.070312    450    1
  546.549988  9589.370117    450    1
  542.046997  9581.410156    450    1
  543.989990  9547.080078    450    1
  542.650024  9568.389648    450    1
  539.179993  9566.070312    450    1
  542.457214  9580.920898    450    1
  535.709229  9588.789062    450    1
  546.849976  9590.790039    450    1
  546.577026  9589.469727    450    1
  539.179993  9566.070312    450    1
  539.179993  9566.070312    450    1
  554.479004  9584.429688    450    1
  550.833008  9587.030273    450    1
  539.179993  9566.070312    450    1
  555.653992  9588.230469    450    1
  539.179993  9566.070312    450    1
  547.375977  9576.009766    450    1
  552.226990  9578.099609    450    1
  545.822021  9589.459961    450    1
  539.179993  9566.070312    450    1
  550.820984  9583.019531    450    1
  544.040833  9573.731445    450    1
  552.783997  9587.750000    450    1
  547.601990  9590.299805    450    1
  545.437012  9582.839844    450    1
  555.405029  9575.799805    450    1
  552.750977  9588.019531    450    1
  552.812012  9588.070312    450    1
  570.859985  9566.120117    450    1
  554.281982  9588.379883    450    1
  552.835022  9587.830078    450    1
  552.810974  9588.000000    450    1
  562.580017  9573.259766    450    1
  551.351990  9587.709961    450    1
  542.650024  9568.389648    450    1
  542.650024  9568.389648    450    1
  557.112000  9584.419922    450    1
  552.818970  9588.070312    450    1
  549.090027  9590.019531    450    1
  545.445007  9578.669922    450    1
  555.166016  9586.480469    450    1
  548.258972  9589.839844    450    1
  549.312866  9589.620117    450    1
  549.437012  9589.519531    450    1
  550.049988  9589.459961    450    1
  549.418030  9589.599609    450    1
  549.395020  9589.599609    450    1
  549.629028  9589.570312    450    1
  549.643005  9589.559570    450    1
  549.716980  9589.549805    450    1
  548.814026  9589.099609    450    1
  547.463989  9589.660156    450    1
  549.536011  9590.019531    450    1
  550.205994  9589.519531    450    1
  549.922974  9589.650391    450    1
  549.211975  9589.740234    450    1
  548.758972  9585.849609    450    1
  548.221008  9586.379883    450    1
  549.336975  9586.139648    450    1
  548.515015  9586.469727    450    1
  548.341980  9586.299805    450    1
  548.471985  9586.339844    450    1
  548.767029  9586.049805    450    1
  548.661011  9585.959961    450    1
  548.492004  9585.820312    450    1
  549.536987  9586.400391    450    1
  549.148010  9585.900391    450    1
  548.585999  9586.349609    450    1
  548.570007  9586.070312    450    1
  549.138977  9586.290039    450    1
  550.439026  9587.150391    450    1
  550.412292  9587.211914    450    1
  549.991028  9586.879883    450    1
  549.775024  9586.919922    450    1
  552.216980  9588.679688    450    1
  552.138977  9588.700195    450    1
  552.161987  9588.700195    450    1
  552.478027  9588.620117    450    1
  552.588989  9588.580078    450    1
  552.289978  9588.669922    450    1
  550.038025  9588.780273    450    1
  549.206970  9589.000000    450    1
  550.497009  9588.910156    450    1
  550.275024  9589.059570    450    1
  550.791992  9589.120117    450    1
  550.512024  9588.959961    450    1
  549.950012  9588.969727    450    1
  550.669006  9588.110352    450    1
  550.817993  9588.669922    450    1
  549.987976  9589.269531    450    1
  550.026001  9589.370117    450    1
  550.788025  9588.139648    450    1
  550.179016  9589.410156    450    1
  548.908020  9588.929688    450    1
  550.963989  9587.589844    450    1
  550.205994  9587.299805    450    1
  550.064026  9587.799805    450    1
  550.853027  9587.759766    450    1
  550.692017  9587.160156    450    1
  550.739014  9587.879883    450    1
  550.724976  9587.650391    450    1
  550.653992  9587.740234    450    1
  551.276001  9587.129883    450    1
  550.918030  9587.280273    450    1
  550.643005  9587.910156    450    1
  550.081970  9587.440430    450    1
  550.567017  9587.360352    450    1
  550.109009  9587.450195    450    1
  551.057007  9587.219727    450    1
  551.057007  9587.230469    450    1
  551.177002  9587.179688    450    1
  551.273010  9587.120117    450    1
  551.375000  9587.469727    450    1
  550.880981  9587.910156    450    1
  550.250000  9587.440430    450    1
  550.684021  9586.629883    450    1
  550.760010  9586.919922    450    1
  550.692017  9587.240234    450    1
  550.281982  9587.820312    450    1
  550.057983  9587.639648    450    1
  550.572998  9587.049805    450    1
  550.135010  9587.679688    450    1
  549.958984  9585.360352    450    1
  549.551025  9584.849609    450    1
  550.499023  9585.750000    450    1
  550.257996  9585.110352    450    1
  550.002991  9585.400391    450    1
  550.198975  9585.080078    450    1
  549.578003  9584.870117    450    1
  550.926025  9582.990234    450    1
  550.588013  9583.160156    450    1
  549.200989  9583.190430    450    1
  549.812988  9582.900391    450    1
  549.625000  9583.049805    450    1
  549.715027  9582.990234    450    1
  548.866028  9582.679688    450    1
  548.948975  9582.849609    450    1
  549.372986  9583.049805    450    1
  549.125000  9583.120117    450    1
  549.275024  9582.900391    450    1
  548.794983  9582.610352    450    1
  549.718994  9582.969727    450    1
  548.940979  9583.139648    450    1
  549.692017  9583.219727    450    1
  549.703979  9583.320312    450    1
  549.786011  9582.820312    450    1
  549.492004  9582.860352    450    1
  549.396973  9582.910156    450    1
  550.969971  9582.990234    450    1
  549.796021  9587.110352    450    1
  549.146973  9586.809570    450    1
  549.132996  9586.889648    450    1
  549.533020  9586.759766    450    1
  549.711975  9587.269531    450    1
  548.333984  9587.030273    450    1
  548.793030  9587.009766    450    1
  548.114014  9586.959961    450    1
  548.374023  9586.799805    450    1
  549.539001  9587.169922    450    1
  549.276001  9587.110352    450    1
  548.200989  9586.929688    450    1
  549.143005  9588.179688    450    1
  549.349976  9588.269531    450    1
  548.580994  9588.490234    450    1
  549.552002  9588.490234    450    1
  549.080994  9588.750000    450    1
  548.961975  9588.290039    450    1
  548.921021  9588.419922    450    1
  549.054993  9588.150391    450    1
  550.085022  9588.219727    450    1
  548.937012  9588.120117    450    1
  548.966003  9588.150391    450    1
  548.918030  9588.139648    450    1
  550.015015  9588.049805    450    1
  550.062012  9587.690430    450    1
  550.509216  9588.106445    450    1
  549.825989  9587.929688    450    1
  549.718994  9588.450195    450    1
  549.114014  9588.169922    450    1
  545.507019  9583.839844    450    1
  545.453979  9583.730469    450    1
  545.429993  9583.650391    450    1
  545.515015  9584.009766    450    1
  545.437012  9583.900391    450    1
  545.140991  9583.599609    450    1
  546.239990  9584.099609    450    1
  546.392029  9583.860352    450    1
  545.940002  9584.540039    450    1
  546.041016  9583.509766    450    1
  545.778992  9583.650391    450    1
  545.935974  9583.059570    450    1
  545.783020  9583.709961    450    1
  545.742004  9583.839844    450    1
  545.794983  9583.969727    450    1
  545.874023  9582.940430    450    1
  545.903015  9583.179688    450    1
  546.458984  9584.059570    450    1
  546.439026  9583.669922    450    1
  545.158997  9584.450195    450    1
  545.275024  9583.990234    450    1
  545.161011  9583.669922    450    1
  545.443970  9584.440430    450    1
  545.661987  9584.400391    450    1
  545.565002  9583.950195    450    1
  560.895996  9586.429688    450    1
  560.362000  9587.099609    450    1
  560.388000  9587.110352    450    1
  562.062012  9583.919922    450    1
  561.297974  9585.370117    450    1
  562.005005  9584.030273    450    1
  561.997009  9584.030273    450    1
  561.815979  9584.700195    450    1
  561.497009  9585.309570    450    1
  561.158020  9585.809570    450    1
  562.000000  9583.860352    450    1
  561.223999  9585.490234    450    1
  560.505005  9586.110352    450    1
  560.473999  9586.219727    450    1
  560.853027  9586.009766    450    1
  560.801025  9586.110352    450    1
  562.049011  9583.940430    450    1
  560.392029  9587.089844    450    1
  562.195984  9583.480469    450    1
  562.203979  9583.480469    450    1
  559.856018  9586.139648    450    1
  561.341980  9585.589844    450    1
  560.395996  9587.370117    450    1
  561.552979  9585.209961    450    1
  561.427979  9585.429688    450    1
  561.116028  9586.019531    450    1
  554.434998  9588.370117    450    1
  553.564026  9588.620117    450    1
  553.573975  9588.860352    450    1
  554.445007  9588.089844    450    1
  553.702026  9588.830078    450    1
  553.661987  9588.860352    450    1
  549.531006  9586.230469    450    1
  549.932007  9585.219727    450    1
  549.455994  9585.490234    450    1
  535.726807  9588.785156    450    1
  550.343994  9586.219727    450    1
  549.435974  9585.519531    450    1
  549.325989  9585.599609    450    1
  549.408020  9585.070312    450    1
  550.375977  9586.820312    450    1
  550.502686  9586.677734    450    1
  550.544006  9586.709961    450    1
  550.331970  9586.669922    450    1
  550.478027  9586.530273    450    1
  550.103027  9586.530273    450    1
  550.221985  9586.349609    450    1
  550.265991  9586.339844    450    1
  549.396973  9586.059570    450    1
  550.038025  9585.370117    450    1
  549.577026  9585.269531    450    1
  549.622070  9585.942383    450    1
  550.301025  9585.290039    450    1
  550.325012  9585.280273    450    1
  557.465027  9588.019531    450    1
  557.591003  9588.089844    450    1
  557.025024  9587.959961    450    1
  553.904724  9588.865234    450    1
  557.276978  9588.339844    450    1
  557.184998  9588.200195    450    1
  556.659973  9587.879883    450    1
  556.762024  9587.889648    450    1
  557.642029  9588.339844    450    1
  557.612976  9588.169922    450    1
  557.580994  9588.080078    450    1
  549.369995  9585.200195    450    1
  547.974976  9585.690430    450    1
  549.184021  9584.480469    450    1
  548.208008  9585.700195    450    1
  549.244995  9584.849609    450    1
  548.677979  9585.139648    450    1
  548.301025  9585.879883    450    1
  548.504028  9585.839844    450    1
  549.502991  9584.370117    450    1
  548.578003  9585.740234    450    1
  548.414978  9585.179688    450    1
  548.549988  9585.360352    450    1
  548.327026  9585.870117    450    1
  548.992004  9584.900391    450    1
  548.296997  9585.660156    450    1
  548.825012  9585.230469    450    1
  548.237000  9586.160156    450    1
  549.164001  9584.769531    450    1
  549.081970  9584.629883    450    1
  553.543030  9587.370117    450    1
  551.992004  9588.339844    450    1
  552.004028  9588.389648    450    1
  551.630981  9587.540039    450    1
  551.211975  9587.650391    450    1
  551.742004  9587.610352    450    1
  553.062988  9588.150391    450    1
  552.979980  9588.379883    450    1
  551.791016  9588.599609    450    1
  552.643005  9588.450195    450    1
  551.625000  9588.549805    450    1
  551.749023  9588.490234    450    1
  553.674988  9588.240234    450    1
  552.812012  9588.219727    450    1
  552.969971  9588.669922    450    1
  553.059021  9588.860352    450    1
  551.659973  9588.679688    450    1
  551.596008  9588.719727    450    1
  554.005005  9588.179688    450    1
  551.799988  9587.349609    450    1
  551.322998  9587.549805    450    1
  552.276001  9587.269531    450    1
  553.479980  9587.059570    450    1
  553.388000  9586.940430    450    1
  551.385986  9587.669922    450    1
  551.401978  9587.660156    450    1
  551.357971  9587.610352    450    1
  551.205994  9587.629883    450    1
  551.203979  9587.610352    450    1
  551.453979  9588.070312    450    1
  551.744995  9587.959961    450    1
  551.460999  9588.089844    450    1
  551.408020  9588.129883    450    1
  553.210022  9587.160156    450    1
  552.143005  9587.230469    450    1
  552.549988  9587.259766    450    1
  551.726013  9588.570312    450    1
  552.901001  9587.750000    450    1
  551.804016  9588.559570    450    1
  553.382019  9587.469727    450    1
  553.351990  9586.839844    450    1
  551.742004  9587.879883    450    1
  551.716003  9587.839844    450    1
  551.718994  9587.820312    450    1
  551.994995  9588.349609    450    1
  551.208008  9587.540039    450    1
  551.556030  9588.669922    450    1
  551.333984  9588.650391    450    1
  551.434998  9588.519531    450    1
  551.604004  9588.709961    450    1
  552.687988  9588.200195    450    1
  552.812012  9588.230469    450    1
  553.776978  9588.320312    450    1
  553.051025  9586.969727    450    1
  553.450012  9588.580078    450    1
  552.833008  9587.030273    450    1
  552.799988  9588.230469    450    1
  552.833008  9588.219727    450    1
  553.085022  9587.809570    450    1
  553.297974  9587.849609    450    1
  553.090027  9587.629883    450    1
  553.379333  9587.731445    450    1
  552.101990  9588.410156    450    1
  551.945007  9588.330078    450    1
  552.166016  9588.269531    450    1
  551.828003  9588.339844    450    1
  551.739014  9587.370117    450    1
  551.823975  9587.870117    450    1
  552.739014  9587.530273    450    1
  551.945007  9588.309570    450    1
  552.168030  9588.259766    450    1
  551.963013  9588.299805    450    1
  551.505981  9588.120117    450    1
  552.531982  9587.929688    450    1
  552.481018  9587.929688    450    1
  552.588013  9587.900391    450    1
  552.661987  9587.910156    450    1
  553.815979  9588.160156    450    1
  553.831970  9587.809570    450    1
  551.750977  9588.620117    450    1
  551.776978  9588.610352    450    1
  552.627014  9588.250000    450    1
  552.354004  9588.509766    450    1
  552.335999  9588.480469    450    1
  552.338989  9588.490234    450    1
  552.033997  9587.490234    450    1
  552.478027  9588.179688    450    1
  552.159973  9587.650391    450    1
  551.669128  9588.042969    450    1
  551.820984  9587.809570    450    1
  552.030029  9588.459961    450    1
  556.296814  9585.744141    450    1
  551.439026  9587.509766    450    1
  551.283997  9587.480469    450    1
  552.216003  9587.160156    450    1
  554.013977  9587.950195    450    1
  553.937012  9588.190430    450    1
  553.744995  9587.759766    450    1
  551.276001  9587.469727    450    1
  551.258972  9587.679688    450    1
  551.924988  9587.500000    450    1
  551.203003  9587.700195    450    1
  551.556030  9587.929688    450    1
  553.195984  9587.799805    450    1
  551.651978  9588.459961    450    1
  551.892029  9587.700195    450    1
  552.888000  9587.259766    450    1
  552.570007  9587.459961    450    1
  553.359009  9587.160156    450    1
  553.125977  9587.179688    450    1
  553.447021  9587.080078    450    1
  551.408020  9588.110352    450    1
  551.367004  9587.969727    450    1
  552.848022  9587.679688    450    1
  552.828979  9587.839844    450    1
  552.531982  9588.620117    450    1
  552.135010  9587.389648    450    1
  552.096985  9587.469727    450    1
  551.765015  9587.769531    450    1
  552.148987  9587.209961    450    1
  551.619995  9587.750000    450    1
  551.630005  9587.950195    450    1
  551.666016  9587.889648    450    1
  551.726013  9587.959961    450    1
  551.661011  9587.759766    450    1
  543.737976  9578.870117    450    1
  544.489990  9579.230469    450    1
  544.901184  9579.659180    450    1
  544.077026  9578.820312    450    1
  553.043030  9576.459961    450    1
  553.090027  9576.290039    450    1
  552.476013  9575.139648    450    1
  552.382996  9575.169922    450    1
  552.882019  9574.169922    450    1
  553.942017  9576.580078    450    1
  553.674988  9576.030273    450    1
  552.533997  9574.969727    450    1
  552.882019  9574.150391    450    1
  552.947021  9575.879883    450    1
  553.970703  9574.318359    450    1
  553.562744  9574.519531    450    1
  552.413025  9574.790039    450    1
  553.043030  9576.500000    450    1
  553.034973  9576.089844    450    1
  553.083984  9576.209961    450    1
  552.880005  9574.150391    450    1
  552.405029  9574.480469    450    1
  552.898010  9574.099609    450    1
  553.135254  9574.703125    450    1
  542.650024  9568.389648    450    1
  554.793030  9575.040039    450    1
  554.320984  9574.469727    450    1
  553.005981  9574.690430    450    1
  548.940979  9577.309570    450    1
  543.367981  9582.959961    450    1
  544.601990  9583.240234    450    1
  543.924011  9583.830078    450    1
  544.447998  9583.169922    450    1
  550.525024  9582.059570    450    1
  550.823975  9580.830078    450    1
  549.749023  9582.110352    450    1
  550.502014  9582.089844    450    1
  550.260986  9581.080078    450    1
  550.609009  9579.740234    450    1
  551.197021  9580.929688    450    1
  547.601013  9583.830078    450    1
  547.018005  9583.929688    450    1
  546.893982  9583.950195    450    1
  545.859985  9584.580078    450    1
  546.702026  9588.240234    450    1
  546.705994  9588.179688    450    1
  546.661987  9588.299805    450    1
  546.442017  9588.309570    450    1
  546.783997  9588.250000    450    1
  546.783997  9588.240234    450    1
  546.987000  9589.410156    450    1
  546.580994  9589.450195    450    1
  546.879028  9589.370117    450    1
  546.937988  9589.530273    450    1
  547.046021  9589.459961    450    1
  547.344604  9589.580078    450    1
  546.690979  9589.360352    450    1
  547.083008  9589.379883    450    1
  546.979004  9589.419922    450    1
  546.414001  9588.490234    450    1
  546.710022  9588.179688    450    1
  546.702026  9588.150391    450    1
  546.781006  9588.089844    450    1
  546.890015  9589.799805    450    1
  547.327576  9589.515625    450    1
  546.838623  9588.054688    450    1
  546.374023  9588.660156    450    1
  547.111450  9589.414062    450    1
  547.072021  9589.070312    450    1
  547.252991  9589.139648    450    1
  546.609985  9589.719727    450    1
  547.098022  9589.589844    450    1
  546.982971  9589.410156    450    1
  546.864990  9589.360352    450    1
  558.395020  9587.730469    450    1
  557.643005  9587.809570    450    1
  557.034973  9586.730469    450    1
  557.588013  9587.379883    450    1
  558.632019  9587.740234    450    1
  558.577026  9587.849609    450    1
  558.656006  9587.700195    450    1
  559.877014  9588.309570    450    1
  546.052979  9584.389648    450    1
  545.882996  9583.139648    450    1
  546.651978  9583.879883    450    1
  545.898987  9584.000000    450    1
  545.596985  9584.129883    450    1
  545.656006  9583.919922    450    1
  545.140991  9583.980469    450    1
  545.815002  9583.629883    450    1
  545.379028  9584.259766    450    1
  558.898987  9590.150391    450    1
  559.281982  9589.540039    450    1
  558.992981  9590.089844    450    1
  559.356995  9589.480469    450    1
  559.226990  9589.769531    450    1
  559.445984  9589.250000    450    1
  559.494995  9589.139648    450    1
  559.489014  9589.150391    450    1
  559.229980  9589.780273    450    1
  559.310974  9589.589844    450    1
  558.953003  9590.129883    450    1
  558.947998  9590.110352    450    1
  559.004028  9590.070312    450    1
  558.992981  9590.080078    450    1
  558.854980  9590.200195    450    1
  559.387024  9589.290039    450    1
  552.085999  9588.219727    450    1
  551.736023  9587.570312    450    1
  551.960022  9588.480469    450    1
  551.905029  9588.500000    450    1
  552.145020  9588.429688    450    1
  552.370972  9588.139648    450    1
  552.820007  9587.160156    450    1
  552.478027  9588.339844    450    1
  552.161987  9587.650391    450    1
  546.278992  9591.339844    450    1
  545.950989  9590.709961    450    1
  546.828979  9591.030273    450    1
  546.015991  9591.089844    450    1
  546.752014  9591.370117    450    1
  546.846985  9591.099609    450    1
  545.963013  9591.129883    450    1
  546.021973  9591.110352    450    1
  545.520996  9589.959961    450    1
  546.681030  9589.969727    450    1
  545.547974  9590.969727    450    1
  546.213989  9590.480469    450    1
  546.403015  9590.440430    450    1
  547.289978  9589.910156    450    1
  547.281982  9590.080078    450    1
  547.547974  9590.070312    450    1
  547.471985  9589.959961    450    1
  546.562012  9589.929688    450    1
  545.739014  9591.219727    450    1
  545.666992  9591.139648    450    1
  546.064026  9591.500000    450    1
  546.732971  9590.849609    450    1
  545.530029  9589.940430    450    1
  548.080017  9587.040039    450    1
  547.098999  9587.370117    450    1
  547.125977  9587.719727    450    1
  547.536987  9588.030273    450    1
  547.275024  9587.126953    450    1
  547.505981  9587.940430    450    1
  547.382996  9587.480469    450    1
  548.741028  9587.950195    450    1
  547.783997  9587.629883    450    1
  548.268982  9587.870117    450    1
  547.583984  9587.120117    450    1
  547.685974  9587.929688    450    1
  546.992004  9587.599609    450    1
  546.997986  9587.570312    450    1
  547.309998  9587.110352    450    1
  548.166016  9588.759766    450    1
  547.510010  9588.099609    450    1
  547.783997  9587.320312    450    1
  547.778015  9587.669922    450    1
  547.765015  9587.049805    450    1
  548.231018  9587.780273    450    1
  552.669006  9584.610352    450    1
  552.507996  9584.530273    450    1
  550.859009  9583.230469    450    1
  551.237976  9584.089844    450    1
  551.934021  9584.509766    450    1
  551.312012  9584.129883    450    1
  551.835022  9583.450195    450    1
  557.135986  9577.080078    450    1
  557.190979  9576.980469    450    1
  557.101990  9576.870117    450    1
  557.013977  9577.049805    450    1
  557.312012  9576.860352    450    1
  557.494995  9576.929688    450    1
  557.205994  9577.150391    450    1
  557.221008  9577.240234    450    1
  557.119019  9576.990234    450    1
  554.307983  9581.540039    450    1
  555.875000  9581.580078    450    1
  554.593994  9582.000000    450    1
  555.049011  9581.280273    450    1
  554.958984  9581.610352    450    1
  552.687988  9574.830078    450    1
  553.471008  9576.299805    450    1
  553.145996  9575.759766    450    1
  553.114990  9576.099609    450    1
  553.046997  9576.419922    450    1
  552.833984  9574.790039    450    1
  553.088989  9576.440430    450    1
  553.090027  9576.299805    450    1
  553.568970  9576.250000    450    1
  553.034973  9575.950195    450    1
  552.976013  9575.709961    450    1
  552.817993  9574.719727    450    1
  552.364990  9574.509766    450    1
  552.992004  9574.080078    450    1
  553.023987  9573.969727    450    1
  552.921997  9574.190430    450    1
  552.440979  9574.459961    450    1
  552.854980  9574.019531    450    1
  553.135986  9574.559570    450    1
  552.965332  9574.706055    450    1
  554.713989  9581.480469    450    1
  555.937012  9581.519531    450    1
  555.932007  9581.820312    450    1
  554.784973  9581.559570    450    1
  555.080994  9581.900391    450    1
  554.510986  9581.889648    450    1
  549.533997  9583.000000    450    1
  555.096008  9582.089844    450    1
  555.732971  9581.879883    450    1
  556.883972  9576.740234    450    1
  557.494995  9576.919922    450    1
  555.161011  9576.990234    450    1
  557.039001  9576.709961    450    1
  557.057983  9576.719727    450    1
  557.179993  9576.730469    450    1
  557.039001  9576.969727    450    1
  545.297974  9587.839844    450    1
  545.223022  9587.910156    450    1
  544.995972  9588.070312    450    1
  545.963013  9587.540039    450    1
  545.500977  9587.530273    450    1
  545.356018  9587.490234    450    1
  545.424011  9587.610352    450    1
  545.874023  9587.740234    450    1
  545.357971  9587.660156    450    1
  545.367981  9587.639648    450    1
  553.639709  9576.836914    450    1
  554.088013  9577.570312    450    1
  553.243408  9577.075195    450    1
  553.082397  9577.037109    450    1
  553.082397  9576.964844    450    1
  552.497986  9576.589844    450    1
  553.337341  9576.806641    450    1
  550.254028  9577.110352    450    1
  550.228027  9577.110352    450    1
  552.606995  9575.080078    450    1
  552.590027  9575.120117    450    1
  552.633972  9575.139648    450    1
  552.918335  9574.706055    450    1
  552.380005  9574.820312    450    1
  552.335999  9574.410156    450    1
  552.241028  9574.690430    450    1
  552.273010  9574.629883    450    1
  548.338989  9575.360352    450    1
  548.304993  9575.219727    450    1
  548.828979  9575.679688    450    1
  548.112976  9575.160156    450    1
  548.802002  9576.889648    450    1
  548.377991  9575.280273    450    1
  548.317993  9575.400391    450    1
  548.312012  9575.509766    450    1
  554.523010  9578.980469    450    1
  549.690979  9582.469727    450    1
  550.528992  9581.549805    450    1
  550.721008  9581.650391    450    1
  550.583008  9581.620117    450    1
  550.874023  9581.339844    450    1
  550.328003  9581.330078    450    1
  549.991028  9581.480469    450    1
  549.974976  9581.509766    450    1
  550.445007  9581.839844    450    1
  551.229004  9581.139648    450    1
  551.242004  9581.139648    450    1
  554.931030  9582.490234    450    1
  554.888000  9582.349609    450    1
  554.810974  9582.099609    450    1
  556.007996  9581.259766    450    1
  556.695007  9577.219727    450    1
  556.981995  9576.969727    450    1
  556.666016  9577.200195    450    1
  556.638977  9576.790039    450    1
  556.750000  9577.019531    450    1
  556.671021  9577.080078    450    1
  556.809021  9577.070312    450    1
  556.856995  9576.950195    450    1
  556.565002  9576.769531    450    1
  549.130005  9575.250000    450    1
  548.278992  9577.040039    450    1
  549.036011  9575.290039    450    1
  548.731995  9575.469727    450    1
  549.072998  9575.259766    450    1
  547.210022  9576.540039    450    1
  548.398987  9577.259766    450    1
  549.184998  9577.190430    450    1
  549.231018  9577.269531    450    1
  547.257019  9576.169922    450    1
  547.599976  9575.780273    450    1
  547.177979  9576.559570    450    1
  547.427979  9576.469727    450    1
  547.341003  9576.530273    450    1
  549.192017  9577.309570    450    1
  548.754028  9575.400391    450    1
  548.357971  9575.320312    450    1
  549.171997  9575.929688    450    1
  549.190979  9575.929688    450    1
  548.760010  9575.419922    450    1
  549.007019  9576.599609    450    1
  548.112000  9577.049805    450    1
  549.174988  9577.320312    450    1
  547.651001  9575.769531    450    1
  547.450012  9575.080078    450    1
  547.640015  9575.610352    450    1
  547.619995  9575.459961    450    1
  547.388000  9576.230469    450    1
  547.320984  9576.099609    450    1
  547.422974  9576.349609    450    1
  548.335022  9576.049805    450    1
  548.252014  9576.349609    450    1
  548.393005  9576.900391    450    1
  548.070007  9576.419922    450    1
  548.125977  9576.370117    450    1
  548.487976  9575.849609    450    1
  547.088989  9576.040039    450    1
  547.148010  9576.099609    450    1
  547.348999  9576.419922    450    1
  547.442993  9576.250000    450    1
  547.939026  9576.259766    450    1
  548.179993  9575.889648    450    1
  548.064026  9576.150391    450    1
  548.020996  9576.089844    450    1
  549.047974  9576.820312    450    1
  548.010010  9575.980469    450    1
  548.398010  9576.900391    450    1
  548.593018  9575.900391    450    1
  549.120972  9577.320312    450    1
  548.392029  9576.349609    450    1
  548.117981  9575.940430    450    1
  548.755981  9576.830078    450    1
  547.205383  9576.297852    450    1
  547.228943  9576.290039    450    1
  548.820984  9576.519531    450    1
  549.202026  9575.650391    450    1
  548.625977  9575.790039    450    1
  549.346008  9576.669922    450    1
  549.250000  9576.250000    450    1
  549.101501  9576.032227    450    1
  549.031006  9575.879883    450    1
  549.231995  9575.459961    450    1
  548.674011  9575.620117    450    1
  547.357971  9576.150391    450    1
  547.714111  9576.339844    450    1
  548.362000  9575.769531    450    1
  547.385986  9575.950195    450    1
  547.434998  9575.990234    450    1
  548.736023  9577.099609    450    1
  549.630981  9576.870117    450    1
  549.172974  9576.650391    450    1
  547.301025  9576.040039    450    1
  549.640991  9576.910156    450    1
  549.635986  9576.870117    450    1
  549.645996  9576.849609    450    1
  548.434998  9577.230469    450    1
  547.385986  9575.820312    450    1
  547.479980  9576.099609    450    1
  547.568970  9576.059570    450    1
  547.526978  9576.080078    450    1
  547.046021  9576.959961    450    1
  547.708984  9576.370117    450    1
  547.651978  9576.519531    450    1
  548.588989  9577.339844    450    1
  549.604004  9577.200195    450    1
  548.812012  9575.570312    450    1
  548.539978  9575.780273    450    1
  548.890991  9576.870117    450    1
  548.497986  9575.620117    450    1
  553.692017  9576.150391    450    1
  552.117004  9575.089844    450    1
  554.916016  9574.980469    450    1
  553.237976  9575.139648    450    1
  546.929016  9579.929688    450    1
  546.784973  9580.540039    450    1
  546.557007  9580.459961    450    1
  546.534973  9580.339844    450    1
  546.104004  9580.099609    450    1
  546.432007  9580.059570    450    1
  546.924011  9580.429688    450    1
  545.953003  9579.780273    450    1
  547.736023  9584.900391    450    1
  547.856995  9585.089844    450    1
  547.806030  9585.030273    450    1
  548.046021  9585.059570    450    1
  548.281982  9585.089844    450    1
  546.937012  9581.700195    450    1
  545.828979  9580.610352    450    1
  546.385010  9580.950195    450    1
  545.835999  9579.950195    450    1
  545.719971  9580.110352    450    1
  556.465027  9577.049805    450    1
  556.418030  9577.200195    450    1
  556.294983  9576.929688    450    1
  552.575989  9588.190430    450    1
  552.325989  9587.530273    450    1
  559.385986  9589.709961    450    1
  559.297974  9589.910156    450    1
  558.344971  9587.889648    450    1
  558.504028  9587.809570    450    1
  559.843018  9586.959961    450    1
  558.427979  9588.070312    450    1
  558.317017  9587.830078    450    1
  545.887024  9591.209961    450    1
  546.536011  9590.530273    450    1
  548.015991  9584.110352    450    1
  549.302002  9589.879883    450    1
  535.696106  9588.780273    450    1
  545.619019  9583.389648    450    1
  549.182983  9590.120117    450    1
  542.606018  9577.929688    450    1
  545.760010  9591.599609    450    1
  545.783997  9591.500000    450    1
  552.031006  9588.190430    450    1
  552.276978  9588.099609    450    1
  552.247986  9588.080078    450    1
  548.606995  9589.259766    450    1
  549.853027  9589.480469    450    1
  557.661987  9578.839844    450    1
  544.921021  9586.509766    450    1
  544.645996  9586.500000    450    1
  544.572998  9586.469727    450    1
  544.639282  9587.072266    450    1
  545.046997  9586.759766    450    1
  548.953979  9589.129883    450    1
  547.142029  9581.129883    450    1
  556.549011  9584.290039    450    1
  548.200989  9584.780273    450    1
  550.554016  9579.860352    450    1
  548.346008  9577.070312    450    1
  554.924011  9581.750000    450    1
  542.650024  9568.389648    450    1
  554.864014  9581.620117    450    1
  554.632996  9581.429688    450    1
  545.797974  9590.870117    450    1
  555.859985  9581.799805    450    1
  555.372009  9581.900391    450    1
  554.796997  9581.530273    450    1
  543.572021  9578.730469    450    1
  550.776001  9587.280273    450    1
  559.127991  9580.900391    450    1
  555.965027  9585.750000    450    1
  555.473877  9575.261719    450    1
  554.851990  9581.429688    450    1
  555.544983  9581.530273    450    1
  554.604004  9581.769531    450    1
  539.179993  9566.070312    450    1
  545.031982  9586.179688    450    1
  556.931030  9576.620117    450    1
  554.297974  9577.509766    450    1
  554.579895  9577.941406    450    1
  551.672974  9588.349609    450    1
  552.393005  9588.099609    450    1
  551.710999  9587.969727    450    1
  552.585022  9588.120117    450    1
  552.341003  9588.480469    450    1
  551.497986  9588.549805    450    1
  553.031006  9587.650391    450    1
  552.810974  9585.389648    450    1
  551.755005  9586.700195    450    1
  552.479980  9588.559570    450    1
  556.598022  9587.440430    450    1
  554.348999  9588.299805    450    1
  558.737976  9589.629883    450    1
  557.632996  9586.370117    450    1
  557.976013  9586.070312    450    1
  556.828003  9586.629883    450    1
  554.598999  9587.349609    450    1
  554.185974  9587.440430    450    1
  559.684814  9588.170898    450    1
  560.517029  9587.179688    450    1
  558.468018  9588.040039    450    1
  556.763000  9587.030273    450    1
  556.931030  9586.740234    450    1
  556.913025  9587.660156    450    1
  546.578003  9589.940430    450    1
  545.142029  9588.589844    450    1
  546.466003  9587.730469    450    1
  546.065002  9587.570312    450    1
  546.411987  9588.589844    450    1
  547.580994  9578.000000    450    1
  556.421997  9587.459961    450    1
  539.179993  9566.070312    450    1
  542.650024  9568.389648    450    1
  544.278015  9587.389648    450    1
  546.429016  9580.639648    450    1
  562.580017  9573.259766    450    1
  545.788025  9583.349609    450    1
  546.302979  9583.230469    450    1
  546.241028  9583.309570    450    1
  545.822021  9583.559570    450    1
  545.388000  9583.230469    450    1
  545.585999  9583.000000    450    1
  545.690002  9584.169922    450    1
  545.640991  9583.459961    450    1
  544.841980  9583.190430    450    1
  545.674011  9583.519531    450    1
  545.763000  9583.700195    450    1
  545.471008  9583.070312    450    1
  545.599976  9582.990234    450    1
  545.914978  9583.360352    450    1
  544.846985  9583.030273    450    1
  545.002014  9582.990234    450    1
  544.851013  9583.099609    450    1
  570.859985  9566.120117    450    1
  555.668030  9581.139648    450    1
  555.065002  9582.099609    450    1
  547.775024  9576.269531    450    1
  542.338989  9582.860352    450    1
  555.705994  9581.809570    450    1
  555.231995  9581.719727    450    1
  555.586975  9581.480469    450    1
  555.817993  9581.570312    450    1
  554.567993  9581.719727    450    1
  554.491028  9581.559570    450    1
  556.966003  9586.580078    450    1
  547.215027  9590.889648    450    1
  553.146973  9575.219727    450    1
  542.650024  9568.389648    450    1
  543.247009  9579.099609    450    1
  555.677002  9574.030273    450    1
  554.838989  9581.480469    450    1
  549.210022  9575.500000    450    1
  542.650024  9568.389648    450    1
  555.033020  9581.690430    450    1
  555.734985  9581.969727    450    1
  555.013977  9582.429688    450    1
  546.492004  9590.320312    450    1
  553.643005  9583.009766    450    1
  544.823975  9581.589844    450    1
  543.940979  9581.559570    450    1
  544.245972  9581.179688    450    1
  548.517029  9575.679688    450    1
  549.528992  9577.049805    450    1
  548.083984  9575.950195    450    1
  555.158997  9586.690430    450    1
  555.929016  9581.480469    450    1
  557.041016  9578.870117    450    1
  555.520996  9574.049805    450    1
  545.536011  9577.790039    450    1
  544.478027  9583.440430    450    1
  555.309021  9582.120117    450    1
  554.645996  9581.969727    450    1
  554.947021  9582.480469    450    1
  553.703979  9584.070312    450    1
  555.211975  9581.669922    450    1
  555.223999  9581.690430    450    1
  544.479004  9584.870117    450    1
  535.726807  9588.771484    450    1
  535.744324  9588.776367    450    1
  544.739319  9578.776367    450    1
  548.864319  9575.336914    450    1
  554.234009  9581.530273    450    1
  556.250977  9580.759766    450    1
  562.580017  9573.259766    450    1
  555.565002  9581.919922    450    1
  535.722412  9588.780273    450    1
  545.226013  9584.459961    450    1
  545.253784  9585.438477    450    1
  546.828003  9581.269531    450    1
  546.085999  9580.469727    450    1
  552.779114  9588.087891    450    1
  549.834900  9587.635742    450    1
  546.532288  9581.285156    450    1
  554.293152  9586.921875    450    1
  541.399170  9571.205078    450    1
  549.700317  9584.867188    450    1
  547.094177  9589.777344    450    1
  547.521729  9588.884766    450    1
  543.009460  9568.222656    450    1
  552.794678  9587.994141    450    1
  544.184998  9582.432617    450    1
  546.712952  9589.232422    450    1
  546.245422  9581.155273    450    1
  546.937927  9581.771484    450    1
  545.817139  9585.541016    450    1
  549.256470  9588.844727    450    1
  547.706421  9576.384766    450    1
  545.850769  9580.334961    450    1
  560.096619  9587.631836    450    1
  545.605347  9572.640625    450    1
  543.061951  9568.230469    450    1
  551.452759  9587.682617    450    1
  545.332642  9578.421875    450    1
  550.979187  9581.206055    450    1
  547.200195  9589.506836    450    1
  547.602966  9588.932617    450    1
  555.077332  9581.153320    450    1
  545.523010  9573.121094    450    1
  554.587036  9574.865234    450    1
  547.188721  9575.978516    450    1
  546.822815  9581.173828    450    1
  552.162109  9587.573242    450    1
  544.376404  9578.214844    450    1
  552.261597  9587.485352    450    1
  546.214111  9590.509766    450    1
  542.332886  9582.474609    450    1
  554.062317  9582.260742    450    1
  554.511597  9583.771484    450    1
  550.547302  9585.835938    450    1
  548.892151  9583.350586    450    1
  552.806030  9587.923828    450    1
  549.521423  9580.833984    450    1
  549.042847  9575.780273    450    1
  553.836121  9586.632812    450    1
  549.296875  9581.689453    450    1
  562.607849  9573.242188    450    1
  551.178894  9584.664062    450    1
  547.336121  9581.836914    450    1
  543.020203  9568.218750    450    1
  557.727478  9580.514648    450    1
  555.423523  9587.076172    450    1
  548.420227  9575.243164    450    1
  554.280029  9588.349609    450    1
  545.420776  9586.360352    450    1
  556.996887  9588.142578    450    1
  552.274536  9584.102539    450    1
  549.653748  9576.680664    450    1
  552.505371  9581.136719    450    1
  555.686707  9574.850586    450    1
  545.329834  9583.595703    450    1
  558.239868  9580.789062    450    1
  556.581726  9587.215820    450    1
  554.022949  9576.526367    450    1
  553.706482  9584.472656    450    1
  545.752441  9579.978516    450    1
  549.374634  9581.907227    450    1
  543.016907  9568.200195    450    1
  549.026794  9588.972656    450    1
  535.700500  9588.797852    450    1
  552.050537  9588.439453    450    1
  549.273071  9588.833008    450    1
  552.408447  9575.047852    450    1
  570.909424  9566.103516    450    1
  550.484009  9584.739258    450    1
  543.020203  9568.218750    450    1
  543.977417  9582.496094    450    1
  538.316467  9583.879883    450    1
  553.804382  9582.124023    450    1
  551.833191  9574.887695    450    1
  546.618347  9589.263672    450    1
  553.058167  9575.407227    450    1
  535.713623  9588.793945    450    1
  553.353455  9574.597656    450    1
  543.703491  9582.409180    450    1
  542.999268  9582.341797    450    1
  543.468750  9582.281250    450    1
  543.305664  9581.993164    450    1
  544.875671  9587.578125    450    1
  553.860596  9574.426758    450    1
  555.689880  9574.041992    450    1
  553.660950  9574.210938    450    1
  556.355652  9573.958008    450    1
  542.050720  9581.583984    450    1
  555.099548  9586.645508    450    1
  543.010193  9581.600586    450    1
  546.942627  9580.649414    450    1
  553.440369  9574.415039    450    1
  543.638184  9582.195312    450    1
  539.025391  9565.694336    450    1
  553.022339  9574.305664    450    1
  541.680603  9581.110352    450    1
  550.194824  9586.680664    450    1
  553.470825  9574.731445    450    1
  546.808838  9587.955078    450    1
  553.353455  9577.166016    450    1
  553.342712  9577.050781    450    1
  554.905151  9585.667969    450    1
  570.914185  9566.089844    450    1
  542.986938  9568.238281    450    1
  548.874207  9575.580078    450    1
  535.709229  9588.789062    450    1
  535.722412  9588.780273    450    1
  559.308960  9589.575195    450    1
  541.945007  9580.896484    450    1
  544.416870  9588.815430    450    1
  550.113037  9586.497070    450    1
  549.419434  9583.279297    450    1
  556.010925  9576.343750    450    1
  548.322205  9578.022461    450    1
  552.546875  9574.410156    450    1
  543.046936  9568.222656    450    1
  550.829590  9587.153320    450    1
  550.351624  9581.701172    450    1
  544.739136  9585.381836    450    1
  552.784302  9588.069336    450    1
  559.306824  9589.004883    450    1
  539.010376  9565.709961    450    1
  546.745361  9582.920898    450    1
  559.206848  9589.948242    450    1
  558.496765  9588.783203    450    1
  552.736328  9575.891602    450    1
  535.718018  9588.780273    450    1
  546.794067  9584.573242    450    1
  553.836060  9576.488281    450    1
  552.858521  9579.472656    450    1
  550.019897  9583.451172    450    1
  550.461121  9581.092773    450    1
  546.474792  9582.459961    450    1
  546.882080  9583.017578    450    1
  541.452576  9581.178711    450    1
  541.990723  9584.250977    450    1
  548.525330  9590.322266    450    1
  552.196167  9587.793945    450    1
  550.967102  9587.291992    450    1
  554.037781  9574.334961    450    1
  551.686340  9588.031250    450    1
  559.369385  9588.577148    450    1
  542.033203  9581.803711    450    1
  545.631287  9581.274414    450    1
  549.299072  9588.761719    450    1
  548.600525  9588.093750    450    1
  549.549988  9585.549805    450    1
  550.883911  9586.852539    450    1
  541.409851  9581.113281    450    1
  550.023743  9588.572266    450    1
  553.523438  9574.746094    450    1
  554.053284  9587.538086    450    1
  552.605896  9581.441406    450    1
  555.245728  9575.587891    450    1
  543.971558  9582.804688    450    1
  542.743042  9584.502930    450    1
  543.647156  9584.024414    450    1
  544.319397  9587.307617    450    1
  549.363037  9587.980469    450    1
  553.291626  9575.916016    450    1
  549.746216  9584.064453    450    1
  543.878540  9582.696289    450    1
  553.609070  9580.364258    450    1
  552.784302  9588.080078    450    1
  554.082214  9574.949219    450    1
  554.705750  9585.219727    450    1
  557.137634  9576.973633    450    1
  545.124573  9582.222656    450    1
  556.182556  9576.562500    450    1
  562.598511  9573.218750    450    1
  552.557312  9577.779297    450    1
  552.641052  9574.863281    450    1
  547.730835  9587.819336    450    1
  549.377258  9588.382812    450    1
  556.432800  9587.414062    450    1
  542.969482  9568.211914    450    1
  544.131653  9588.356445    450    1
  552.636902  9576.146484    450    1
  559.393677  9588.683594    450    1
  552.631531  9584.270508    450    1
  555.875610  9573.415039    450    1
  555.316162  9582.761719    450    1
  543.039429  9568.185547    450    1
  550.529175  9586.040039    450    1
  545.812378  9580.053711    450    1
  556.192505  9576.465820    450    1
  555.297791  9581.995117    450    1
  548.952576  9577.349609    450    1
  553.358887  9576.985352    450    1
  550.248352  9585.999023    450    1
  546.172607  9585.369141    450    1
  551.207825  9586.043945    450    1
  551.275085  9587.545898    450    1
  549.825256  9587.924805    450    1
  549.861450  9586.731445    450    1
  555.910034  9588.062500    450    1
  546.437317  9581.553711    450    1
  543.027466  9568.208008    450    1
  544.309448  9583.384766    450    1
  544.451477  9577.791992    450    1
  555.246155  9587.166016    450    1
  552.859680  9588.194336    450    1
  558.232727  9588.420898    450    1
  543.041992  9568.222656    450    1
  542.987610  9568.214844    450    1
  557.769592  9588.212891    450    1
  543.031921  9568.185547    450    1
  555.452026  9582.460938    450    1
  554.979797  9581.809570    450    1
  543.198730  9581.527344    450    1
  558.877869  9584.960938    450    1
  547.473938  9582.769531    450    1
  546.179932  9589.030273    450    1
  544.929016  9583.325195    450    1
  535.674133  9588.776367    450    1
  552.015320  9575.105469    450    1
  546.182678  9585.203125    450    1
  535.735596  9588.789062    450    1
  552.799866  9587.976562    450    1
  552.266235  9588.299805    450    1
  543.573303  9583.297852    450    1
  554.968018  9584.398438    450    1
  553.753967  9588.124023    450    1
  554.160034  9586.857422    450    1
  546.884766  9575.255859    450    1
  548.831604  9578.444336    450    1
  546.354919  9588.990234    450    1
  539.010376  9565.694336    450    1
  547.517151  9583.221680    450    1
  543.971313  9583.777344    450    1
  551.128662  9588.264648    450    1
  549.103699  9586.959961    450    1
  556.298706  9576.081055    450    1
  553.957581  9588.875000    450    1
  556.176086  9588.173828    450    1
  556.122375  9588.166992    450    1
  553.655579  9580.148438    450    1
  544.861938  9584.103516    450    1
  555.444092  9573.652344    450    1
  553.351746  9588.471680    450    1
  560.413025  9587.346680    450    1
  543.002075  9568.208008    450    1
  552.652588  9586.050781    450    1
  535.782654  9588.790039    450    1
  559.853760  9578.872070    450    1
  559.361633  9589.937500    450    1
  548.858521  9579.287109    450    1
  572.597473  9568.396484    450    1
  543.954285  9582.390625    450    1
  555.779175  9578.255859    450    1
  554.630371  9580.479492    450    1
  553.991150  9588.872070    450    1
  553.984436  9588.868164    450    1
  552.050537  9588.293945    450    1
  546.645508  9588.976562    450    1
  554.027527  9574.333008    450    1
  542.688171  9582.910156    450    1
  556.965393  9576.869141    450    1
  544.746094  9578.287109    450    1
  557.548767  9582.148438    450    1
  552.274841  9587.664062    450    1
  552.813721  9588.234375    450    1
  552.303162  9587.547852    450    1
  546.064148  9587.198242    450    1
  553.599426  9588.016602    450    1
  552.589661  9587.729492    450    1
  547.962158  9577.964844    450    1
  542.635681  9574.189453    450    1
  551.130615  9584.110352    450    1
  559.287537  9587.989258    450    1
  551.876648  9587.092773    450    1
  552.385437  9587.083008    450    1
  553.429932  9585.668945    450    1
  541.654297  9571.225586    450    1
  551.704712  9586.910156    450    1
  554.803345  9587.064453    450    1
  552.044556  9588.060547    450    1
  550.795776  9589.153320    450    1
  553.341309  9588.027344    450    1
  546.458923  9581.444336    450    1
  562.100220  9573.075195    450    1
  553.271057  9587.534180    450    1
  556.026855  9577.309570    450    1
  552.828491  9587.773438    450    1
  557.102417  9588.245117    450    1
  551.766235  9588.092773    450    1
  552.893127  9586.685547    450    1
  551.998535  9587.841797    450    1
  552.219299  9587.720703    450    1
  549.260315  9588.845703    450    1
  556.135498  9588.168945    450    1
  552.274841  9586.586914    450    1
  551.281006  9587.517578    450    1
  550.788635  9584.368164    450    1
  553.438721  9576.184570    450    1
  542.311890  9570.081055    450    1
  550.730469  9584.440430    450    1
  559.348389  9578.309570    450    1
  541.513306  9572.885742    450    1
  545.283875  9585.178711    450    1
  556.265503  9587.204102    450    1
  556.726807  9576.686523    450    1
  559.361633  9589.650391    450    1
  558.163513  9588.063477    450    1
  558.115234  9587.931641    450    1
  556.078796  9576.625000    450    1
  560.945374  9580.075195    450    1
  560.251404  9587.633789    450    1
  554.482300  9585.191406    450    1
  546.844055  9590.521484    450    1
  552.578308  9587.814453    450    1
  548.277405  9575.496094    450    1
  545.437866  9578.533203    450    1
  549.077087  9589.099609    450    1
  544.997498  9584.812500    450    1
  557.618103  9588.159180    450    1
  556.264343  9577.841797    450    1
  559.455750  9576.967773    450    1
  559.340027  9590.005859    450    1
  545.990662  9588.298828    450    1
  549.693542  9588.101562    450    1
  549.647278  9588.661133    450    1
  537.810486  9584.748047    450    1
  555.389526  9575.667969    450    1
  547.095398  9587.205078    450    1
  552.159546  9587.994141    450    1
  556.114136  9576.112305    450    1
  552.279358  9587.684570    450    1
  544.373047  9586.882812    450    1
  551.663879  9586.043945    450    1
  545.739075  9584.081055    450    1
  535.217773  9569.814453    450    1
  546.779358  9586.885742    450    1
  541.716614  9584.554688    450    1
  550.929749  9588.581055    450    1
  547.915344  9584.520508    450    1
  551.216736  9583.214844    450    1
  545.530396  9573.120117    450    1
  551.996216  9588.265625    450    1
  545.737122  9584.466797    450    1
  548.347534  9589.474609    450    1
  548.545532  9590.197266    450    1
  559.396423  9582.769531    450    1
  559.000244  9582.821289    450    1
  567.887634  9568.434570    450    1
  552.138855  9588.253906    450    1
  544.552551  9589.953125    450    1
  559.047485  9582.890625    450    1
  558.536377  9582.958984    450    1
  549.528076  9584.079102    450    1
  541.550049  9580.844727    450    1
  536.871887  9593.584961    450    1
  556.548706  9588.094727    450    1
  552.805237  9588.231445    450    1
  553.074829  9585.813477    450    1
  549.914368  9588.411133    450    1
  556.573975  9584.584961    450    1
  547.868469  9584.548828    450    1
  548.628723  9584.891602    450    1
  549.683044  9588.542969    450    1
  541.325989  9583.073242    450    1
  545.617188  9586.642578    450    1
  554.296509  9583.346680    450    1
  548.198181  9584.774414    450    1
  552.778625  9588.157227    450    1
  547.578796  9583.132812    450    1
  548.134766  9579.491211    450    1
  552.960144  9588.364258    450    1
  558.220337  9581.018555    450    1
  550.248230  9585.514648    450    1
  547.465515  9585.500000    450    1
  550.681396  9585.304688    450    1
  538.213562  9583.114258    450    1
  538.125427  9583.818359    450    1
  538.085999  9583.108398    450    1
  554.333191  9587.816406    450    1
  538.441589  9583.021484    450    1
  553.083679  9588.782227    450    1
  545.174866  9589.307617    450    1
  556.547302  9584.402344    450    1
  549.902405  9585.250977    450    1
  548.405334  9586.686523    450    1
  558.782471  9580.445312    450    1
  559.601196  9576.541016    450    1
  550.394592  9587.510742    450    1
  551.765808  9583.435547    450    1
  547.622009  9577.853516    450    1
  557.533447  9577.429688    450    1
  550.741089  9584.617188    450    1
  550.268066  9586.668945    450    1
  551.302124  9579.876953    450    1
  553.824585  9585.151367    450    1
  543.613220  9578.775391    450    1
  548.151550  9590.121094    450    1
  544.827820  9588.599609    450    1
  551.144653  9585.059570    450    1
  557.812683  9579.039062    450    1
  548.309631  9584.522461    450    1
  544.655579  9579.723633    450    1
  548.612732  9590.183594    450    1
  550.848511  9585.049805    450    1
  547.895508  9582.948242    450    1
  549.683350  9585.448242    450    1
  541.965149  9581.173828    450    1
  558.458374  9583.024414    450    1
  559.067566  9580.442383    450    1
  546.456055  9581.890625    450    1
  553.295593  9586.137695    450    1
  554.382385  9587.426758    450    1
  544.195374  9578.792969    450    1
  550.565491  9585.482422    450    1
  555.775391  9578.404297    450    1
  549.832214  9585.389648    450    1
  544.205322  9579.966797    450    1
  547.071899  9581.995117    450    1
  563.632019  9581.728516    450    1
  557.271790  9588.323242    450    1
  552.490295  9574.937500    450    1
  542.621521  9581.442383    450    1
  559.722168  9576.243164    450    1
  544.309814  9579.257812    450    1
  546.854736  9591.051758    450    1
  555.226562  9586.609375    450    1
  556.975525  9586.800781    450    1
  544.075256  9582.763672    450    1
  543.697815  9580.151367    450    1
  556.541870  9579.720703    450    1
  561.892456  9581.105469    450    1
  544.523743  9579.466797    450    1
  541.812256  9581.159180    450    1
  543.987183  9587.679688    450    1
  550.347961  9584.769531    450    1
  559.070312  9589.962891    450    1
  559.279602  9589.541992    450    1
  553.102356  9586.660156    450    1
  559.534302  9576.608398    450    1
  543.837952  9582.149414    450    1
  550.585266  9579.721680    450    1
  557.774353  9588.170898    450    1
  547.655151  9581.915039    450    1
  557.969727  9576.534180    450    1
  544.910645  9586.533203    450    1
  557.492981  9578.242188    450    1
  547.568665  9590.145508    450    1
  546.357422  9587.269531    450    1
  547.523376  9583.201172    450    1
  546.214417  9590.774414    450    1
  542.501221  9580.828125    450    1
  548.545288  9583.637695    450    1
  555.864502  9587.313477    450    1
  550.811279  9581.012695    450    1
  544.378906  9580.231445    450    1
  551.996399  9587.570312    450    1
  545.653870  9578.074219    450    1
  548.106506  9584.902344    450    1
  544.682922  9584.580078    450    1
  552.392639  9575.609375    450    1
  550.121765  9586.953125    450    1
  550.007202  9589.324219    450    1
  549.617493  9583.467773    450    1
  543.989075  9583.311523    450    1
  553.343262  9576.836914    450    1
  552.366760  9588.054688    450    1
  548.550903  9583.813477    450    1
  546.752075  9580.493164    450    1
  551.586670  9583.309570    450    1
  548.140320  9584.186523    450    1
  544.551086  9580.170898    450    1
  551.129211  9587.595703    450    1
  556.127014  9583.263672    450    1
  546.282349  9585.458008    450    1
  547.265625  9580.435547    450    1
  543.598328  9579.543945    450    1
  554.085876  9574.201172    450    1
  563.154968  9572.720703    450    1
  542.347961  9570.975586    450    1
  547.216003  9584.803711    450    1
  549.492493  9589.678711    450    1
  550.937622  9585.073242    450    1
  548.378052  9584.735352    450    1
  545.420105  9589.018555    450    1
  552.406860  9588.439453    450    1
  546.636108  9573.275391    450    1
  544.454956  9583.037109    450    1
  543.181580  9571.152344    450    1
  548.618225  9584.156250    450    1
  546.673828  9576.619141    450    1
  546.667175  9582.143555    450    1
  553.235840  9586.041016    450    1
  550.209229  9589.377930    450    1
  549.955872  9589.338867    450    1
  551.165649  9584.666992    450    1
  549.388733  9584.813477    450    1
  548.096191  9587.069336    450    1
  549.300232  9586.622070    450    1
  555.872009  9587.309570    450    1
  542.066711  9570.205078    450    1
  539.208679  9591.776367    450    1
  543.331970  9584.376953    450    1
  544.286865  9583.072266    450    1
  547.022949  9584.925781    450    1
  548.322266  9585.630859    450    1
  550.309326  9581.158203    450    1
  550.531372  9584.656250    450    1
  545.630249  9578.418945    450    1
  550.085571  9589.458008    450    1
  558.503601  9580.066406    450    1
  546.170715  9577.114258    450    1
  555.441895  9585.569336    450    1
  544.779724  9580.737305    450    1
  554.782410  9585.492188    450    1
  547.072754  9577.841797    450    1
  553.930115  9586.958984    450    1
  546.055969  9590.738281    450    1
  552.303162  9579.461914    450    1
  545.434387  9580.718750    450    1
  555.764465  9577.980469    450    1
  557.441956  9588.292969    450    1
  552.585876  9579.158203    450    1
  546.837952  9582.308594    450    1
  548.041626  9590.162109    450    1
  546.246338  9590.784180    450    1
  553.921936  9588.860352    450    1
  550.053711  9581.036133    450    1
  556.114929  9577.189453    450    1
  553.236023  9577.075195    450    1
  544.863525  9589.119141    450    1
  554.110779  9582.864258    450    1
  547.266479  9576.067383    450    1
  554.064941  9582.645508    450    1
  560.669556  9569.838867    450    1
  551.718750  9588.575195    450    1
  550.249146  9581.186523    450    1
  560.644470  9569.931641    450    1
  554.597595  9587.087891    450    1
  547.809570  9589.092773    450    1
  550.489868  9585.564453    450    1
  553.671448  9580.438477    450    1
  552.738037  9578.372070    450    1
  552.705444  9578.567383    450    1
  556.619751  9580.540039    450    1
  549.379089  9576.720703    450    1
  549.394531  9574.787109    450    1
  555.444336  9582.000977    450    1
  546.354370  9590.363281    450    1
  552.648315  9575.057617    450    1
  550.294373  9579.571289    450    1
  546.179199  9589.108398    450    1
  545.217102  9588.467773    450    1
  546.108398  9583.054688    450    1
  556.239624  9577.240234    450    1
