# Supplementary material for: Solution strategy based on Gaussian mixture models and dispersion reduction for the capacitated centered clustering problem
Source: PeerJ Comput Sci. 2021 Feb 3;7:e332. doi: 10.7717/peerj-cs.332 (PMC7959615; doi:10.7717/peerj-cs.332)
Supplement: Supplemental Information 1 [file peerj-cs-07-332-s001.zip › doni7.dat]

13221 30
  555.384155  9575.316406    450    1
  553.559998  9585.160156    450    1
  545.276978  9586.339844    450    1
  549.416992  9585.759766    450    1
  545.986023  9582.690430    450    1
  539.179993  9566.070312    450    1
  554.596985  9587.070312    450    1
  555.065002  9579.599609    450    1
  551.919983  9583.620117    450    1
  545.781006  9579.030273    450    1
  554.676025  9585.280273    450    1
  535.718018  9588.780273    450    1
  553.979980  9584.969727    450    1
  543.643982  9579.679688    450    1
  539.179993  9566.070312    450    1
  539.179993  9566.070312    450    1
  539.179993  9566.070312    450    1
  549.260986  9587.280273    450    1
  559.023987  9580.879883    450    1
  549.505981  9577.360352    450    1
  547.205017  9578.730469    450    1
  551.308777  9578.299805    450    1
  546.195984  9590.490234    450    1
  557.697021  9580.690430    450    1
  542.650024  9568.389648    450    1
  557.658020  9586.000000    450    1
  542.650024  9568.389648    450    1
  554.616028  9581.309570    450    1
  552.827026  9587.889648    450    1
  552.122925  9587.291992    450    1
  542.750732  9582.464844    450    1
  552.326965  9587.096680    450    1
  541.955017  9581.599609    450    1
  556.323975  9572.150391    450    1
  553.788025  9583.290039    450    1
  544.711975  9588.589844    450    1
  543.987000  9582.459961    450    1
  550.166016  9588.030273    450    1
  553.937988  9583.690430    450    1
  553.041992  9588.799805    450    1
  553.041992  9588.820312    450    1
  553.668030  9585.309570    450    1
  549.648010  9583.990234    450    1
  553.716980  9584.389648    450    1
  545.630981  9582.040039    450    1
  556.734009  9587.830078    450    1
  542.650024  9568.389648    450    1
  562.580017  9573.259766    450    1
  555.825989  9573.610352    450    1
  541.995972  9581.169922    450    1
  556.924988  9576.480469    450    1
  558.161011  9587.919922    450    1
  543.367004  9584.379883    450    1
  554.182007  9583.519531    450    1
  542.650024  9568.389648    450    1
  549.750977  9585.650391    450    1
  542.650024  9568.389648    450    1
  544.286987  9587.519531    450    1
  542.650024  9568.389648    450    1
  549.809021  9584.280273    450    1
  548.418030  9590.070312    450    1
  546.156006  9586.540039    450    1
  551.572021  9589.000000    450    1
  552.794983  9588.150391    450    1
  552.724976  9586.599609    450    1
  554.669983  9579.730469    450    1
  542.481018  9581.110352    450    1
  549.492004  9583.250000    450    1
  535.700012  9588.799805    450    1
  548.249023  9587.080078    450    1
  553.106018  9588.059570    450    1
  553.646973  9584.809570    450    1
  544.330017  9589.230469    450    1
  539.179993  9566.070312    450    1
  545.661011  9577.980469    450    1
  545.755981  9584.709961    450    1
  539.179993  9566.070312    450    1
  560.072998  9579.070312    450    1
  550.783997  9589.150391    450    1
  547.830017  9581.620117    450    1
  557.494995  9587.889648    450    1
  542.650024  9568.389648    450    1
  544.995972  9578.500000    450    1
  545.049011  9587.599609    450    1
  549.403992  9583.580078    450    1
  555.083984  9579.459961    450    1
  562.580017  9573.259766    450    1
  546.344971  9586.740234    450    1
  552.802979  9588.080078    450    1
  556.557983  9586.330078    450    1
  542.650024  9568.389648    450    1
  539.179993  9566.070312    450    1
  553.090210  9574.697266    450    1
  539.179993  9566.070312    450    1
  553.796997  9583.059570    450    1
  554.995361  9569.811523    450    1
  558.867981  9587.250000    450    1
  570.859985  9566.120117    450    1
  551.221985  9587.549805    450    1
  545.218018  9582.750000    450    1
  553.979980  9583.290039    450    1
  548.505005  9590.320312    450    1
  552.174011  9583.620117    450    1
  554.005005  9584.559570    450    1
  555.747559  9571.849609    450    1
  557.773010  9588.169922    450    1
  549.656982  9587.080078    450    1
  548.396973  9589.929688    450    1
  545.880981  9583.009766    450    1
  562.580017  9573.259766    450    1
  542.650024  9568.389648    450    1
  545.943970  9580.490234    450    1
  542.650024  9568.389648    450    1
  543.017029  9583.669922    450    1
  547.713013  9584.179688    450    1
  550.952026  9584.019531    450    1
  550.137390  9587.961914    450    1
  552.306030  9588.519531    450    1
  553.181030  9585.099609    450    1
  543.648987  9584.070312    450    1
  556.869995  9587.540039    450    1
  546.643982  9579.849609    450    1
  547.981506  9577.982422    450    1
  551.745972  9583.440430    450    1
  550.377014  9581.349609    450    1
  554.171997  9584.410156    450    1
  554.041992  9584.910156    450    1
  548.174011  9585.780273    450    1
  544.161011  9581.299805    450    1
  548.359009  9586.580078    450    1
  548.081970  9581.620117    450    1
  548.564026  9589.410156    450    1
  548.176025  9588.530273    450    1
  550.497986  9586.919922    450    1
  548.382019  9577.299805    450    1
  546.590027  9589.740234    450    1
  548.228027  9589.490234    450    1
  546.273987  9588.049805    450    1
  548.520996  9575.690430    450    1
  542.650024  9568.389648    450    1
  546.387329  9583.988281    450    1
  551.197021  9587.540039    450    1
  549.356995  9589.809570    450    1
  558.744995  9585.370117    450    1
  550.297974  9587.459961    450    1
  551.284973  9587.679688    450    1
  546.414001  9581.230469    450    1
  551.367004  9583.709961    450    1
  545.195984  9588.160156    450    1
  559.106995  9589.860352    450    1
  546.070007  9590.549805    450    1
  535.718018  9588.776367    450    1
  562.580017  9573.259766    450    1
  539.179993  9566.070312    450    1
  548.924011  9576.179688    450    1
  545.616028  9587.700195    450    1
  535.739929  9588.767578    450    1
  546.564026  9586.969727    450    1
  556.682007  9588.139648    450    1
  535.691711  9588.780273    450    1
  545.193970  9588.080078    450    1
  550.979980  9584.959961    450    1
  562.580017  9573.259766    450    1
  556.166016  9576.509766    450    1
  552.849976  9587.709961    450    1
  551.158020  9587.509766    450    1
  545.991028  9582.750000    450    1
  554.684021  9584.330078    450    1
  546.083984  9588.349609    450    1
  554.306030  9585.190430    450    1
  570.859985  9566.120117    450    1
  544.479004  9589.089844    450    1
  546.331970  9587.740234    450    1
  570.859985  9566.120117    450    1
  562.580017  9573.259766    450    1
  562.580017  9573.259766    450    1
  545.557007  9588.120117    450    1
  553.601013  9582.879883    450    1
  570.859985  9566.120117    450    1
  539.179993  9566.070312    450    1
  570.859985  9566.120117    450    1
  551.318970  9585.929688    450    1
  549.559998  9588.250000    450    1
  562.580017  9573.259766    450    1
  570.859985  9566.120117    450    1
  549.789978  9589.690430    450    1
  556.900024  9587.019531    450    1
  558.078003  9558.379883    450    1
  552.846985  9585.110352    450    1
  553.299011  9584.610352    450    1
  545.969971  9579.900391    450    1
  570.859985  9566.120117    450    1
  557.643005  9587.360352    450    1
  551.362976  9583.629883    450    1
  556.060974  9586.209961    450    1
  539.179993  9566.070312    450    1
  544.085022  9579.929688    450    1
  543.536011  9583.240234    450    1
  539.179993  9566.070312    450    1
  545.934021  9588.450195    450    1
  550.036011  9588.490234    450    1
  548.341003  9581.980469    450    1
  548.732971  9588.459961    450    1
  570.859985  9566.120117    450    1
  546.758789  9580.708008    450    1
  544.343018  9588.419922    450    1
  542.650024  9568.389648    450    1
  546.335999  9579.040039    450    1
  557.226013  9586.639648    450    1
  546.898987  9590.490234    450    1
  545.133972  9589.019531    450    1
  545.526001  9587.799805    450    1
  554.706970  9587.419922    450    1
  553.700989  9584.360352    450    1
  553.377991  9584.780273    450    1
  542.650024  9568.389648    450    1
  555.971985  9588.009766    450    1
  545.681030  9583.429688    450    1
  549.664001  9579.860352    450    1
  554.783020  9573.719727    450    1
  552.797974  9587.719727    450    1
  554.190002  9574.570312    450    1
  545.963989  9581.799805    450    1
  547.107971  9581.379883    450    1
  551.684021  9583.290039    450    1
  542.356995  9584.386719    450    1
  570.859985  9566.120117    450    1
  546.122009  9590.469727    450    1
  547.617004  9584.089844    450    1
  539.179993  9566.070312    450    1
  546.301025  9588.389648    450    1
  570.859985  9566.120117    450    1
  562.580017  9573.259766    450    1
  539.179993  9566.070312    450    1
  545.737000  9576.620117    450    1
  541.882446  9584.878906    450    1
  544.242004  9579.860352    450    1
  570.859985  9566.120117    450    1
  547.676025  9576.389648    450    1
  539.179993  9566.070312    450    1
  554.452026  9576.929688    450    1
  553.369019  9579.780273    450    1
  558.078003  9558.379883    450    1
  543.833984  9581.059570    450    1
  546.752991  9581.860352    450    1
  545.354004  9582.009766    450    1
  555.437988  9578.660156    450    1
  535.696106  9588.789062    450    1
  550.755005  9587.410156    450    1
  549.375000  9589.910156    450    1
  550.021973  9587.139648    450    1
  556.632996  9587.080078    450    1
  556.464355  9573.007812    450    1
  553.226990  9585.900391    450    1
  570.859985  9566.120117    450    1
  555.439026  9588.290039    450    1
  539.179993  9566.070312    450    1
  556.155029  9572.889648    450    1
  557.068970  9586.580078    450    1
  555.268005  9577.990234    450    1
  562.580017  9573.259766    450    1
  547.723999  9576.240234    450    1
  542.650024  9568.389648    450    1
  535.722412  9588.785156    450    1
  551.245972  9587.469727    450    1
  555.897217  9571.830078    450    1
  556.784180  9572.953125    450    1
  552.466003  9574.790039    450    1
  552.804993  9588.080078    450    1
  555.062012  9581.320312    450    1
  554.054016  9583.700195    450    1
  548.617004  9587.150391    450    1
  570.859985  9566.120117    450    1
  558.247009  9587.349609    450    1
  543.447998  9583.330078    450    1
  554.427979  9584.799805    450    1
  553.536011  9585.379883    450    1
  549.465027  9587.209961    450    1
  535.704834  9588.785156    450    1
  552.822998  9587.990234    450    1
  549.046997  9585.690430    450    1
  539.179993  9566.070312    450    1
  548.905029  9589.870117    450    1
  551.161987  9587.530273    450    1
  545.080017  9589.199219    450    1
  551.085022  9585.280273    450    1
  545.198975  9588.480469    450    1
  535.739929  9588.771484    450    1
  542.093262  9578.204102    450    1
  535.718018  9588.780273    450    1
  539.179993  9566.070312    450    1
  544.594971  9588.429688    450    1
  539.179993  9566.070312    450    1
  539.179993  9566.070312    450    1
  539.179993  9566.070312    450    1
  546.080017  9579.879883    450    1
  539.179993  9566.070312    450    1
  547.728027  9590.269531    450    1
  555.334045  9578.905273    450    1
  558.078003  9558.379883    450    1
  539.179993  9566.070312    450    1
  548.885986  9586.250000    450    1
  545.187988  9585.959961    450    1
  549.885010  9583.610352    450    1
  548.632019  9577.129883    450    1
  552.138977  9584.389648    450    1
  547.692017  9588.040039    450    1
  542.650024  9568.389648    450    1
  546.437012  9586.780273    450    1
  546.742981  9582.230469    450    1
  555.866028  9586.950195    450    1
  551.968994  9586.200195    450    1
  551.309021  9579.740234    450    1
  544.552979  9580.450195    450    1
  541.859009  9581.389648    450    1
  557.492981  9588.500000    450    1
  553.687988  9586.309570    450    1
  550.872009  9581.009766    450    1
  543.075562  9578.233398    450    1
  562.580017  9573.259766    450    1
  539.932739  9583.737305    450    1
  550.018005  9588.040039    450    1
  546.148987  9584.790039    450    1
  552.846985  9585.559570    450    1
  539.179993  9566.070312    450    1
  550.802673  9589.230469    450    1
  544.466370  9574.459961    450    1
  555.531982  9574.150391    450    1
  548.741028  9575.509766    450    1
  542.953979  9582.570312    450    1
  555.398010  9575.959961    450    1
  556.104004  9576.339844    450    1
  556.513000  9587.099609    450    1
  545.729980  9580.360352    450    1
  544.747009  9578.280273    450    1
  542.650024  9568.389648    450    1
  555.880981  9581.299805    450    1
  551.312012  9587.589844    450    1
  539.179993  9566.070312    450    1
  554.289978  9584.969727    450    1
  552.750000  9588.080078    450    1
  549.481995  9584.639648    450    1
  549.668030  9586.339844    450    1
  558.625000  9587.080078    450    1
  557.114014  9576.099609    450    1
  539.179993  9566.070312    450    1
  558.078003  9558.379883    450    1
  553.364990  9587.419922    450    1
  544.658020  9584.879883    450    1
  552.309998  9585.000000    450    1
  548.734985  9590.049805    450    1
  548.005005  9584.450195    450    1
  551.210999  9587.620117    450    1
  549.354004  9585.400391    450    1
  547.742981  9584.759766    450    1
  556.174011  9576.669922    450    1
  546.773987  9583.419922    450    1
  549.432983  9576.509766    450    1
  539.179993  9566.070312    450    1
  549.204163  9587.398438    450    1
  558.078003  9558.379883    450    1
  552.512024  9587.570312    450    1
  558.078003  9558.379883    450    1
  552.122986  9583.509766    450    1
  550.906982  9583.832031    450    1
  557.476013  9587.830078    450    1
  548.890015  9590.110352    450    1
  553.979004  9587.299805    450    1
  552.299988  9585.690430    450    1
  552.414001  9587.780273    450    1
  557.685974  9580.690430    450    1
  556.099976  9588.009766    450    1
  547.853027  9584.929688    450    1
  548.609131  9577.208008    450    1
  555.481995  9580.080078    450    1
  545.239014  9588.700195    450    1
  539.179993  9566.070312    450    1
  546.354004  9580.679688    450    1
  553.476990  9581.830078    450    1
  553.679016  9581.900391    450    1
  556.315979  9576.559570    450    1
  557.697998  9586.370117    450    1
  546.749023  9583.440430    450    1
  560.005005  9579.040039    450    1
  552.614014  9588.400391    450    1
  545.054016  9577.459961    450    1
  552.142029  9588.150391    450    1
  552.150024  9588.150391    450    1
  551.229004  9588.009766    450    1
  535.709229  9588.780273    450    1
  545.309998  9587.000000    450    1
  548.862000  9588.849609    450    1
  538.084778  9587.292969    450    1
  535.696106  9588.785156    450    1
  554.809265  9570.583008    450    1
  543.497986  9578.980469    450    1
  562.580017  9573.259766    450    1
  545.767029  9586.059570    450    1
  550.713989  9582.009766    450    1
  548.945007  9589.959961    450    1
  542.650024  9568.389648    450    1
  548.671021  9588.700195    450    1
  551.429993  9583.839844    450    1
  570.859985  9566.120117    450    1
  535.696106  9588.776367    450    1
  535.713623  9588.767578    450    1
  545.103027  9589.129883    450    1
  558.593018  9577.700195    450    1
  539.179993  9566.070312    450    1
  551.224976  9587.549805    450    1
  535.718018  9588.776367    450    1
  539.179993  9566.070312    450    1
  551.770996  9583.440430    450    1
  544.661011  9585.419922    450    1
  546.724121  9589.224609    450    1
  570.859985  9566.120117    450    1
  539.179993  9566.070312    450    1
  552.049988  9584.459961    450    1
  557.130981  9587.700195    450    1
  570.859985  9566.120117    450    1
  549.853027  9589.750000    450    1
  544.374023  9587.530273    450    1
  556.013000  9581.299805    450    1
  544.642029  9583.339844    450    1
  547.615417  9583.096680    450    1
  537.617371  9587.431641    450    1
  553.778015  9584.690430    450    1
  535.713623  9588.780273    450    1
  535.709229  9588.785156    450    1
  551.841980  9588.280273    450    1
  554.229004  9584.349609    450    1
  548.986023  9587.219727    450    1
  542.968994  9584.938477    450    1
  551.723022  9588.049805    450    1
  553.870972  9587.280273    450    1
  548.258972  9589.549805    450    1
  551.547974  9587.070312    450    1
  547.958008  9589.019531    450    1
  535.700500  9588.793945    450    1
  535.709229  9588.785156    450    1
  562.580017  9573.259766    450    1
  547.887024  9589.080078    450    1
  535.713623  9588.776367    450    1
  548.250000  9588.530273    450    1
  554.362000  9587.809570    450    1
  548.294006  9588.559570    450    1
  554.330994  9586.759766    450    1
  545.580017  9552.759766    450    1
  553.927979  9586.379883    450    1
  542.650024  9568.389648    450    1
  553.992004  9586.389648    450    1
  547.838013  9589.099609    450    1
  546.640991  9590.750000    450    1
  548.205017  9588.339844    450    1
  535.709229  9588.771484    450    1
  552.786987  9588.169922    450    1
  535.718018  9588.789062    450    1
  545.890015  9587.610352    450    1
  539.179993  9566.070312    450    1
  553.710022  9586.629883    450    1
  549.017029  9588.360352    450    1
  551.924988  9588.309570    450    1
  538.105835  9583.808594    450    1
  548.419006  9577.463867    450    1
  535.782654  9588.796875    450    1
  555.081970  9581.070312    450    1
  548.158020  9586.419922    450    1
  547.639526  9583.093750    450    1
  535.709229  9588.780273    450    1
  551.875977  9588.190430    450    1
  535.718018  9588.780273    450    1
  550.879028  9585.950195    450    1
  557.530029  9577.129883    450    1
  543.989990  9547.080078    450    1
  570.859985  9566.120117    450    1
  543.989990  9547.080078    450    1
  539.179993  9566.070312    450    1
  550.718994  9579.950195    450    1
  535.709229  9588.789062    450    1
  548.123779  9588.534180    450    1
  548.868896  9575.554688    450    1
  554.998718  9587.459961    450    1
  554.934814  9587.608398    450    1
  546.943115  9584.385742    450    1
  539.179993  9566.070312    450    1
  551.990173  9588.242188    450    1
  556.615112  9575.727539    450    1
  546.774048  9580.055664    450    1
  545.743042  9588.031250    450    1
  545.789001  9589.049805    450    1
  550.011475  9581.172852    450    1
  535.731201  9588.785156    450    1
  552.766663  9588.211914    450    1
  535.731201  9588.785156    450    1
  535.718018  9588.780273    450    1
  537.885864  9587.035156    450    1
  542.500549  9580.905273    450    1
  570.859985  9566.120117    450    1
  547.919006  9589.059570    450    1
  535.731201  9588.776367    450    1
  539.179993  9566.070312    450    1
  547.552002  9589.639648    450    1
  547.606995  9588.580078    450    1
  544.857971  9587.459961    450    1
  538.508484  9583.433594    450    1
  545.245972  9586.450195    450    1
  557.177124  9586.794922    450    1
  556.755432  9584.554688    450    1
  557.379578  9575.754883    450    1
  535.709229  9588.776367    450    1
  558.078003  9558.379883    450    1
  562.580017  9573.259766    450    1
  556.525757  9587.730469    450    1
  544.400330  9582.847656    450    1
  548.041626  9587.028320    450    1
  570.859985  9566.120117    450    1
  535.718018  9588.785156    450    1
  547.354004  9584.259766    450    1
  539.179993  9566.070312    450    1
  547.686462  9582.365234    450    1
  570.859985  9566.120117    450    1
  550.545471  9586.256836    450    1
  535.713623  9588.771484    450    1
  535.718018  9588.771484    450    1
  550.646057  9585.198242    450    1
  558.078003  9558.379883    450    1
  547.650024  9583.066406    450    1
  535.726807  9588.776367    450    1
  551.871704  9588.287109    450    1
  545.809998  9584.410156    450    1
  545.296997  9588.629883    450    1
  545.580017  9552.759766    450    1
  551.814880  9588.239258    450    1
  545.580017  9552.759766    450    1
  545.580017  9552.759766    450    1
  547.039490  9580.644531    450    1
  555.424988  9574.180664    450    1
  539.179993  9566.070312    450    1
  555.764465  9572.906250    450    1
  562.580017  9573.259766    450    1
  570.859985  9566.120117    450    1
  570.859985  9566.120117    450    1
  556.867920  9584.496094    450    1
  562.580017  9573.259766    450    1
  548.759155  9589.354492    450    1
  554.754150  9586.134766    450    1
  555.367126  9586.149414    450    1
  542.650024  9568.389648    450    1
  535.722412  9588.771484    450    1
  542.650024  9568.389648    450    1
  547.681885  9587.875977    450    1
  552.161438  9587.812500    450    1
  547.693970  9587.919922    450    1
  552.350342  9579.443359    450    1
  548.513977  9588.070312    450    1
  550.204651  9585.958984    450    1
  547.617554  9576.415039    450    1
  551.134827  9586.453125    450    1
  547.771118  9580.445312    450    1
  542.656738  9585.584961    450    1
  554.015808  9581.860352    450    1
  555.337280  9585.914062    450    1
  546.833984  9589.849609    450    1
  555.072266  9588.334961    450    1
  546.546021  9583.839844    450    1
  546.790100  9580.217773    450    1
  545.950989  9584.200195    450    1
  555.514587  9572.815430    450    1
  570.859985  9566.120117    450    1
  552.365784  9587.689453    450    1
  558.078003  9558.379883    450    1
  555.584900  9572.526367    450    1
  542.650024  9568.389648    450    1
  543.989990  9547.080078    450    1
  548.286011  9586.639648    450    1
  554.105957  9586.463867    450    1
  549.111084  9586.584961    450    1
  570.859985  9566.120117    450    1
  535.691711  9588.776367    450    1
  546.195007  9582.889648    450    1
  548.684265  9584.191406    450    1
  535.722412  9588.789062    450    1
  543.129211  9584.552734    450    1
  543.168030  9584.459961    450    1
  552.829834  9586.996094    450    1
  542.650024  9568.389648    450    1
  546.245422  9581.108398    450    1
  545.177979  9586.089844    450    1
  553.089050  9588.210938    450    1
  562.580017  9573.259766    450    1
  539.179993  9566.070312    450    1
  558.078003  9558.379883    450    1
  551.317627  9584.777344    450    1
  554.412781  9585.276367    450    1
  546.463013  9583.780273    450    1
  541.141724  9591.702148    450    1
  545.043640  9580.248047    450    1
  552.302307  9587.361328    450    1
  544.273987  9587.599609    450    1
  551.322998  9579.941406    450    1
  554.181458  9584.922852    450    1
  549.408020  9588.454102    450    1
  545.359985  9584.491211    450    1
  539.179993  9566.070312    450    1
  546.677979  9589.200195    450    1
  547.901001  9585.190430    450    1
  544.434998  9582.349609    450    1
  544.745544  9578.074219    450    1
  545.959839  9586.398438    450    1
  539.179993  9566.070312    450    1
  539.017883  9565.687500    450    1
  552.555115  9587.096680    450    1
  548.346985  9585.490234    450    1
  542.650024  9568.389648    450    1
  552.625610  9585.947266    450    1
  545.302002  9584.440430    450    1
  539.179993  9566.070312    450    1
  539.179993  9566.070312    450    1
  547.573975  9582.309570    450    1
  556.541138  9584.487305    450    1
  555.743164  9575.442383    450    1
  546.723999  9581.080078    450    1
  570.859985  9566.120117    450    1
  543.094849  9582.795898    450    1
  550.132263  9585.616211    450    1
  556.972900  9573.659180    450    1
  538.303284  9583.717773    450    1
  546.596985  9581.480469    450    1
  544.607971  9584.730469    450    1
  556.266724  9586.328125    450    1
  544.468994  9583.450195    450    1
  559.047974  9576.832031    450    1
  562.580017  9573.259766    450    1
  548.017029  9587.030273    450    1
  542.650024  9568.389648    450    1
  549.917542  9583.649414    450    1
  552.868103  9585.084961    450    1
  554.217285  9583.662109    450    1
  539.179993  9566.070312    450    1
  546.424011  9584.179688    450    1
  539.179993  9566.070312    450    1
  552.552429  9588.375000    450    1
  551.919250  9583.643555    450    1
  548.315002  9584.580078    450    1
  555.564514  9573.427734    450    1
  548.570007  9589.269531    450    1
  556.199829  9586.337891    450    1
  544.482971  9582.129883    450    1
  555.752808  9571.804688    450    1
  547.905029  9579.459961    450    1
  546.505981  9589.709961    450    1
  549.092041  9589.000000    450    1
  549.303955  9580.916992    450    1
  535.700012  9588.799805    450    1
  545.267822  9577.422852    450    1
  550.637390  9583.651367    450    1
  542.650024  9568.389648    450    1
  552.805115  9587.900391    450    1
  549.793030  9581.380859    450    1
  555.403381  9586.864258    450    1
  547.656982  9578.889648    450    1
  546.463013  9583.950195    450    1
  550.555115  9586.021484    450    1
  546.302002  9583.629883    450    1
  548.109009  9581.660156    450    1
  552.084167  9586.051758    450    1
  547.827087  9584.230469    450    1
  547.344971  9587.410156    450    1
  551.802307  9584.619141    450    1
  550.693909  9585.625977    450    1
  550.914978  9588.558594    450    1
  570.859985  9566.120117    450    1
  545.455017  9578.660156    450    1
  554.683105  9584.852539    450    1
  554.280762  9584.777344    450    1
  545.580017  9552.759766    450    1
  545.580017  9552.759766    450    1
  549.203979  9589.849609    450    1
  544.786011  9589.629883    450    1
  541.152405  9584.283203    450    1
  549.078003  9589.860352    450    1
  535.700012  9588.799805    450    1
  549.353027  9589.809570    450    1
  549.322998  9589.830078    450    1
  549.268005  9589.830078    450    1
  549.192993  9589.849609    450    1
  549.164001  9589.849609    450    1
  548.421997  9590.179688    450    1
  549.357971  9589.870117    450    1
  549.518005  9589.820312    450    1
  544.057007  9584.389648    450    1
  549.096008  9589.879883    450    1
  549.448975  9589.839844    450    1
  560.762207  9579.891602    450    1
  549.197998  9589.900391    450    1
  549.177002  9589.910156    450    1
  570.859985  9566.120117    450    1
  548.828979  9590.019531    450    1
  548.856995  9590.009766    450    1
  548.877380  9590.018555    450    1
  548.851990  9590.030273    450    1
  556.085388  9580.358398    450    1
  548.773010  9590.049805    450    1
  548.103882  9590.456055    450    1
  547.921021  9582.509766    450    1
  548.754028  9590.059570    450    1
  548.643005  9590.070312    450    1
  548.495972  9589.900391    450    1
  548.594971  9590.070312    450    1
  548.617004  9590.129883    450    1
  548.734985  9590.099609    450    1
  545.843994  9586.230469    450    1
  548.773010  9590.099609    450    1
  549.068970  9589.980469    450    1
  556.354675  9576.184570    450    1
  549.354980  9590.120117    450    1
  552.929016  9586.389648    450    1
  549.362000  9590.129883    450    1
  549.336975  9590.120117    450    1
  549.289001  9590.129883    450    1
  549.260986  9590.139648    450    1
  549.177002  9590.190430    450    1
  554.309998  9584.440430    450    1
  546.502014  9588.309570    450    1
  542.650024  9568.389648    450    1
  549.202026  9590.169922    450    1
  543.356995  9584.019531    450    1
  546.607971  9589.480469    450    1
  546.562012  9587.809570    450    1
  549.156006  9590.190430    450    1
  549.007996  9590.139648    450    1
  549.000000  9590.269531    450    1
  555.397949  9575.341797    450    1
  535.696106  9588.780273    450    1
  539.179993  9566.070312    450    1
  543.554993  9581.129883    450    1
  544.661011  9585.000000    450    1
  543.377014  9581.129883    450    1
  535.722412  9588.785156    450    1
  542.685974  9582.639648    450    1
  545.400024  9586.849609    450    1
  542.783997  9580.879883    450    1
  543.773010  9582.450195    450    1
  543.193970  9581.259766    450    1
  545.822998  9589.580078    450    1
  544.682007  9580.780273    450    1
  535.696106  9588.776367    450    1
  547.593994  9588.610352    450    1
  554.343018  9585.830078    450    1
  543.989990  9547.080078    450    1
  570.859985  9566.120117    450    1
  545.184998  9587.280273    450    1
  554.938660  9587.654297    450    1
  551.831970  9583.290039    450    1
  539.179993  9566.070312    450    1
  557.106079  9586.529297    450    1
  548.882080  9581.762695    450    1
  537.559082  9585.934570    450    1
  558.078003  9558.379883    450    1
  541.497498  9583.142578    450    1
  557.287964  9580.299805    450    1
  542.650024  9568.389648    450    1
  547.869995  9576.330078    450    1
  554.062988  9584.379883    450    1
  556.256470  9588.063477    450    1
  542.650024  9568.389648    450    1
  542.650024  9568.389648    450    1
  542.650024  9568.389648    450    1
  537.906677  9587.036133    450    1
  545.580017  9552.759766    450    1
  543.544983  9580.350586    450    1
  545.580017  9552.759766    450    1
  557.152161  9584.422852    450    1
  542.650024  9568.389648    450    1
  549.526001  9581.570312    450    1
  555.439941  9586.168945    450    1
  558.078003  9558.379883    450    1
  552.440002  9588.259766    450    1
  542.650024  9568.389648    450    1
  539.179993  9566.070312    450    1
  548.427002  9590.059570    450    1
  536.223694  9587.056641    450    1
  546.458008  9583.919922    450    1
  553.682007  9585.089844    450    1
  542.650024  9568.389648    450    1
  535.731201  9588.771484    450    1
  555.129150  9585.283203    450    1
  550.143982  9585.440430    450    1
  550.375977  9586.190430    450    1
  535.704834  9588.789062    450    1
  535.739929  9588.771484    450    1
  541.474731  9583.158203    450    1
  552.239014  9588.370117    450    1
  553.422974  9588.769531    450    1
  558.078003  9558.379883    450    1
  542.168030  9583.777344    450    1
  556.145142  9576.494141    450    1
  552.114990  9588.360352    450    1
  556.152527  9580.916992    450    1
  548.237000  9584.299805    450    1
  543.015015  9584.280273    450    1
  542.665161  9585.726562    450    1
  551.737000  9587.959961    450    1
  555.083130  9581.162109    450    1
  542.963013  9584.209961    450    1
  535.718018  9588.789062    450    1
  542.650024  9568.389648    450    1
  551.728027  9587.860352    450    1
  547.619995  9576.419922    450    1
  551.661987  9587.690430    450    1
  559.325012  9588.389648    450    1
  546.531006  9580.759766    450    1
  546.054016  9576.589844    450    1
  552.052979  9587.129883    450    1
  542.650024  9568.389648    450    1
  555.453430  9575.076172    450    1
  537.406494  9588.097656    450    1
  542.650024  9568.389648    450    1
  538.498108  9583.152344    450    1
  552.820984  9587.910156    450    1
  542.650024  9568.389648    450    1
  545.818970  9590.379883    450    1
  547.875977  9585.150391    450    1
  538.036072  9583.793945    450    1
  545.838989  9589.320312    450    1
  535.722412  9588.780273    450    1
  551.236023  9587.540039    450    1
  546.200012  9588.339844    450    1
  539.179993  9566.070312    450    1
  535.731201  9588.776367    450    1
  556.193970  9572.250000    450    1
  550.008972  9587.559570    450    1
  549.648010  9584.190430    450    1
  539.179993  9566.070312    450    1
  545.737000  9582.429688    450    1
  543.059021  9584.290039    450    1
  562.580017  9573.259766    450    1
  552.487976  9587.860352    450    1
  549.366028  9583.480469    450    1
  542.918030  9584.120117    450    1
  557.906982  9586.280273    450    1
  557.635986  9581.059570    450    1
  546.291016  9580.480469    450    1
  554.770996  9587.139648    450    1
  552.163025  9588.040039    450    1
  549.172974  9583.089844    450    1
  550.866028  9583.660156    450    1
  541.915833  9582.535156    450    1
  554.968018  9586.070312    450    1
  551.562988  9583.599609    450    1
  542.650024  9568.389648    450    1
  551.799011  9587.900391    450    1
  552.434998  9585.330078    450    1
  557.922974  9586.790039    450    1
  549.978027  9587.759766    450    1
  542.542969  9584.359375    450    1
  544.703003  9585.250000    450    1
  558.078003  9558.379883    450    1
  558.078003  9558.379883    450    1
  551.133972  9587.500000    450    1
  535.768494  9588.761719    450    1
  570.859985  9566.120117    450    1
  545.580017  9552.759766    450    1
  542.650024  9568.389648    450    1
  547.697998  9588.530273    450    1
  546.737976  9582.959961    450    1
  543.483337  9586.018555    450    1
  557.526001  9577.129883    450    1
  535.700012  9588.799805    450    1
  544.505005  9582.900391    450    1
  543.402771  9585.265625    450    1
  552.442017  9585.330078    450    1
  551.062988  9586.190430    450    1
  562.580017  9573.259766    450    1
  548.038025  9584.929688    450    1
  554.848999  9587.370117    450    1
  555.461975  9573.440430    450    1
  539.179993  9566.070312    450    1
  555.619019  9573.709961    450    1
  545.580017  9552.759766    450    1
  549.875977  9583.309570    450    1
  551.202026  9587.549805    450    1
  538.277161  9584.008789    450    1
  555.424011  9587.110352    450    1
  535.768494  9588.761719    450    1
  552.656006  9586.290039    450    1
  535.718018  9588.776367    450    1
  550.728027  9581.040039    450    1
  558.286987  9586.169922    450    1
  543.312012  9583.910156    450    1
  556.309998  9586.980469    450    1
  546.793030  9580.230469    450    1
  552.971985  9588.730469    450    1
  550.030029  9586.839844    450    1
  542.650024  9568.389648    450    1
  549.043030  9583.160156    450    1
  550.593994  9579.709961    450    1
  546.817993  9591.049805    450    1
  555.291992  9578.320312    450    1
  549.013977  9586.549805    450    1
  556.771973  9576.469727    450    1
  544.146973  9579.870117    450    1
  549.883972  9587.370117    450    1
  545.580017  9552.759766    450    1
  544.077026  9579.540039    450    1
  546.575989  9584.110352    450    1
  557.700989  9580.660156    450    1
  558.078003  9558.379883    450    1
  562.580017  9573.259766    450    1
  542.650024  9568.389648    450    1
  545.606995  9586.620117    450    1
  546.666016  9581.290039    450    1
  542.650024  9568.389648    450    1
  544.471985  9589.089844    450    1
  535.709229  9588.776367    450    1
  550.525024  9586.830078    450    1
  542.650024  9568.389648    450    1
  545.580017  9552.759766    450    1
  542.650024  9568.389648    450    1
  535.704834  9588.789062    450    1
  542.650024  9568.389648    450    1
  553.380981  9585.059570    450    1
  542.650024  9568.389648    450    1
  557.309021  9580.299805    450    1
  545.992004  9580.530273    450    1
  539.179993  9566.070312    450    1
  546.338013  9579.809570    450    1
  557.567017  9588.129883    450    1
  535.718018  9588.789062    450    1
  545.580017  9552.759766    450    1
  542.650024  9568.389648    450    1
  543.210022  9582.849609    450    1
  542.650024  9568.389648    450    1
  550.905029  9584.719727    450    1
  545.559998  9588.150391    450    1
  549.466980  9583.990234    450    1
  553.933594  9586.230469    450    1
  542.650024  9568.389648    450    1
  553.101990  9586.230469    450    1
  553.120972  9586.040039    450    1
  570.859985  9566.120117    450    1
  552.789978  9588.179688    450    1
  538.280212  9587.013672    450    1
  542.260010  9581.799805    450    1
  553.388000  9586.219727    450    1
  542.650024  9568.389648    450    1
  553.934021  9588.870117    450    1
  543.276550  9585.261719    450    1
  543.219971  9582.849609    450    1
  552.799988  9586.549805    450    1
  552.810974  9586.370117    450    1
  552.650024  9586.219727    450    1
  544.567993  9581.299805    450    1
  539.179993  9566.070312    450    1
  555.361023  9575.280273    450    1
  539.179993  9566.070312    450    1
  543.406006  9582.400391    450    1
  542.650024  9568.389648    450    1
  546.999023  9589.099609    450    1
  539.179993  9566.070312    450    1
  542.650024  9568.389648    450    1
  542.850708  9584.763672    450    1
  542.650024  9568.389648    450    1
  553.799988  9584.599609    450    1
  544.950989  9587.650391    450    1
  558.534973  9586.379883    450    1
  549.708008  9588.440430    450    1
  557.489014  9576.929688    450    1
  542.650024  9568.389648    450    1
  554.862976  9584.849609    450    1
  552.802979  9588.099609    450    1
  554.526978  9584.629883    450    1
  554.278015  9584.400391    450    1
  545.723022  9589.070312    450    1
  545.854004  9589.080078    450    1
  554.710022  9584.719727    450    1
  542.864014  9581.339844    450    1
  570.859985  9566.120117    450    1
  552.778992  9587.910156    450    1
  553.929993  9583.080078    450    1
  557.140015  9587.940430    450    1
  542.650024  9568.389648    450    1
  553.507996  9579.299805    450    1
  542.693970  9582.709961    450    1
  545.861023  9581.469727    450    1
  555.031982  9586.990234    450    1
  547.052002  9582.980469    450    1
  552.788025  9587.370117    450    1
  547.914001  9589.500000    450    1
  545.281982  9588.530273    450    1
  535.718018  9588.789062    450    1
  554.228027  9587.830078    450    1
  562.580017  9573.259766    450    1
  554.330017  9583.559570    450    1
  546.677002  9583.269531    450    1
  543.007019  9582.919922    450    1
  546.621948  9575.731445    450    1
  555.361023  9575.339844    450    1
  558.773987  9585.389648    450    1
  545.580017  9552.759766    450    1
  545.580017  9552.759766    450    1
  546.171997  9587.879883    450    1
  542.650024  9568.389648    450    1
  546.088989  9590.400391    450    1
  560.997986  9578.000000    450    1
  545.580017  9552.759766    450    1
  545.580017  9552.759766    450    1
  542.650024  9568.389648    450    1
  545.580017  9552.759766    450    1
  557.684021  9580.440430    450    1
  539.179993  9566.070312    450    1
  555.590027  9581.150391    450    1
  542.650024  9568.389648    450    1
  556.570679  9582.780273    450    1
  542.650024  9568.389648    450    1
  542.650024  9568.389648    450    1
  545.907227  9579.869141    450    1
  551.820007  9585.040039    450    1
  542.650024  9568.389648    450    1
  558.638000  9582.959961    450    1
  550.822998  9588.959961    450    1
  558.393005  9582.639648    450    1
  558.811401  9583.030273    450    1
  542.650024  9568.389648    450    1
  535.744324  9588.776367    450    1
  546.752808  9580.476562    450    1
  570.859985  9566.120117    450    1
  542.650024  9568.389648    450    1
  557.793030  9580.049805    450    1
  557.705994  9580.650391    450    1
  559.013000  9580.900391    450    1
  558.174011  9580.259766    450    1
  542.650024  9568.389648    450    1
  539.179993  9566.070312    450    1
  542.650024  9568.389648    450    1
  556.518982  9580.200195    450    1
  570.859985  9566.120117    450    1
  570.859985  9566.120117    450    1
  562.580017  9573.259766    450    1
  556.820007  9580.290039    450    1
  562.580017  9573.259766    450    1
  547.620850  9583.104492    450    1
  550.455017  9583.980469    450    1
  542.650024  9568.389648    450    1
  562.580017  9573.259766    450    1
  551.841980  9588.299805    450    1
  545.294006  9585.360352    450    1
  558.788025  9585.440430    450    1
  555.106995  9580.240234    450    1
  557.669006  9581.049805    450    1
  544.658997  9586.549805    450    1
  555.731995  9582.009766    450    1
  542.650024  9568.389648    450    1
  541.301086  9582.992188    450    1
  544.185974  9588.379883    450    1
  539.179993  9566.070312    450    1
  542.650024  9568.389648    450    1
  535.713623  9588.758789    450    1
  542.650024  9568.389648    450    1
  542.650024  9568.389648    450    1
  544.721008  9588.679688    450    1
  552.807983  9588.070312    450    1
  542.895020  9582.360352    450    1
  539.179993  9566.070312    450    1
  542.650024  9568.389648    450    1
  557.640015  9581.040039    450    1
  544.831970  9589.549805    450    1
  544.955994  9583.120117    450    1
  553.431030  9587.730469    450    1
  555.557983  9581.009766    450    1
  542.650024  9568.389648    450    1
  543.242004  9584.129883    450    1
  535.722412  9588.771484    450    1
  554.443970  9586.599609    450    1
  542.849976  9583.330078    450    1
  545.489014  9589.980469    450    1
  555.968018  9583.280273    450    1
  539.179993  9566.070312    450    1
  545.580017  9552.759766    450    1
  545.822998  9581.919922    450    1
  546.419983  9589.000000    450    1
  546.565979  9583.780273    450    1
  556.028015  9580.490234    450    1
  535.687317  9588.767578    450    1
  546.166992  9589.349609    450    1
  547.258972  9582.549805    450    1
  550.424988  9584.459961    450    1
  545.182983  9582.879883    450    1
  535.709229  9588.789062    450    1
  542.650024  9568.389648    450    1
  542.650024  9568.389648    450    1
  552.789978  9587.700195    450    1
  543.190979  9582.799805    450    1
  542.650024  9568.389648    450    1
  542.650024  9568.389648    450    1
  558.078003  9558.379883    450    1
  545.580017  9552.759766    450    1
  542.650024  9568.389648    450    1
  542.650024  9568.389648    450    1
  542.650024  9568.389648    450    1
  549.515015  9589.919922    450    1
  545.580017  9552.759766    450    1
  542.650024  9568.389648    450    1
  552.841980  9587.719727    450    1
  558.698975  9582.929688    450    1
  546.411987  9579.849609    450    1
  542.901001  9582.519531    450    1
  557.555969  9574.926758    450    1
  550.085022  9585.679688    450    1
  544.541016  9582.320312    450    1
  544.187988  9583.519531    450    1
  535.731201  9588.789062    450    1
  558.078003  9558.379883    450    1
  547.909973  9587.179688    450    1
  542.650024  9568.389648    450    1
  545.580017  9552.759766    450    1
  552.577026  9584.580078    450    1
  558.078003  9558.379883    450    1
  545.580017  9552.759766    450    1
  552.734009  9588.219727    450    1
  550.197021  9584.440430    450    1
  546.257996  9590.240234    450    1
  550.218018  9584.750000    450    1
  552.392029  9586.580078    450    1
  542.650024  9568.389648    450    1
  552.434998  9585.320312    450    1
  558.249023  9580.540039    450    1
  551.841980  9586.690430    450    1
  545.330017  9586.360352    450    1
  542.650024  9568.389648    450    1
  542.650024  9568.389648    450    1
  542.650024  9568.389648    450    1
  542.650024  9568.389648    450    1
  570.859985  9566.120117    450    1
  554.393005  9584.610352    450    1
  542.650024  9568.389648    450    1
  542.650024  9568.389648    450    1
  554.747986  9587.339844    450    1
  556.562988  9581.360352    450    1
  544.624023  9584.769531    450    1
  546.406006  9581.209961    450    1
  542.650024  9568.389648    450    1
  544.580017  9583.099609    450    1
  539.179993  9566.070312    450    1
  542.650024  9568.389648    450    1
  554.549988  9577.610352    450    1
  552.692993  9587.019531    450    1
  544.098022  9581.309570    450    1
  542.650024  9568.389648    450    1
  550.575989  9579.870117    450    1
  544.450012  9581.690430    450    1
  546.802002  9588.099609    450    1
  542.650024  9568.389648    450    1
  544.481018  9589.049805    450    1
  548.586975  9589.900391    450    1
  552.210022  9585.440430    450    1
  555.020996  9587.040039    450    1
  548.544983  9589.919922    450    1
  550.046997  9589.780273    450    1
  552.401001  9586.629883    450    1
  552.791992  9588.150391    450    1
  539.179993  9566.070312    450    1
  535.796814  9588.768555    450    1
  549.487976  9589.669922    450    1
  548.870972  9590.129883    450    1
  555.612488  9579.625000    450    1
  562.580017  9573.259766    450    1
  539.179993  9566.070312    450    1
  535.691711  9588.785156    450    1
  548.651978  9589.910156    450    1
  554.841980  9581.480469    450    1
  542.650024  9568.389648    450    1
  535.696106  9588.793945    450    1
  550.213989  9589.540039    450    1
  550.109985  9589.750000    450    1
  548.971985  9590.030273    450    1
  548.783020  9590.150391    450    1
  546.328003  9587.780273    450    1
  545.205994  9587.900391    450    1
  549.997986  9589.620117    450    1
  549.640015  9589.919922    450    1
  548.318970  9584.769531    450    1
  555.333496  9588.244141    450    1
  549.630005  9589.929688    450    1
  548.843018  9590.059570    450    1
  553.745728  9584.953125    450    1
  549.601990  9589.929688    450    1
  548.620972  9575.280273    450    1
  548.439026  9577.019531    450    1
  549.145996  9590.089844    450    1
  535.775574  9588.768555    450    1
  549.783020  9580.120117    450    1
  549.812988  9589.669922    450    1
  548.802979  9590.129883    450    1
  557.526978  9587.959961    450    1
  555.296021  9587.780273    450    1
  537.936707  9592.507812    450    1
  549.872009  9589.660156    450    1
  549.072998  9590.120117    450    1
  535.735596  9588.771484    450    1
  570.859985  9566.120117    450    1
  555.403015  9572.879883    450    1
  549.314026  9589.559570    450    1
  549.515015  9589.969727    450    1
  556.989990  9578.639648    450    1
  548.033997  9584.240234    450    1
  548.439026  9577.009766    450    1
  549.914978  9589.639648    450    1
  549.445007  9589.990234    450    1
  549.455994  9589.780273    450    1
  551.270996  9586.969727    450    1
  549.369019  9589.719727    450    1
  549.351013  9590.019531    450    1
  544.825989  9588.889648    450    1
  535.713623  9588.780273    450    1
  549.773987  9589.690430    450    1
  535.696106  9588.797852    450    1
  549.393005  9589.860352    450    1
  541.063660  9584.657227    450    1
  546.405029  9580.059570    450    1
  550.070007  9585.650391    450    1
  549.625000  9589.740234    450    1
  548.952026  9590.160156    450    1
  548.778015  9583.700195    450    1
  549.396973  9589.830078    450    1
  549.937988  9583.879883    450    1
  535.700012  9588.799805    450    1
  539.179993  9566.070312    450    1
  549.330017  9589.580078    450    1
  556.328979  9576.429688    450    1
  548.880981  9590.179688    450    1
  552.812012  9588.000000    450    1
  549.525024  9589.730469    450    1
  547.869019  9580.730469    450    1
  552.828979  9587.889648    450    1
  552.742004  9588.099609    450    1
  548.867981  9590.190430    450    1
  550.270996  9581.049805    450    1
  546.916016  9580.540039    450    1
  549.935974  9589.769531    450    1
  549.312988  9590.080078    450    1
  548.961975  9590.089844    450    1
  548.815979  9590.209961    450    1
  542.650024  9568.389648    450    1
  549.479004  9589.780273    450    1
  548.773010  9590.219727    450    1
  558.440979  9585.190430    450    1
  552.828979  9587.879883    450    1
  549.491028  9589.759766    450    1
  549.469971  9590.040039    450    1
  549.823975  9589.799805    450    1
  551.250977  9586.230469    450    1
  546.442993  9580.139648    450    1
  549.585022  9589.969727    450    1
  549.505005  9590.030273    450    1
  549.491028  9584.870117    450    1
  535.309998  9588.783203    450    1
  549.750977  9589.820312    450    1
  549.062988  9590.169922    450    1
  541.566772  9583.777344    450    1
  549.549988  9589.780273    450    1
  549.127991  9590.160156    450    1
  540.734497  9583.280273    450    1
  535.709229  9588.776367    450    1
  535.696106  9588.789062    450    1
  549.802979  9589.809570    450    1
  549.668030  9589.990234    450    1
  535.713623  9588.793945    450    1
  542.499390  9584.494141    450    1
  549.432007  9589.790039    450    1
  548.919983  9590.169922    450    1
  542.320007  9583.957031    450    1
  549.291016  9589.820312    450    1
  549.270996  9590.089844    450    1
  543.807007  9583.049805    450    1
  570.859985  9566.120117    450    1
  549.698975  9589.849609    450    1
  570.859985  9566.120117    450    1
  548.768982  9589.900391    450    1
  549.153015  9590.150391    450    1
  549.241028  9583.309570    450    1
  549.776001  9589.950195    450    1
  546.643982  9591.360352    450    1
  547.927002  9585.219727    450    1
  550.479614  9583.260742    450    1
  549.200012  9589.849609    450    1
  551.747986  9588.891602    450    1
  552.755005  9587.980469    450    1
  546.046997  9586.709961    450    1
  549.684998  9589.849609    450    1
  549.049011  9590.179688    450    1
  535.709229  9588.771484    450    1
  547.072021  9589.549805    450    1
  555.502014  9573.379883    450    1
  542.650024  9568.389648    450    1
  546.080994  9580.929688    450    1
  549.466003  9589.929688    450    1
  549.091003  9590.169922    450    1
  545.184021  9582.650391    450    1
  542.618225  9577.871094    450    1
  544.140015  9583.250000    450    1
  549.005005  9590.169922    450    1
  544.953979  9588.509766    450    1
  545.101990  9588.250000    450    1
  535.709229  9588.776367    450    1
  547.270996  9582.870117    450    1
  549.643005  9589.870117    450    1
  549.086975  9590.169922    450    1
  548.986023  9590.129883    450    1
  549.159973  9590.129883    450    1
  543.429016  9584.219727    450    1
  535.722412  9588.780273    450    1
  548.940979  9589.950195    450    1
  549.520020  9588.580078    450    1
  555.768005  9572.950195    450    1
  548.968018  9590.030273    450    1
  549.260986  9590.089844    450    1
  538.473145  9592.174805    450    1
  542.650024  9568.389648    450    1
  549.218994  9590.000000    450    1
  549.338013  9590.080078    450    1
  570.859985  9566.120117    450    1
  551.546997  9583.240234    450    1
  548.937012  9589.969727    450    1
  549.479980  9590.089844    450    1
  545.580017  9552.759766    450    1
  547.281982  9583.500000    450    1
  549.300110  9576.041992    450    1
  549.059021  9590.049805    450    1
  549.416992  9590.099609    450    1
  549.395996  9589.950195    450    1
  544.687988  9585.009766    450    1
  546.515991  9583.860352    450    1
  548.971008  9590.269531    450    1
  548.924988  9590.280273    450    1
  552.601013  9588.700195    450    1
  548.830994  9590.330078    450    1
  550.630005  9585.490234    450    1
  549.083008  9590.040039    450    1
  548.771973  9590.339844    450    1
  549.030029  9590.059570    450    1
  548.700989  9590.379883    450    1
  544.666016  9577.730469    450    1
  545.041016  9581.709961    450    1
  546.440979  9580.469727    450    1
  548.603027  9590.429688    450    1
  549.505981  9589.769531    450    1
  548.851990  9590.009766    450    1
  544.778992  9588.780273    450    1
  548.612976  9590.410156    450    1
  544.099976  9579.410156    450    1
  553.995972  9588.370117    450    1
  549.661011  9589.910156    450    1
  548.593994  9590.429688    450    1
  549.684998  9589.919922    450    1
  548.541016  9590.410156    450    1
  553.971008  9588.679688    450    1
  549.000977  9590.059570    450    1
  548.460999  9590.209961    450    1
  551.208008  9587.599609    450    1
  545.492004  9583.580078    450    1
  549.695984  9589.900391    450    1
  548.450012  9590.120117    450    1
  549.031982  9588.269531    450    1
  549.939026  9589.830078    450    1
  548.708008  9589.929688    450    1
  542.650024  9568.389648    450    1
  546.828979  9591.059570    450    1
  549.971008  9589.809570    450    1
  549.112000  9589.969727    450    1
  539.179993  9566.070312    450    1
  549.247009  9589.730469    450    1
  549.244995  9589.919922    450    1
  549.172974  9589.740234    450    1
  548.942993  9590.080078    450    1
  548.721008  9590.240234    450    1
  547.275024  9587.126953    450    1
  535.722412  9588.776367    450    1
  548.408020  9589.969727    450    1
  547.398987  9590.099609    450    1
  545.038025  9588.099609    450    1
  545.075989  9578.490234    450    1
  546.109985  9587.959961    450    1
  548.776001  9589.889648    450    1
  550.018982  9589.790039    450    1
  548.393005  9589.969727    450    1
  548.278992  9586.639648    450    1
  548.715027  9589.879883    450    1
  552.104980  9584.320312    450    1
  548.913025  9590.089844    450    1
  550.556030  9587.209961    450    1
  555.689026  9581.809570    450    1
  544.844971  9580.209961    450    1
  551.330017  9580.809570    450    1
  547.538025  9590.849609    450    1
  552.947998  9586.700195    450    1
  535.700500  9588.776367    450    1
  556.715027  9586.370117    450    1
  546.916016  9580.240234    450    1
  547.356995  9590.839844    450    1
  547.356995  9590.839844    450    1
  547.406982  9590.820312    450    1
  545.096985  9583.469727    450    1
  547.200012  9590.790039    450    1
  544.606018  9579.200195    450    1
  544.914001  9582.110352    450    1
  546.984985  9590.589844    450    1
  555.906311  9586.802734    450    1
  546.620972  9582.089844    450    1
  547.351990  9590.839844    450    1
  545.796997  9579.280273    450    1
  547.007996  9590.790039    450    1
  547.005005  9590.790039    450    1
  544.844971  9580.209961    450    1
  546.620972  9590.410156    450    1
  547.331970  9590.839844    450    1
  547.344971  9590.839844    450    1
  547.799011  9582.990234    450    1
  547.179993  9590.849609    450    1
  549.174988  9586.759766    450    1
  549.982971  9584.389648    450    1
  547.189026  9590.549805    450    1
  543.989990  9547.080078    450    1
  543.989990  9547.080078    450    1
  547.289978  9590.839844    450    1
  539.179993  9566.070312    450    1
  547.109009  9590.889648    450    1
  547.617004  9590.730469    450    1
  547.197021  9590.900391    450    1
  547.114014  9590.860352    450    1
  547.406982  9590.790039    450    1
  555.067017  9588.280273    450    1
  553.645996  9582.339844    450    1
  548.120972  9590.360352    450    1
  544.382019  9578.120117    450    1
  535.709229  9588.780273    450    1
  547.482971  9590.440430    450    1
  547.346008  9590.530273    450    1
  548.103027  9590.299805    450    1
  537.854065  9584.595703    450    1
  547.477295  9590.685547    450    1
  553.778015  9585.129883    450    1
  548.129028  9590.330078    450    1
  547.468994  9590.309570    450    1
  547.340027  9590.509766    450    1
  547.323975  9590.530273    450    1
  544.023987  9580.370117    450    1
  548.109009  9590.320312    450    1
  548.268005  9590.089844    450    1
  537.893005  9583.735352    450    1
  547.448975  9589.900391    450    1
  547.937744  9590.609375    450    1
  548.179993  9590.099609    450    1
  542.335022  9582.139648    450    1
  547.510010  9590.089844    450    1
  538.245239  9587.015625    450    1
  547.640015  9590.320312    450    1
  547.352783  9590.621094    450    1
  548.929016  9588.129883    450    1
  548.163025  9590.540039    450    1
  535.713623  9588.793945    450    1
  547.556030  9590.190430    450    1
  546.854004  9584.290039    450    1
  548.114990  9590.589844    450    1
  555.343994  9587.809570    450    1
  545.073975  9588.980469    450    1
  547.648987  9590.370117    450    1
  558.218018  9580.330078    450    1
  548.062988  9590.610352    450    1
  547.666016  9590.059570    450    1
  547.187988  9590.910156    450    1
  549.572998  9585.860352    450    1
  544.551514  9574.316406    450    1
  542.261597  9583.473633    450    1
  535.704834  9588.767578    450    1
  545.729004  9577.709961    450    1
  545.674500  9591.041016    450    1
  548.619995  9590.419922    450    1
  552.781006  9584.650391    450    1
  544.903992  9580.400391    450    1
  548.502014  9590.450195    450    1
  546.349976  9578.709961    450    1
  552.552979  9588.349609    450    1
  544.875000  9582.139648    450    1
  548.453979  9590.469727    450    1
  546.958008  9580.429688    450    1
  547.187012  9590.889648    450    1
  548.299988  9584.599609    450    1
  548.020020  9590.620117    450    1
  549.414001  9583.559570    450    1
  544.543030  9589.059570    450    1
  544.101990  9588.280273    450    1
  548.020020  9590.629883    450    1
  547.640991  9581.540039    450    1
  555.140015  9587.120117    450    1
  542.843018  9583.320312    450    1
  542.591980  9583.240234    450    1
  549.091980  9589.980469    450    1
  543.172974  9580.549805    450    1
  549.877014  9589.780273    450    1
  535.700500  9588.785156    450    1
  549.971985  9580.389648    450    1
  545.130981  9578.370117    450    1
  552.924011  9586.429688    450    1
  548.919983  9590.099609    450    1
  552.836975  9587.820312    450    1
  557.640991  9586.839844    450    1
  558.080017  9586.809570    450    1
  557.859924  9588.214844    450    1
  557.838013  9588.200195    450    1
  547.090027  9587.040039    450    1
  552.729004  9588.200195    450    1
  557.182007  9587.669922    450    1
  547.906982  9590.339844    450    1
  544.922974  9581.110352    450    1
  557.234009  9588.259766    450    1
  547.956970  9590.339844    450    1
  548.702026  9589.250000    450    1
  556.768982  9587.610352    450    1
  552.820984  9587.990234    450    1
  549.059021  9589.990234    450    1
  550.043030  9580.730469    450    1
  548.854004  9590.009766    450    1
  556.700012  9587.599609    450    1
  550.002014  9589.469727    450    1
  547.916992  9590.370117    450    1
  535.709229  9588.793945    450    1
  553.632996  9585.629883    450    1
  539.179993  9566.070312    450    1
  535.709229  9588.771484    450    1
  553.940002  9585.660156    450    1
  547.874023  9589.940430    450    1
  556.975769  9588.447266    450    1
  548.846985  9590.110352    450    1
  546.888000  9580.349609    450    1
  553.525024  9586.059570    450    1
  556.534973  9585.690430    450    1
  547.919983  9590.349609    450    1
  553.429993  9586.080078    450    1
  553.276978  9586.139648    450    1
  535.722412  9588.785156    450    1
  549.848999  9580.099609    450    1
  553.818970  9586.299805    450    1
  546.179016  9589.040039    450    1
  537.856567  9584.603516    450    1
  535.726807  9588.780273    450    1
  562.580017  9573.259766    450    1
  553.901001  9586.400391    450    1
  548.249023  9590.049805    450    1
  535.700500  9588.771484    450    1
  553.916992  9586.379883    450    1
  548.364990  9590.059570    450    1
  548.062988  9590.320312    450    1
  544.497009  9579.280273    450    1
  546.822021  9590.969727    450    1
  542.650024  9568.389648    450    1
  552.078003  9583.610352    450    1
  535.704834  9588.789062    450    1
  548.153992  9590.120117    450    1
  548.103027  9590.309570    450    1
  535.739929  9588.785156    450    1
  546.880981  9580.070312    450    1
  544.521973  9579.259766    450    1
  547.974976  9590.269531    450    1
  546.200378  9585.192383    450    1
  547.807007  9589.799805    450    1
  545.216980  9578.790039    450    1
  554.111023  9585.919922    450    1
  542.099915  9583.699219    450    1
  547.306824  9590.750000    450    1
  544.713989  9578.059570    450    1
  547.856995  9590.150391    450    1
  542.650024  9568.389648    450    1
  552.098022  9585.620117    450    1
  547.739990  9589.969727    450    1
  535.718018  9588.776367    450    1
  562.580017  9573.259766    450    1
  547.763977  9590.160156    450    1
  547.773010  9590.019531    450    1
  546.973999  9580.290039    450    1
  547.656006  9590.240234    450    1
  547.854004  9590.269531    450    1
  547.700989  9590.230469    450    1
  549.017029  9590.000000    450    1
  551.015015  9586.360352    450    1
  547.479004  9581.480469    450    1
  542.650024  9568.389648    450    1
  549.364014  9578.650391    450    1
  555.526978  9586.519531    450    1
  550.529175  9586.678711    450    1
  543.775024  9583.059570    450    1
  551.041199  9587.418945    450    1
  547.723022  9589.830078    450    1
  543.799988  9583.089844    450    1
  546.141479  9579.819336    450    1
  545.101013  9584.240234    450    1
  538.482361  9582.985352    450    1
  546.413025  9580.150391    450    1
  557.937988  9588.679688    450    1
  538.455444  9582.972656    450    1
  545.271973  9577.469727    450    1
  558.079529  9574.524414    450    1
  537.553284  9585.938477    450    1
  545.580017  9552.759766    450    1
  538.403442  9582.886719    450    1
  546.856018  9591.049805    450    1
  555.294983  9585.959961    450    1
  550.507996  9584.070312    450    1
  552.773010  9587.889648    450    1
  546.875977  9590.599609    450    1
  555.073975  9586.019531    450    1
  542.650024  9568.389648    450    1
  535.700500  9588.771484    450    1
  549.932983  9589.459961    450    1
  556.067993  9577.219727    450    1
  552.338013  9588.410156    450    1
  553.802002  9587.889648    450    1
  546.809021  9590.440430    450    1
  535.713623  9588.785156    450    1
  545.580017  9552.759766    450    1
  545.580017  9552.759766    450    1
  557.346985  9575.730469    450    1
  546.049011  9589.480469    450    1
  542.650024  9568.389648    450    1
  542.650024  9568.389648    450    1
  547.517029  9575.700195    450    1
  555.161011  9587.049805    450    1
  542.650024  9568.389648    450    1
  542.650024  9568.389648    450    1
  546.963013  9590.780273    450    1
  550.544006  9586.719727    450    1
  548.270020  9587.049805    450    1
  555.549988  9586.480469    450    1
  542.650024  9568.389648    450    1
  554.807983  9579.740234    450    1
  549.596985  9583.839844    450    1
  549.257019  9589.980469    450    1
  547.728027  9582.700195    450    1
  550.830017  9588.919922    450    1
  542.960022  9582.610352    450    1
  539.179993  9566.070312    450    1
  552.877014  9585.419922    450    1
  544.848022  9581.070312    450    1
  554.624023  9586.160156    450    1
  542.650024  9568.389648    450    1
  544.840027  9578.589844    450    1
  552.445984  9574.750000    450    1
  542.650024  9568.389648    450    1
  547.791992  9584.000000    450    1
  542.650024  9568.389648    450    1
  542.650024  9568.389648    450    1
  551.190002  9577.820312    450    1
  548.718018  9585.330078    450    1
  542.650024  9568.389648    450    1
  558.887024  9587.019531    450    1
  542.650024  9568.389648    450    1
  570.859985  9566.120117    450    1
  542.650024  9568.389648    450    1
  542.650024  9568.389648    450    1
  554.758972  9586.780273    450    1
  547.948975  9584.269531    450    1
  550.151001  9582.179688    450    1
  545.255981  9578.759766    450    1
  542.650024  9568.389648    450    1
  543.828003  9579.700195    450    1
  535.704834  9588.780273    450    1
  555.431030  9586.940430    450    1
  545.122009  9578.549805    450    1
  542.650024  9568.389648    450    1
  544.098022  9580.059570    450    1
  545.575012  9577.759766    450    1
  542.650024  9568.389648    450    1
  542.650024  9568.389648    450    1
  554.624023  9587.360352    450    1
  535.709229  9588.785156    450    1
  540.275940  9583.666016    450    1
  548.843018  9586.019531    450    1
  558.078003  9558.379883    450    1
  570.859985  9566.120117    450    1
  542.650024  9568.389648    450    1
  556.900024  9579.469727    450    1
  542.650024  9568.389648    450    1
  542.650024  9568.389648    450    1
  570.859985  9566.120117    450    1
  542.650024  9568.389648    450    1
  542.650024  9568.389648    450    1
  542.650024  9568.389648    450    1
  550.934021  9584.839844    450    1
  542.650024  9568.389648    450    1
  570.859985  9566.120117    450    1
  546.479980  9591.320312    450    1
  554.831970  9587.660156    450    1
  542.650024  9568.389648    450    1
  570.859985  9566.120117    450    1
  542.650024  9568.389648    450    1
  542.650024  9568.389648    450    1
  542.650024  9568.389648    450    1
  542.650024  9568.389648    450    1
  542.650024  9568.389648    450    1
  548.677979  9590.389648    450    1
  542.650024  9568.389648    450    1
  546.895996  9591.129883    450    1
  552.465027  9587.929688    450    1
  559.763000  9587.530273    450    1
  542.650024  9568.389648    450    1
  546.125977  9586.629883    450    1
  549.742004  9579.950195    450    1
  544.411987  9580.820312    450    1
  562.580017  9573.259766    450    1
  562.580017  9573.259766    450    1
  539.179993  9566.070312    450    1
  570.859985  9566.120117    450    1
  562.580017  9573.259766    450    1
  556.124023  9575.459961    450    1
  542.650024  9568.389648    450    1
  548.103027  9583.830078    450    1
  558.078003  9558.379883    450    1
  552.627991  9586.809570    450    1
  542.650024  9568.389648    450    1
  542.650024  9568.389648    450    1
  545.629028  9584.120117    450    1
  558.078003  9558.379883    450    1
  562.580017  9573.259766    450    1
  555.104004  9575.959961    450    1
  542.650024  9568.389648    450    1
  542.650024  9568.389648    450    1
  552.737000  9588.179688    450    1
  545.223022  9578.360352    450    1
  562.580017  9573.259766    450    1
  570.859985  9566.120117    450    1
  542.650024  9568.389648    450    1
  544.476013  9582.250000    450    1
  549.744995  9580.429688    450    1
  552.890015  9587.629883    450    1
  542.650024  9568.389648    450    1
  542.650024  9568.389648    450    1
  546.440979  9580.450195    450    1
  562.580017  9573.259766    450    1
  562.580017  9573.259766    450    1
  551.398987  9580.790039    450    1
  544.447021  9583.120117    450    1
  549.679016  9583.459961    450    1
  542.650024  9568.389648    450    1
  545.395996  9586.870117    450    1
  562.580017  9573.259766    450    1
  562.580017  9573.259766    450    1
  550.047974  9581.120117    450    1
  562.580017  9573.259766    450    1
  550.302979  9580.889648    450    1
  553.034973  9576.250000    450    1
  548.200012  9584.419922    450    1
  535.709229  9588.789062    450    1
  550.429016  9581.139648    450    1
  562.580017  9573.259766    450    1
  562.580017  9573.259766    450    1
  543.672974  9582.490234    450    1
  557.017029  9586.360352    450    1
  558.692017  9582.910156    450    1
  547.635986  9590.240234    450    1
  562.580017  9573.259766    450    1
  562.580017  9573.259766    450    1
  551.906006  9580.299805    450    1
  549.156006  9575.349609    450    1
  549.789001  9589.820312    450    1
  570.859985  9566.120117    450    1
  562.580017  9573.259766    450    1
  557.817017  9579.040039    450    1
  550.552979  9585.870117    450    1
  562.580017  9573.259766    450    1
  544.796021  9585.780273    450    1
  545.541992  9589.540039    450    1
  562.580017  9573.259766    450    1
  562.580017  9573.259766    450    1
  562.580017  9573.259766    450    1
  562.580017  9573.259766    450    1
  562.580017  9573.259766    450    1
  535.696106  9588.767578    450    1
  562.580017  9573.259766    450    1
  562.580017  9573.259766    450    1
  557.051025  9575.969727    450    1
  556.760010  9576.160156    450    1
  562.580017  9573.259766    450    1
  545.465027  9577.849609    450    1
  562.580017  9573.259766    450    1
  562.580017  9573.259766    450    1
  549.111023  9583.799805    450    1
  562.580017  9573.259766    450    1
  549.317993  9589.559570    450    1
  547.432007  9587.610352    450    1
  562.580017  9573.259766    450    1
  570.859985  9566.120117    450    1
  535.722412  9588.789062    450    1
  535.700012  9588.799805    450    1
  542.650024  9568.389648    450    1
  535.718018  9588.776367    450    1
  551.273987  9587.700195    450    1
  554.456970  9577.370117    450    1
  542.650024  9568.389648    450    1
  542.650024  9568.389648    450    1
  545.372009  9588.459961    450    1
  555.210999  9586.969727    450    1
  544.531006  9582.730469    450    1
  554.362000  9577.500000    450    1
  542.650024  9568.389648    450    1
  544.059021  9581.139648    450    1
  557.531006  9586.400391    450    1
  557.166016  9576.110352    450    1
  542.650024  9568.389648    450    1
  551.138977  9587.509766    450    1
  557.067017  9576.110352    450    1
  542.650024  9568.389648    450    1
  542.650024  9568.389648    450    1
  557.103027  9588.259766    450    1
  557.064026  9576.059570    450    1
  542.650024  9568.389648    450    1
  554.927979  9578.110352    450    1
  557.125000  9576.169922    450    1
  542.650024  9568.389648    450    1
  542.650024  9568.389648    450    1
  556.120972  9586.480469    450    1
  552.267029  9574.809570    450    1
  543.028015  9584.320312    450    1
  547.586975  9575.339844    450    1
  562.580017  9573.259766    450    1
  552.794983  9588.160156    450    1
  542.650024  9568.389648    450    1
  562.580017  9573.259766    450    1
  558.078003  9558.379883    450    1
  562.580017  9573.259766    450    1
  562.580017  9573.259766    450    1
  560.372009  9579.129883    450    1
  550.653015  9581.410156    450    1
  546.817017  9575.469727    450    1
  562.580017  9573.259766    450    1
  558.078003  9558.379883    450    1
  545.580017  9552.759766    450    1
  546.043030  9578.389648    450    1
  547.065002  9575.469727    450    1
  562.580017  9573.259766    450    1
  548.492004  9590.290039    450    1
  562.580017  9573.259766    450    1
  552.593994  9586.200195    450    1
  562.580017  9573.259766    450    1
  545.208008  9582.049805    450    1
  545.580017  9552.759766    450    1
  542.650024  9568.389648    450    1
  550.038025  9586.679688    450    1
  549.543030  9587.040039    450    1
  542.650024  9568.389648    450    1
  562.580017  9573.259766    450    1
  546.172974  9590.339844    450    1
  562.580017  9573.259766    450    1
  542.650024  9568.389648    450    1
  547.481384  9576.340820    450    1
  550.755981  9583.990234    450    1
  544.145020  9589.459961    450    1
  539.179993  9566.070312    450    1
  542.650024  9568.389648    450    1
  547.732971  9582.410156    450    1
  553.783997  9584.679688    450    1
  546.379028  9584.110352    450    1
  554.924805  9569.859375    450    1
  547.999023  9579.250000    450    1
  538.711548  9583.335938    450    1
  542.650024  9568.389648    450    1
  539.179993  9566.070312    450    1
  550.463989  9583.219727    450    1
  546.195007  9591.099609    450    1
  545.742004  9590.780273    450    1
  546.065979  9591.089844    450    1
  545.580017  9552.759766    450    1
  562.580017  9573.259766    450    1
  542.650024  9568.389648    450    1
  542.650024  9568.389648    450    1
  553.380981  9585.679688    450    1
  555.361023  9575.629883    450    1
  539.179993  9566.070312    450    1
  535.704834  9588.771484    450    1
  547.346008  9576.019531    450    1
  539.179993  9566.070312    450    1
  542.650024  9568.389648    450    1
  535.700500  9588.780273    450    1
  542.650024  9568.389648    450    1
  551.288025  9577.940430    450    1
  552.578979  9588.669922    450    1
  552.192993  9587.240234    450    1
  546.781982  9590.219727    450    1
  542.650024  9568.389648    450    1
  550.439026  9581.839844    450    1
  542.650024  9568.389648    450    1
  547.573975  9575.950195    450    1
  535.704834  9588.780273    450    1
  552.734009  9588.190430    450    1
  556.955017  9575.910156    450    1
  538.156677  9587.014648    450    1
  548.156006  9584.509766    450    1
  545.749023  9581.040039    450    1
  535.722412  9588.780273    450    1
  539.179993  9566.070312    450    1
  544.409973  9577.730469    450    1
  542.650024  9568.389648    450    1
  541.775024  9580.879883    450    1
  542.650024  9568.389648    450    1
  545.736023  9589.219727    450    1
  542.650024  9568.389648    450    1
  550.507019  9581.309570    450    1
  552.390991  9588.080078    450    1
  546.067017  9589.440430    450    1
  550.771973  9585.200195    450    1
  545.455994  9588.209961    450    1
  549.427979  9584.759766    450    1
  548.211975  9586.190430    450    1
  545.323975  9581.980469    450    1
  550.906006  9578.349609    450    1
  555.143982  9579.419922    450    1
  554.135986  9586.089844    450    1
  549.466003  9589.980469    450    1
  542.650024  9568.389648    450    1
  549.422974  9583.759766    450    1
  546.169983  9583.440430    450    1
  542.650024  9568.389648    450    1
  548.375000  9585.250000    450    1
  548.085999  9581.620117    450    1
  535.691711  9588.776367    450    1
  547.197998  9587.169922    450    1
  542.650024  9568.389648    450    1
  557.224976  9575.820312    450    1
  550.036987  9589.559570    450    1
  554.291016  9586.349609    450    1
  545.250977  9585.459961    450    1
  535.704834  9588.789062    450    1
  549.638489  9580.878906    450    1
  549.390015  9589.690430    450    1
  547.086975  9581.980469    450    1
  546.130005  9579.209961    450    1
  555.429016  9578.690430    450    1
  542.650024  9568.389648    450    1
  549.693970  9581.419922    450    1
  542.620056  9577.758789    450    1
  549.668518  9581.320312    450    1
  539.179993  9566.070312    450    1
  556.479980  9577.160156    450    1
  550.927002  9578.290039    450    1
  546.171021  9588.330078    450    1
  543.096008  9581.629883    450    1
  550.514465  9578.491211    450    1
  535.700500  9588.789062    450    1
  551.004028  9586.349609    450    1
  547.695007  9584.309570    450    1
  556.288025  9583.169922    450    1
  570.859985  9566.120117    450    1
  539.179993  9566.070312    450    1
  545.773987  9589.059570    450    1
  542.650024  9568.389648    450    1
  544.359985  9587.469727    450    1
  555.528015  9573.360352    450    1
  553.793030  9586.040039    450    1
  542.650024  9568.389648    450    1
  544.166016  9584.179688    450    1
  552.669983  9587.950195    450    1
  553.169006  9588.259766    450    1
  542.650024  9568.389648    450    1
  542.650024  9568.389648    450    1
  547.393982  9590.509766    450    1
  542.650024  9568.389648    450    1
  542.650024  9568.389648    450    1
  546.289978  9580.759766    450    1
  546.693970  9580.250000    450    1
  546.632996  9591.400391    450    1
  558.078003  9558.379883    450    1
  547.557007  9590.240234    450    1
  542.650024  9568.389648    450    1
  542.650024  9568.389648    450    1
  544.942017  9588.299805    450    1
  543.330994  9581.230469    450    1
  557.583984  9588.129883    450    1
  542.650024  9568.389648    450    1
  559.854004  9576.500000    450    1
  542.650024  9568.389648    450    1
  547.518982  9582.589844    450    1
  559.127991  9580.900391    450    1
  545.580017  9552.759766    450    1
  554.012024  9588.389648    450    1
  542.650024  9568.389648    450    1
  554.653015  9581.370117    450    1
  542.650024  9568.389648    450    1
  557.403015  9575.730469    450    1
  546.505005  9590.980469    450    1
  550.395203  9583.338867    450    1
  549.901978  9583.620117    450    1
  549.833008  9584.240234    450    1
  556.750977  9576.160156    450    1
  545.812012  9591.339844    450    1
  552.617004  9586.049805    450    1
  562.403992  9578.860352    450    1
  570.859985  9566.120117    450    1
  552.776001  9587.900391    450    1
  542.650024  9568.389648    450    1
  552.987000  9574.669922    450    1
  542.650024  9568.389648    450    1
  544.838989  9588.280273    450    1
  547.963989  9589.129883    450    1
  554.416016  9580.200195    450    1
  541.885986  9571.777344    450    1
  542.650024  9568.389648    450    1
  542.650024  9568.389648    450    1
  542.650024  9568.389648    450    1
  552.507019  9575.299805    450    1
  542.650024  9568.389648    450    1
  542.650024  9568.389648    450    1
  542.650024  9568.389648    450    1
  542.650024  9568.389648    450    1
  543.333008  9581.580078    450    1
  552.846008  9587.700195    450    1
  552.791992  9587.759766    450    1
  545.833984  9584.330078    450    1
  542.650024  9568.389648    450    1
  543.687012  9582.150391    450    1
  548.247986  9587.650391    450    1
  542.948975  9581.379883    450    1
  544.338013  9580.330078    450    1
  551.523010  9583.530273    450    1
  551.273987  9587.459961    450    1
  535.713623  9588.789062    450    1
  539.179993  9566.070312    450    1
  535.704834  9588.780273    450    1
  544.059021  9588.169922    450    1
  542.650024  9568.389648    450    1
  553.000977  9586.030273    450    1
  551.468994  9587.669922    450    1
  548.182983  9588.009766    450    1
  548.379028  9588.580078    450    1
  548.528992  9586.009766    450    1
  545.393005  9578.459961    450    1
  549.794006  9586.759766    450    1
  546.302002  9591.089844    450    1
  554.734985  9584.570312    450    1
  545.294006  9577.509766    450    1
  558.078003  9558.379883    450    1
  535.709229  9588.780273    450    1
  544.697021  9580.860352    450    1
  549.491028  9581.589844    450    1
  551.119019  9585.200195    450    1
  539.179993  9566.070312    450    1
  544.966980  9580.620117    450    1
  546.791992  9590.370117    450    1
  548.661011  9577.160156    450    1
  543.771973  9581.860352    450    1
  545.869995  9576.509766    450    1
  556.434998  9577.000000    450    1
  546.588013  9588.019531    450    1
  542.650024  9568.389648    450    1
  541.926025  9581.509766    450    1
  556.729980  9577.070312    450    1
  546.081360  9576.924805    450    1
  542.650024  9568.389648    450    1
  542.557007  9580.559570    450    1
  546.679016  9590.280273    450    1
  535.735596  9588.771484    450    1
  535.709229  9588.776367    450    1
  535.704834  9588.771484    450    1
  548.148987  9585.099609    450    1
  551.460999  9586.240234    450    1
  546.276001  9591.080078    450    1
  558.078003  9558.379883    450    1
  547.705017  9589.830078    450    1
  554.382996  9578.099609    450    1
  546.215027  9591.099609    450    1
  541.603027  9581.059570    450    1
  554.570007  9574.740234    450    1
  554.369995  9584.320312    450    1
  535.700500  9588.771484    450    1
  545.403992  9578.469727    450    1
  545.580994  9577.940430    450    1
  551.205017  9587.549805    450    1
  544.213013  9580.929688    450    1
  552.277039  9586.305664    450    1
  545.580017  9552.759766    450    1
  552.690979  9588.160156    450    1
  543.989990  9547.080078    450    1
  548.031006  9577.589844    450    1
  546.390991  9578.799805    450    1
  544.269226  9578.916016    450    1
  545.580017  9552.759766    450    1
  546.049011  9583.919922    450    1
  545.520996  9578.519531    450    1
  546.340027  9578.709961    450    1
  549.330994  9590.030273    450    1
  553.963989  9583.400391    450    1
  552.794983  9588.139648    450    1
  555.291992  9580.150391    450    1
  545.745972  9584.700195    450    1
  539.179993  9566.070312    450    1
  554.932983  9577.009766    450    1
  562.580017  9573.259766    450    1
  546.640015  9590.480469    450    1
  558.322327  9589.603516    450    1
  542.650024  9568.389648    450    1
  554.306030  9584.679688    450    1
  554.166992  9583.419922    450    1
  556.840027  9576.480469    450    1
  557.416016  9584.080078    450    1
  548.369995  9586.299805    450    1
  535.718018  9588.776367    450    1
  552.521973  9585.700195    450    1
  554.619019  9584.459961    450    1
  548.283020  9577.099609    450    1
  548.600464  9575.682617    450    1
  538.246033  9583.716797    450    1
  570.859985  9566.120117    450    1
  549.726990  9589.719727    450    1
  555.534973  9579.980469    450    1
  542.650024  9568.389648    450    1
  554.181030  9584.799805    450    1
  549.674927  9581.358398    450    1
  548.463989  9586.330078    450    1
  544.883972  9589.080078    450    1
  554.825989  9580.480469    450    1
  546.146973  9575.540039    450    1
  542.276123  9575.002930    450    1
  546.062012  9591.089844    450    1
  545.554993  9577.959961    450    1
  548.669006  9589.629883    450    1
  548.700989  9577.610352    450    1
  548.333008  9586.469727    450    1
  542.650024  9568.389648    450    1
  542.650024  9568.389648    450    1
  535.713623  9588.776367    450    1
  550.721985  9587.690430    450    1
  553.049011  9588.080078    450    1
  549.997559  9577.098633    450    1
  548.781982  9589.419922    450    1
  542.650024  9568.389648    450    1
  546.288025  9590.830078    450    1
  545.900024  9587.000000    450    1
  542.650024  9568.389648    450    1
  558.078003  9558.379883    450    1
  541.753967  9584.672852    450    1
  541.557556  9583.967773    450    1
  546.830017  9590.530273    450    1
  547.088013  9576.080078    450    1
  545.807983  9579.080078    450    1
  546.549011  9590.320312    450    1
  549.130005  9586.919922    450    1
  545.416016  9577.580078    450    1
  543.989990  9547.080078    450    1
  543.864014  9582.690430    450    1
  549.332520  9582.644531    450    1
  535.709229  9588.789062    450    1
  546.521973  9582.540039    450    1
  546.646973  9582.219727    450    1
  545.658997  9577.730469    450    1
  542.650024  9568.389648    450    1
  543.989990  9547.080078    450    1
  553.135010  9585.040039    450    1
  547.367981  9590.219727    450    1
  544.745972  9581.389648    450    1
  545.635986  9582.019531    450    1
  539.246948  9550.384766    450    1
  548.765991  9577.000000    450    1
  538.264099  9583.025391    450    1
  554.520996  9584.349609    450    1
  545.671021  9577.709961    450    1
  552.695984  9587.320312    450    1
  554.806030  9584.709961    450    1
  535.704834  9588.785156    450    1
  535.682922  9588.785156    450    1
  546.434265  9578.852539    450    1
  545.955017  9580.809570    450    1
  546.081970  9583.480469    450    1
  546.520996  9579.950195    450    1
  551.098999  9585.099609    450    1
  535.718018  9588.789062    450    1
  552.789978  9587.830078    450    1
  548.695007  9586.580078    450    1
  548.625977  9588.549805    450    1
  542.885010  9583.980469    450    1
  546.132996  9589.040039    450    1
  548.479004  9589.410156    450    1
  542.896973  9584.080078    450    1
  546.161987  9588.849609    450    1
  554.330017  9581.679688    450    1
  554.325012  9581.549805    450    1
  548.909973  9585.480469    450    1
  545.979980  9588.690430    450    1
  554.320984  9581.589844    450    1
  554.882996  9582.049805    450    1
  543.025024  9584.080078    450    1
  546.018982  9589.129883    450    1
  545.914978  9588.719727    450    1
  542.931030  9584.080078    450    1
  546.010986  9589.040039    450    1
  545.854004  9588.530273    450    1
  554.390991  9581.650391    450    1
  554.861023  9582.059570    450    1
  543.052979  9584.169922    450    1
  546.041992  9588.509766    450    1
  555.841675  9581.585938    450    1
  554.643005  9581.370117    450    1
  543.057007  9584.209961    450    1
  545.895996  9588.549805    450    1
  546.103027  9588.530273    450    1
  543.080017  9584.389648    450    1
  545.866028  9588.360352    450    1
  545.885010  9588.339844    450    1
  555.732971  9581.339844    450    1
  545.804993  9577.980469    450    1
  543.356018  9584.360352    450    1
  545.872986  9588.370117    450    1
  545.775024  9588.370117    450    1
  554.421021  9581.540039    450    1
  543.325989  9584.370117    450    1
  545.934021  9588.400391    450    1
  546.236023  9588.139648    450    1
  554.430969  9581.528320    450    1
  554.810974  9582.059570    450    1
  555.354004  9582.080078    450    1
  555.276001  9582.009766    450    1
  543.429016  9584.219727    450    1
  546.122009  9588.200195    450    1
  546.315979  9588.139648    450    1
  555.578003  9582.290039    450    1
  555.099976  9582.000000    450    1
  543.057007  9584.400391    450    1
  546.109985  9588.040039    450    1
  546.414612  9587.916016    450    1
  554.533997  9581.669922    450    1
  543.312012  9584.230469    450    1
  545.750977  9589.190430    450    1
  546.596008  9588.790039    450    1
  554.851013  9581.610352    450    1
  543.343994  9584.219727    450    1
  546.476990  9587.730469    450    1
  546.098999  9587.889648    450    1
  555.549011  9582.150391    450    1
  554.952026  9581.759766    450    1
  555.534973  9581.490234    450    1
  554.939026  9581.459961    450    1
  543.273010  9584.120117    450    1
  546.435974  9588.169922    450    1
  546.083984  9587.589844    450    1
  555.627014  9581.559570    450    1
  543.271973  9584.059570    450    1
  546.067993  9588.290039    450    1
  546.086975  9588.160156    450    1
  543.210022  9583.990234    450    1
  546.078979  9588.429688    450    1
  546.151978  9588.150391    450    1
  554.817017  9582.110352    450    1
  555.786011  9581.530273    450    1
  555.895020  9581.830078    450    1
  554.549988  9581.669922    450    1
  543.146973  9583.910156    450    1
  546.088013  9587.570312    450    1
  546.179016  9588.179688    450    1
  554.921997  9581.740234    450    1
  554.867981  9582.030273    450    1
  555.862976  9581.500000    450    1
  543.135986  9583.929688    450    1
  547.599976  9588.299805    450    1
  549.132996  9576.209961    450    1
  546.002991  9588.000000    450    1
  543.163025  9583.919922    450    1
  546.075989  9587.669922    450    1
  546.075989  9588.009766    450    1
  543.172974  9583.799805    450    1
  546.458984  9588.160156    450    1
  546.060974  9587.990234    450    1
  543.114014  9583.790039    450    1
  546.078979  9588.459961    450    1
  546.239990  9587.690430    450    1
  555.568970  9586.450195    450    1
  543.018982  9583.759766    450    1
  546.070984  9588.389648    450    1
  546.263000  9587.690430    450    1
  554.729004  9581.830078    450    1
  550.270020  9586.830078    450    1
  542.997986  9583.719727    450    1
  546.148987  9587.990234    450    1
  546.213013  9587.830078    450    1
  555.067017  9581.790039    450    1
  543.044983  9583.709961    450    1
  546.247009  9587.780273    450    1
  543.057007  9583.700195    450    1
  546.520020  9582.809570    450    1
  546.291992  9587.820312    450    1
  543.091003  9583.700195    450    1
  546.093994  9588.809570    450    1
  545.919006  9588.040039    450    1
  546.195007  9588.910156    450    1
  546.278015  9588.099609    450    1
  543.114014  9583.629883    450    1
  546.335022  9588.759766    450    1
  546.091003  9588.339844    450    1
  545.762390  9588.586914    450    1
  546.195007  9588.889648    450    1
  546.205994  9588.269531    450    1
  543.129028  9583.719727    450    1
  546.369995  9588.190430    450    1
  543.323975  9584.280273    450    1
  546.244019  9587.969727    450    1
  545.773987  9588.679688    450    1
  546.190979  9588.790039    450    1
  546.224976  9588.440430    450    1
  546.328003  9588.629883    450    1
  546.763000  9584.679688    450    1
  546.380981  9587.809570    450    1
  546.148987  9587.690430    450    1
  545.768982  9588.089844    450    1
  546.094971  9589.110352    450    1
  545.799988  9588.139648    450    1
  546.093994  9588.750000    450    1
  546.224976  9588.469727    450    1
  546.331970  9588.570312    450    1
  546.075989  9589.150391    450    1
  546.258972  9587.660156    450    1
  546.114014  9588.089844    450    1
  546.083008  9588.650391    450    1
  546.250977  9587.629883    450    1
  546.255005  9587.910156    450    1
  542.317993  9582.469727    450    1
  546.247986  9589.219727    450    1
  546.247009  9587.669922    450    1
  546.205994  9588.969727    450    1
  542.158997  9582.519531    450    1
  546.179016  9589.290039    450    1
  546.294006  9589.040039    450    1
  546.366028  9588.080078    450    1
  546.331970  9587.700195    450    1
  546.374023  9588.250000    450    1
  546.393982  9589.019531    450    1
  546.328003  9587.679688    450    1
  546.145020  9588.700195    450    1
  546.026001  9588.540039    450    1
  546.059998  9588.129883    450    1
  546.380981  9588.400391    450    1
  546.531006  9587.929688    450    1
  546.461975  9587.750000    450    1
  546.481018  9587.750000    450    1
  550.469971  9587.040039    450    1
  545.775024  9588.360352    450    1
  546.604004  9587.950195    450    1
  545.781982  9588.379883    450    1
  546.767029  9587.849609    450    1
  546.541992  9587.940430    450    1
  546.491394  9587.838867    450    1
  546.588013  9581.650391    450    1
  545.760986  9588.389648    450    1
  545.968994  9588.540039    450    1
  545.921997  9588.030273    450    1
  546.028015  9588.339844    450    1
  546.583984  9588.000000    450    1
  546.546997  9587.950195    450    1
  551.340027  9583.980469    450    1
  558.078003  9558.379883    450    1
  545.781006  9587.950195    450    1
  545.872986  9588.349609    450    1
  546.583984  9588.049805    450    1
  545.937988  9588.750000    450    1
  545.934021  9587.980469    450    1
  552.338989  9582.700195    450    1
  552.268982  9582.740234    450    1
  551.093018  9582.980469    450    1
  551.353027  9584.129883    450    1
  546.015015  9588.459961    450    1
  551.414978  9583.860352    450    1
  551.395996  9582.990234    450    1
  551.403015  9583.820312    450    1
  546.002991  9588.559570    450    1
  546.247986  9589.309570    450    1
  552.369019  9582.799805    450    1
  551.286011  9582.910156    450    1
  546.036987  9587.879883    450    1
  546.241028  9588.650391    450    1
  551.242004  9584.150391    450    1
  546.258972  9587.940430    450    1
  551.223022  9582.889648    450    1
  550.880981  9582.990234    450    1
  551.125000  9582.969727    450    1
  546.273987  9588.080078    450    1
  551.184021  9582.910156    450    1
  552.289978  9582.750000    450    1
  551.348999  9582.950195    450    1
  546.281982  9588.200195    450    1
  552.267029  9582.650391    450    1
  551.302002  9582.929688    450    1
  546.633972  9589.120117    450    1
  552.281250  9582.854492    450    1
  552.354980  9582.700195    450    1
  551.695007  9582.959961    450    1
  551.351990  9583.660156    450    1
  545.872986  9589.379883    450    1
  544.168030  9579.959961    450    1
  552.344971  9582.719727    450    1
  550.380005  9583.980469    450    1
  542.697998  9583.120117    450    1
  542.650024  9568.389648    450    1
  546.241028  9589.349609    450    1
  545.859985  9584.509766    450    1
  542.668030  9583.000000    450    1
  548.260986  9587.089844    450    1
  545.801025  9589.219727    450    1
  554.640015  9581.820312    450    1
  545.900024  9585.179688    450    1
  555.706970  9583.139648    450    1
  542.640015  9582.959961    450    1
  546.179016  9589.269531    450    1
  554.860596  9581.482422    450    1
  545.596985  9584.629883    450    1
  555.702026  9583.059570    450    1
  555.835999  9583.169922    450    1
  550.117004  9585.709961    450    1
  542.614990  9582.929688    450    1
  551.096008  9587.490234    450    1
  545.804016  9589.230469    450    1
  554.580017  9581.690430    450    1
  545.830994  9585.610352    450    1
  556.018982  9582.929688    450    1
  542.559021  9582.900391    450    1
  546.489014  9589.009766    450    1
  556.030029  9583.122070    450    1
  555.794983  9582.370117    450    1
  555.426086  9582.279297    450    1
  555.534973  9582.299805    450    1
  542.835999  9583.889648    450    1
  546.252014  9589.019531    450    1
  555.734985  9582.389648    450    1
  556.262024  9583.179688    450    1
  542.952026  9583.830078    450    1
  552.706543  9581.216797    450    1
  542.869995  9583.879883    450    1
  544.768982  9588.830078    450    1
  546.156006  9589.019531    450    1
  554.973999  9581.820312    450    1
  544.534973  9583.139648    450    1
  545.780029  9587.139648    450    1
  546.202026  9589.040039    450    1
  555.809998  9583.290039    450    1
  556.320007  9583.179688    450    1
  557.140991  9584.429688    450    1
  553.624023  9588.860352    450    1
  557.205994  9584.110352    450    1
  549.632996  9579.799805    450    1
  557.106995  9584.110352    450    1
  549.887024  9580.469727    450    1
  556.028992  9572.269531    450    1
  545.744019  9586.309570    450    1
  542.650024  9568.389648    450    1
  545.698975  9582.309570    450    1
  548.354004  9576.320312    450    1
  557.041016  9584.429688    450    1
  548.638000  9578.419922    450    1
  570.859985  9566.120117    450    1
  556.841980  9584.480469    450    1
  548.596008  9578.339844    450    1
  556.361023  9584.299805    450    1
  549.434998  9578.940430    450    1
  542.315002  9581.160156    450    1
  547.866028  9582.849609    450    1
  546.124023  9579.839844    450    1
  549.801025  9581.120117    450    1
  553.919983  9588.860352    450    1
  546.206970  9590.400391    450    1
  556.242981  9584.099609    450    1
  549.895020  9581.040039    450    1
  542.650024  9568.389648    450    1
  556.693970  9584.519531    450    1
  551.851990  9580.410156    450    1
  543.093018  9583.669922    450    1
  548.249023  9587.049805    450    1
  555.443970  9585.669922    450    1
  550.028992  9581.419922    450    1
  544.161011  9583.700195    450    1
  555.265015  9577.969727    450    1
  548.301025  9588.480469    450    1
  548.763000  9588.339844    450    1
  549.963989  9580.820312    450    1
  550.388000  9586.509766    450    1
  548.552002  9588.440430    450    1
  535.704834  9588.771484    450    1
  548.585999  9588.290039    450    1
  552.020996  9579.969727    450    1
  557.435974  9586.450195    450    1
  549.901001  9580.809570    450    1
  548.471985  9589.469727    450    1
  548.263977  9587.549805    450    1
  550.130981  9581.019531    450    1
  548.700012  9588.580078    450    1
  556.921021  9587.030273    450    1
  546.424988  9576.559570    450    1
  548.718994  9588.500000    450    1
  550.986877  9580.176758    450    1
  548.111023  9588.580078    450    1
  551.265991  9581.040039    450    1
  553.726990  9584.410156    450    1
  548.448975  9588.730469    450    1
  546.101990  9576.320312    450    1
  551.084961  9580.439453    450    1
  556.520020  9586.750000    450    1
  548.504028  9588.750000    450    1
  548.353027  9588.480469    450    1
  548.953979  9589.519531    450    1
  548.252991  9588.599609    450    1
  551.170837  9580.546875    450    1
  548.666992  9588.339844    450    1
  549.377991  9578.700195    450    1
  546.208984  9587.709961    450    1
  555.840027  9578.839844    450    1
  550.302979  9581.400391    450    1
  555.971008  9578.750000    450    1
  556.119995  9578.809570    450    1
  546.750977  9588.089844    450    1
  555.997009  9578.769531    450    1
  548.578979  9576.259766    450    1
  555.484009  9578.900391    450    1
  552.328003  9587.120117    450    1
  556.179016  9578.830078    450    1
  549.906006  9580.629883    450    1
  546.853027  9591.030273    450    1
  555.851013  9578.709961    450    1
  550.244019  9581.169922    450    1
  556.768982  9576.169922    450    1
  555.676025  9578.809570    450    1
  550.528992  9581.080078    450    1
  556.846985  9581.230469    450    1
  560.103027  9587.500000    450    1
  559.601013  9588.889648    450    1
  556.909973  9581.389648    450    1
  543.023010  9583.730469    450    1
  546.354004  9578.730469    450    1
  542.650024  9568.389648    450    1
  556.825012  9581.139648    450    1
  549.567017  9578.799805    450    1
  542.650024  9568.389648    450    1
  556.888000  9581.190430    450    1
  548.926025  9577.929688    450    1
  542.650024  9568.389648    450    1
  554.531006  9584.339844    450    1
  550.304016  9580.860352    450    1
  543.997009  9584.639648    450    1
  556.939026  9580.929688    450    1
  549.991028  9580.950195    450    1
  556.961975  9581.059570    450    1
  556.924988  9581.209961    450    1
  553.742004  9583.610352    450    1
  535.704834  9588.785156    450    1
  556.762024  9580.980469    450    1
  543.839905  9584.875977    450    1
  550.033020  9581.339844    450    1
  550.739990  9580.330078    450    1
  548.768982  9589.620117    450    1
  551.043030  9580.559570    450    1
  552.190979  9588.019531    450    1
  547.020020  9587.059570    450    1
  556.533020  9580.549805    450    1
  558.078003  9558.379883    450    1
  553.708984  9582.849609    450    1
  553.770996  9588.410156    450    1
  556.750977  9581.259766    450    1
  550.310059  9580.400391    450    1
  549.979004  9581.059570    450    1
  547.452026  9576.490234    450    1
  549.622009  9580.320312    450    1
  542.135986  9581.330078    450    1
  543.289978  9581.209961    450    1
  551.072754  9580.387695    450    1
  549.715027  9580.419922    450    1
  543.539001  9578.809570    450    1
  555.856506  9573.691406    450    1
  550.268005  9581.230469    450    1
  553.793030  9587.639648    450    1
  553.656006  9584.620117    450    1
  544.895996  9584.780273    450    1
  553.963013  9587.719727    450    1
  556.679016  9584.549805    450    1
  556.169006  9578.179688    450    1
  545.745972  9577.889648    450    1
  542.650024  9568.389648    450    1
  556.021973  9572.549805    450    1
  542.747986  9583.139648    450    1
  542.721985  9583.110352    450    1
  542.758972  9583.209961    450    1
  542.888000  9583.410156    450    1
  542.742004  9583.160156    450    1
  552.643005  9574.459961    450    1
  543.072998  9583.540039    450    1
  543.000000  9583.509766    450    1
  542.984009  9583.370117    450    1
  542.887024  9583.639648    450    1
  542.533997  9583.190430    450    1
  542.664978  9583.500000    450    1
  542.630981  9583.519531    450    1
  542.793030  9583.730469    450    1
  542.809021  9583.690430    450    1
  542.820984  9583.709961    450    1
  554.216980  9574.879883    450    1
  542.599976  9583.309570    450    1
  542.531006  9583.259766    450    1
  542.557983  9583.240234    450    1
  542.541016  9582.820312    450    1
  542.513977  9582.849609    450    1
  542.520020  9582.870117    450    1
  542.443970  9582.969727    450    1
  542.426025  9582.969727    450    1
  542.448975  9583.000000    450    1
  542.476990  9583.059570    450    1
  542.515015  9583.099609    450    1
  550.036987  9589.599609    450    1
  535.731201  9588.780273    450    1
  542.294983  9582.830078    450    1
  542.307007  9582.769531    450    1
  542.700012  9583.490234    450    1
  542.333984  9582.820312    450    1
  550.197998  9589.410156    450    1
  542.322998  9582.500000    450    1
  542.297974  9582.570312    450    1
  542.307007  9582.549805    450    1
  542.228027  9582.469727    450    1
  542.234009  9582.490234    450    1
  542.237000  9582.509766    450    1
  542.193970  9582.459961    450    1
  542.143982  9582.450195    450    1
  553.364990  9585.679688    450    1
  543.940979  9583.129883    450    1
  542.414978  9582.580078    450    1
  542.460022  9582.570312    450    1
  542.458984  9582.500000    450    1
  542.370972  9582.509766    450    1
  542.367981  9582.490234    450    1
  547.346680  9584.400391    450    1
  544.479004  9583.400391    450    1
  544.333008  9583.419922    450    1
  544.338013  9583.400391    450    1
  544.304993  9583.360352    450    1
  544.156982  9583.280273    450    1
  544.127014  9583.269531    450    1
  542.650024  9568.389648    450    1
  554.687012  9585.740234    450    1
  544.593018  9583.040039    450    1
  544.526978  9583.070312    450    1
  550.080017  9587.919922    450    1
  544.315002  9582.969727    450    1
  544.518982  9583.219727    450    1
  544.562988  9583.259766    450    1
  544.544006  9583.459961    450    1
  544.471985  9583.450195    450    1
  544.611023  9577.440430    450    1
  544.557007  9582.219727    450    1
  543.890015  9582.950195    450    1
  544.596008  9583.019531    450    1
  543.481995  9583.339844    450    1
  544.268982  9582.969727    450    1
  544.406982  9582.889648    450    1
  544.471985  9582.889648    450    1
  543.372986  9583.410156    450    1
  544.588989  9582.990234    450    1
  544.598022  9582.889648    450    1
  543.901001  9582.830078    450    1
  543.646973  9584.009766    450    1
  543.913025  9582.780273    450    1
  543.648987  9583.179688    450    1
  543.953003  9582.849609    450    1
  543.984009  9582.929688    450    1
  543.062012  9583.580078    450    1
  543.380005  9583.349609    450    1
  544.208008  9583.110352    450    1
  543.572998  9583.969727    450    1
  543.830994  9584.139648    450    1
  543.906006  9584.059570    450    1
  543.685974  9584.259766    450    1
  543.612976  9583.929688    450    1
  543.624023  9583.900391    450    1
  543.861023  9584.150391    450    1
  543.890991  9584.040039    450    1
  543.734009  9583.790039    450    1
  543.534973  9583.679688    450    1
  543.640991  9584.030273    450    1
  543.682983  9584.089844    450    1
  543.780029  9584.230469    450    1
  544.174988  9583.570312    450    1
  543.599976  9583.929688    450    1
  543.280029  9583.620117    450    1
  543.463989  9584.129883    450    1
  558.078003  9558.379883    450    1
  558.078003  9558.379883    450    1
  539.179993  9566.070312    450    1
  543.081970  9583.410156    450    1
  543.353027  9583.549805    450    1
  554.774902  9570.820312    450    1
  550.318970  9581.259766    450    1
  542.650024  9568.389648    450    1
  552.687012  9587.809570    450    1
  544.635986  9579.179688    450    1
  543.489014  9584.230469    450    1
  542.650024  9568.389648    450    1
  556.073975  9580.360352    450    1
  543.583008  9584.299805    450    1
  558.257019  9588.160156    450    1
  542.974976  9583.190430    450    1
  543.301025  9583.860352    450    1
  552.831970  9587.860352    450    1
  543.278015  9583.799805    450    1
  544.593018  9581.169922    450    1
  552.750000  9588.000000    450    1
  544.580017  9583.150391    450    1
  551.710999  9586.519531    450    1
  545.580017  9552.759766    450    1
  550.989014  9584.620117    450    1
  543.377014  9580.860352    450    1
  543.023010  9582.900391    450    1
  554.416992  9588.349609    450    1
  542.739990  9582.879883    450    1
  555.818970  9573.820312    450    1
  556.390015  9572.120117    450    1
  553.710022  9588.860352    450    1
  543.138000  9582.990234    450    1
  542.947998  9583.230469    450    1
  542.650024  9568.389648    450    1
  546.577026  9576.980469    450    1
  551.096008  9585.049805    450    1
  544.192993  9583.309570    450    1
  542.849976  9583.059570    450    1
  557.541626  9588.518555    450    1
  542.911987  9583.169922    450    1
  558.539001  9580.620117    450    1
  552.408997  9579.379883    450    1
  542.943970  9582.629883    450    1
  554.107971  9588.820312    450    1
  545.411987  9586.610352    450    1
  549.484985  9583.990234    450    1
  543.200989  9582.730469    450    1
  546.492004  9585.269531    450    1
  542.650024  9568.389648    450    1
  550.200989  9584.410156    450    1
  543.236023  9582.669922    450    1
  556.427979  9588.179688    450    1
  546.270996  9591.200195    450    1
  544.413025  9583.099609    450    1
  555.640015  9587.589844    450    1
  543.828003  9583.759766    450    1
  543.580994  9583.370117    450    1
  546.049988  9591.099609    450    1
  544.455994  9583.080078    450    1
  554.375000  9587.780273    450    1
  561.468994  9585.339844    450    1
  554.255981  9588.790039    450    1
  559.814026  9588.410156    450    1
  556.031006  9587.860352    450    1
  561.184998  9585.620117    450    1
  556.393982  9587.240234    450    1
  543.403992  9583.179688    450    1
  548.500000  9586.160156    450    1
  548.684021  9585.610352    450    1
  552.130005  9583.370117    450    1
  544.356018  9583.059570    450    1
  548.158020  9587.030273    450    1
  543.937988  9583.299805    450    1
  542.650024  9568.389648    450    1
  545.036011  9577.900391    450    1
  543.830994  9580.419922    450    1
  543.494995  9581.820312    450    1
  542.836975  9582.469727    450    1
  544.260010  9581.950195    450    1
  562.580017  9573.259766    450    1
  543.966980  9583.330078    450    1
  554.080017  9588.830078    450    1
  549.030029  9589.980469    450    1
  544.119019  9583.570312    450    1
  562.299011  9583.919922    450    1
  544.051025  9583.370117    450    1
  539.179993  9566.070312    450    1
  544.153015  9583.419922    450    1
  544.190979  9583.509766    450    1
  544.041992  9583.759766    450    1
  552.333984  9587.290039    450    1
  544.036011  9583.830078    450    1
  547.046997  9590.769531    450    1
  552.776001  9587.879883    450    1
  543.570984  9583.160156    450    1
  546.414978  9590.980469    450    1
  556.497986  9583.320312    450    1
  543.398987  9582.980469    450    1
  548.231018  9587.080078    450    1
  543.515991  9583.080078    450    1
  553.914978  9588.870117    450    1
  543.869995  9583.780273    450    1
  543.328979  9582.849609    450    1
  543.226013  9582.759766    450    1
  546.567993  9590.790039    450    1
  548.213989  9577.120117    450    1
  549.940979  9584.059570    450    1
  543.265991  9582.719727    450    1
  551.132019  9585.040039    450    1
  556.802979  9587.410156    450    1
  552.739014  9588.110352    450    1
  543.434998  9582.629883    450    1
  549.039001  9589.780273    450    1
  543.658997  9582.620117    450    1
  548.385010  9589.500000    450    1
  549.963013  9584.049805    450    1
  549.078003  9589.759766    450    1
  543.882996  9583.169922    450    1
  546.463013  9587.900391    450    1
  545.005981  9588.120117    450    1
  545.411987  9590.259766    450    1
  535.700500  9588.785156    450    1
  543.822998  9583.719727    450    1
  547.232971  9590.820312    450    1
  543.687012  9582.830078    450    1
  546.429993  9590.980469    450    1
  542.650024  9568.389648    450    1
  543.736023  9582.900391    450    1
  547.591003  9590.040039    450    1
  543.700012  9583.040039    450    1
  557.656982  9587.009766    450    1
  549.556030  9584.280273    450    1
  556.112000  9586.440430    450    1
  545.520020  9590.330078    450    1
  545.231995  9585.410156    450    1
  553.763000  9583.250000    450    1
  553.711975  9582.309570    450    1
  553.676025  9585.900391    450    1
  557.127014  9587.650391    450    1
  554.270996  9585.040039    450    1
  546.172974  9580.459961    450    1
  542.992981  9583.190430    450    1
  553.557983  9582.860352    450    1
  554.078979  9583.110352    450    1
  553.768005  9585.429688    450    1
  556.997986  9587.660156    450    1
  555.068970  9585.059570    450    1
  553.788025  9584.000000    450    1
  547.942017  9581.570312    450    1
  542.918030  9582.490234    450    1
  553.276001  9584.740234    450    1
  553.815002  9583.049805    450    1
  553.236023  9586.290039    450    1
  556.817017  9587.469727    450    1
  554.081970  9585.910156    450    1
  554.034302  9584.104492    450    1
  546.854980  9581.849609    450    1
  553.982971  9583.099609    450    1
  553.932983  9583.089844    450    1
  553.193970  9585.769531    450    1
  556.981995  9587.759766    450    1
  555.200012  9585.269531    450    1
  554.031738  9584.122070    450    1
  549.762024  9581.419922    450    1
  554.580994  9581.709961    450    1
  553.820984  9583.120117    450    1
  553.905029  9582.540039    450    1
  553.205017  9585.940430    450    1
  557.023987  9587.540039    450    1
  555.049011  9585.129883    450    1
  554.283997  9584.599609    450    1
  542.968018  9583.650391    450    1
  549.228027  9581.839844    450    1
  553.955017  9582.549805    450    1
  553.940002  9582.540039    450    1
  554.143982  9586.040039    450    1
  556.934998  9587.049805    450    1
  554.427979  9584.370117    450    1
  554.252014  9584.290039    450    1
  548.098022  9581.669922    450    1
  554.547974  9581.690430    450    1
  542.304993  9582.549805    450    1
  544.546021  9582.860352    450    1
  547.357361  9587.982422    450    1
  553.713013  9582.080078    450    1
  553.932983  9586.370117    450    1
  557.356018  9587.639648    450    1
  553.832031  9584.412109    450    1
  554.166016  9584.160156    450    1
  548.101990  9581.700195    450    1
  554.714905  9581.680664    450    1
  544.525024  9582.870117    450    1
  553.916016  9583.169922    450    1
  553.937988  9586.370117    450    1
  557.223022  9587.139648    450    1
  554.093018  9584.139648    450    1
  554.161011  9584.190430    450    1
  548.398010  9582.780273    450    1
  554.599976  9581.980469    450    1
  542.497009  9582.709961    450    1
  553.291992  9584.679688    450    1
  553.978027  9586.320312    450    1
  553.767029  9586.419922    450    1
  556.840027  9587.099609    450    1
  553.804993  9584.219727    450    1
  554.172974  9584.139648    450    1
  548.281982  9582.780273    450    1
  554.820007  9581.709961    450    1
  553.918030  9583.089844    450    1
  553.218994  9586.049805    450    1
  557.778015  9587.000000    450    1
  557.065002  9587.610352    450    1
  553.809998  9584.209961    450    1
  548.310974  9582.690430    450    1
  553.648010  9582.349609    450    1
  553.075989  9586.450195    450    1
  557.405029  9586.719727    450    1
  557.203003  9587.660156    450    1
  554.257996  9584.740234    450    1
  554.802979  9584.339844    450    1
  548.458984  9582.709961    450    1
  554.817993  9581.719727    450    1
  554.039001  9583.309570    450    1
  553.184998  9586.089844    450    1
  558.111023  9586.509766    450    1
  557.291016  9587.629883    450    1
  541.597168  9582.474609    450    1
  554.408997  9584.459961    450    1
  548.474976  9582.700195    450    1
  555.856995  9581.709961    450    1
  545.359192  9590.454102    450    1
  553.732971  9584.950195    450    1
  557.426025  9586.969727    450    1
  557.132996  9587.059570    450    1
  554.703003  9584.700195    450    1
  548.297974  9582.740234    450    1
  543.039001  9584.360352    450    1
  542.528992  9583.259766    450    1
  542.950989  9583.440430    450    1
  542.965027  9582.969727    450    1
  556.120972  9575.650391    450    1
  553.721985  9582.580078    450    1
  553.622986  9582.419922    450    1
  556.827026  9587.750000    450    1
  554.184998  9584.599609    450    1
  554.060974  9584.190430    450    1
  548.476013  9582.809570    450    1
  543.049011  9584.339844    450    1
  553.932983  9582.990234    450    1
  553.627014  9583.080078    450    1
  558.119995  9586.599609    450    1
  551.729370  9588.918945    450    1
  554.710022  9584.620117    450    1
  548.034973  9581.490234    450    1
  554.047974  9581.990234    450    1
  553.499023  9585.589844    450    1
  558.357971  9586.589844    450    1
  551.749817  9588.907227    450    1
  553.937988  9585.030273    450    1
  549.263000  9581.830078    450    1
  547.914001  9581.589844    450    1
  544.570984  9582.969727    450    1
  543.203979  9583.320312    450    1
  544.630981  9583.120117    450    1
  542.987976  9582.830078    450    1
  554.070007  9582.059570    450    1
  553.718018  9584.959961    450    1
  559.263977  9585.950195    450    1
  554.187988  9584.299805    450    1
  549.314026  9581.799805    450    1
  547.307007  9582.110352    450    1
  554.067017  9582.080078    450    1
  553.638977  9582.330078    450    1
  559.236023  9585.959961    450    1
  542.650024  9568.389648    450    1
  542.650024  9568.389648    450    1
  553.083984  9576.250000    450    1
  556.974976  9586.780273    450    1
  553.293030  9584.650391    450    1
  553.117981  9586.160156    450    1
  559.239990  9585.969727    450    1
  556.809998  9586.969727    450    1
  554.245972  9584.280273    450    1
  549.161011  9581.870117    450    1
  548.624023  9582.089844    450    1
  554.390015  9585.860352    450    1
  557.142029  9586.620117    450    1
  556.888977  9587.669922    450    1
  554.872986  9584.490234    450    1
  549.322021  9581.790039    450    1
  548.039001  9582.019531    450    1
  553.075989  9586.080078    450    1
  558.843018  9586.080078    450    1
  556.687988  9587.860352    450    1
  553.749023  9584.759766    450    1
  549.330017  9581.780273    450    1
  547.952026  9581.959961    450    1
  553.843994  9583.040039    450    1
  553.231018  9585.000000    450    1
  559.080994  9586.000000    450    1
  556.882996  9587.530273    450    1
  553.559998  9584.730469    450    1
  547.056030  9581.969727    450    1
  546.528992  9581.639648    450    1
  543.067017  9582.780273    450    1
  553.591980  9582.509766    450    1
  553.531982  9585.250000    450    1
  557.153015  9586.719727    450    1
  557.356018  9587.719727    450    1
  553.799988  9584.379883    450    1
  547.070984  9581.629883    450    1
  549.507019  9581.599609    450    1
  543.093994  9582.559570    450    1
  544.020996  9583.089844    450    1
  542.841003  9583.049805    450    1
  554.510986  9583.629883    450    1
  553.559998  9585.120117    450    1
  556.822998  9586.089844    450    1
  556.828979  9587.019531    450    1
  553.396973  9584.700195    450    1
  547.012024  9581.530273    450    1
  543.205994  9583.950195    450    1
  543.632996  9583.980469    450    1
  554.510986  9583.549805    450    1
  553.729004  9584.950195    450    1
  557.208984  9586.719727    450    1
  556.669006  9587.190430    450    1
  553.351990  9584.919922    450    1
  547.145996  9582.009766    450    1
  542.956970  9583.629883    450    1
  542.822021  9583.910156    450    1
  544.174011  9583.469727    450    1
  553.935974  9582.980469    450    1
  553.690979  9585.169922    450    1
  557.867004  9586.580078    450    1
  557.726013  9588.049805    450    1
  553.419006  9584.679688    450    1
  547.028015  9581.870117    450    1
  542.991028  9584.110352    450    1
  543.127014  9583.660156    450    1
  542.948975  9584.169922    450    1
  543.244019  9583.719727    450    1
  553.890015  9582.730469    450    1
  553.536987  9585.320312    450    1
  557.739990  9587.099609    450    1
  543.851013  9582.650391    450    1
  553.364990  9584.809570    450    1
  547.205017  9582.059570    450    1
  543.979004  9583.780273    450    1
  544.335022  9583.410156    450    1
  543.734985  9584.240234    450    1
  554.039001  9583.099609    450    1
  553.726990  9584.950195    450    1
  557.682983  9587.120117    450    1
  555.810974  9585.500000    450    1
  554.119995  9584.650391    450    1
  547.354004  9581.830078    450    1
  543.677002  9583.990234    450    1
  535.744324  9588.785156    450    1
  553.918030  9583.059570    450    1
  553.322021  9586.250000    450    1
  557.637024  9587.139648    450    1
  554.903015  9585.700195    450    1
  554.003235  9584.652344    450    1
  547.763977  9581.700195    450    1
  543.601013  9584.000000    450    1
  544.643982  9583.179688    450    1
  554.682007  9581.910156    450    1
  553.929016  9582.759766    450    1
  553.726990  9584.950195    450    1
  557.357971  9586.780273    450    1
  555.383972  9586.070312    450    1
  554.216003  9584.679688    450    1
  547.656982  9581.740234    450    1
  535.726807  9588.771484    450    1
  542.734009  9582.809570    450    1
  560.267029  9585.709961    450    1
  553.908997  9582.469727    450    1
  553.721008  9584.950195    450    1
  558.594971  9587.089844    450    1
  554.463989  9585.209961    450    1
  553.557007  9584.549805    450    1
  547.760010  9581.820312    450    1
  555.867004  9581.589844    450    1
  535.700012  9588.799805    450    1
  553.718994  9584.950195    450    1
  557.362000  9587.073242    450    1
  555.536011  9585.709961    450    1
  535.696106  9588.780273    450    1
  553.432007  9584.730469    450    1
  548.466980  9582.700195    450    1
  543.171997  9582.650391    450    1
  543.607971  9583.410156    450    1
  554.067017  9582.070312    450    1
  552.942017  9586.900391    450    1
  557.689026  9587.200195    450    1
  556.181030  9585.669922    450    1
  554.150024  9584.809570    450    1
  548.530029  9582.750000    450    1
  543.106995  9582.679688    450    1
  543.278015  9583.799805    450    1
  553.844971  9586.459961    450    1
  559.859985  9587.589844    450    1
  553.426025  9584.660156    450    1
  548.538025  9582.660156    450    1
  543.012024  9582.799805    450    1
  542.351990  9582.900391    450    1
  553.632019  9582.209961    450    1
  553.911011  9586.400391    450    1
  557.677002  9586.650391    450    1
  554.453979  9586.169922    450    1
  554.960999  9585.059570    450    1
  548.192017  9582.000000    450    1
  543.275024  9582.639648    450    1
  542.406006  9582.919922    450    1
  554.169006  9583.120117    450    1
  557.458008  9586.719727    450    1
  555.669006  9585.339844    450    1
  554.958008  9585.030273    450    1
  548.588989  9582.620117    450    1
  542.937012  9583.450195    450    1
  542.841980  9583.910156    450    1
  554.340027  9585.919922    450    1
  557.468994  9586.719727    450    1
  555.960022  9585.730469    450    1
  553.945007  9584.469727    450    1
  548.607971  9582.610352    450    1
  542.476990  9583.059570    450    1
  555.848022  9585.790039    450    1
  553.518982  9584.980469    450    1
  548.609009  9582.610352    450    1
  542.562012  9582.839844    450    1
  544.202026  9583.570312    450    1
  553.710022  9582.129883    450    1
  553.815979  9586.309570    450    1
  558.002014  9586.969727    450    1
  542.650024  9568.389648    450    1
  553.762024  9584.360352    450    1
  548.577026  9582.629883    450    1
  542.283020  9582.509766    450    1
  542.416992  9583.009766    450    1
  570.859985  9566.120117    450    1
  553.781006  9582.820312    450    1
  553.226990  9585.009766    450    1
  558.843018  9587.019531    450    1
  555.739014  9585.799805    450    1
  554.025696  9584.172852    450    1
  548.596985  9582.599609    450    1
  542.950989  9583.790039    450    1
  554.000977  9583.209961    450    1
  553.796997  9586.490234    450    1
  558.401978  9587.129883    450    1
  555.812988  9585.839844    450    1
  554.029053  9584.070312    450    1
  548.601013  9582.620117    450    1
  543.306030  9584.400391    450    1
  554.867004  9584.400391    450    1
  553.638977  9582.240234    450    1
  554.008972  9586.519531    450    1
  558.085999  9586.519531    450    1
  555.638977  9585.679688    450    1
  543.823975  9584.240234    450    1
  543.234985  9584.429688    450    1
  551.171021  9581.169922    450    1
  554.387024  9581.629883    450    1
  553.862000  9582.690430    450    1
  554.554016  9586.290039    450    1
  557.989014  9586.580078    450    1
  555.841003  9586.000000    450    1
  554.671021  9584.919922    450    1
  548.427002  9582.679688    450    1
  553.859009  9582.669922    450    1
  553.942017  9586.230469    450    1
  558.388977  9586.599609    450    1
  555.591003  9585.400391    450    1
  553.940979  9584.759766    450    1
  548.466980  9582.700195    450    1
  543.007019  9583.230469    450    1
  552.750977  9586.799805    450    1
  553.184998  9586.700195    450    1
  557.031006  9586.589844    450    1
  555.249023  9585.759766    450    1
  553.825989  9584.740234    450    1
  548.726990  9583.330078    450    1
  544.216003  9583.490234    450    1
  553.296997  9586.740234    450    1
  558.018005  9586.990234    450    1
  555.067993  9586.030273    450    1
  553.693970  9584.759766    450    1
  548.210999  9582.709961    450    1
  549.185669  9576.950195    450    1
  543.158020  9582.940430    450    1
  554.828979  9588.209961    450    1
  557.747009  9587.259766    450    1
  554.223999  9585.179688    450    1
  554.494995  9584.589844    450    1
  548.325012  9582.790039    450    1
  544.210022  9583.509766    450    1
  543.294983  9583.070312    450    1
  553.471680  9583.125000    450    1
  553.799011  9585.339844    450    1
  557.627014  9586.669922    450    1
  554.570007  9585.219727    450    1
  554.578003  9584.709961    450    1
  548.710999  9583.250000    450    1
  542.388000  9582.879883    450    1
  543.268005  9582.719727    450    1
  553.523010  9585.959961    450    1
  557.630127  9586.899414    450    1
  554.596985  9585.209961    450    1
  554.046997  9584.480469    450    1
  548.109009  9581.730469    450    1
  543.820007  9583.709961    450    1
  548.211975  9585.160156    450    1
  545.875977  9585.690430    450    1
  554.067993  9585.809570    450    1
  558.145020  9586.450195    450    1
  554.825989  9585.250000    450    1
  553.828979  9584.480469    450    1
  547.526978  9582.259766    450    1
  542.369995  9582.860352    450    1
  547.982971  9579.519531    450    1
  545.838013  9585.599609    450    1
  553.380981  9584.790039    450    1
  553.695984  9582.419922    450    1
  553.830017  9585.389648    450    1
  557.213013  9586.730469    450    1
  554.820007  9585.280273    450    1
  554.515015  9584.669922    450    1
  547.020020  9581.929688    450    1
  543.734985  9584.269531    450    1
  547.931030  9579.469727    450    1
  545.856018  9585.099609    450    1
  554.054016  9582.059570    450    1
  548.387024  9586.860352    450    1
  557.124023  9586.490234    450    1
  555.117981  9585.280273    450    1
  553.989014  9584.349609    450    1
  546.666992  9581.730469    450    1
  543.531006  9583.669922    450    1
  548.347046  9579.676758    450    1
  545.947998  9585.129883    450    1
  545.848999  9584.660156    450    1
  554.078979  9582.019531    450    1
  553.702026  9585.209961    450    1
  557.232971  9586.709961    450    1
  555.088013  9585.280273    450    1
  545.718994  9577.799805    450    1
  554.203979  9585.040039    450    1
  547.361023  9582.160156    450    1
  543.625000  9584.309570    450    1
  546.039001  9584.839844    450    1
  545.893982  9584.839844    450    1
  553.921021  9582.450195    450    1
  553.668030  9585.389648    450    1
  557.034973  9586.379883    450    1
  554.346008  9585.830078    450    1
  554.885986  9584.650391    450    1
  548.377014  9582.769531    450    1
  543.278015  9583.299805    450    1
  547.598022  9579.580078    450    1
  545.794006  9584.540039    450    1
  545.815979  9584.790039    450    1
  545.862976  9584.910156    450    1
  553.978027  9582.009766    450    1
  553.322021  9585.759766    450    1
  557.359985  9586.980469    450    1
  554.275024  9585.610352    450    1
  553.960022  9584.660156    450    1
  548.296021  9582.709961    450    1
  543.237976  9583.209961    450    1
  545.926025  9584.690430    450    1
  545.783020  9584.730469    450    1
  545.848999  9584.889648    450    1
  553.038025  9586.580078    450    1
  557.895996  9587.629883    450    1
  554.585999  9586.000000    450    1
  553.549988  9584.740234    450    1
  548.416016  9582.799805    450    1
  543.338013  9583.040039    450    1
  545.987976  9584.669922    450    1
  553.840027  9582.839844    450    1
  554.062012  9586.200195    450    1
  557.312988  9587.620117    450    1
  555.093018  9586.000000    450    1
  553.370972  9584.719727    450    1
  547.440979  9582.200195    450    1
  543.484985  9583.049805    450    1
  547.650024  9579.870117    450    1
  552.921021  9586.559570    450    1
  556.776001  9587.469727    450    1
  554.489014  9586.120117    450    1
  554.473022  9584.820312    450    1
  548.682983  9583.219727    450    1
  543.414978  9583.110352    450    1
  548.255981  9579.870117    450    1
  554.104980  9586.009766    450    1
  556.971985  9586.980469    450    1
  554.903015  9585.700195    450    1
  554.119995  9584.669922    450    1
  548.168030  9581.900391    450    1
  543.268982  9583.459961    450    1
  547.760986  9580.059570    450    1
  554.119995  9581.900391    450    1
  556.908020  9587.030273    450    1
  554.468994  9585.679688    450    1
  553.403015  9584.769531    450    1
  548.427979  9582.690430    450    1
  543.934021  9582.990234    450    1
  548.133972  9579.339844    450    1
  554.051025  9582.139648    450    1
  553.664978  9586.480469    450    1
  556.895020  9587.030273    450    1
  554.278015  9585.629883    450    1
  554.588013  9584.360352    450    1
  548.471008  9582.820312    450    1
  543.948975  9582.799805    450    1
  547.879028  9579.700195    450    1
  554.093018  9581.889648    450    1
  553.913025  9585.330078    450    1
  557.080994  9587.480469    450    1
  553.671997  9585.089844    450    1
  554.822021  9584.339844    450    1
  548.401001  9582.769531    450    1
  544.284973  9583.339844    450    1
  547.898010  9579.769531    450    1
  553.742981  9581.969727    450    1
  553.672974  9583.299805    450    1
  554.112976  9586.440430    450    1
  550.669983  9584.580078    450    1
  553.778015  9585.120117    450    1
  554.380005  9584.410156    450    1
  548.405029  9582.769531    450    1
  544.499023  9583.169922    450    1
  554.421997  9583.419922    450    1
  554.007996  9586.360352    450    1
  557.192993  9587.070312    450    1
  554.041992  9584.900391    450    1
  548.476013  9582.830078    450    1
  544.646973  9583.209961    450    1
  548.343689  9579.679688    450    1
  554.346985  9583.290039    450    1
  553.294983  9585.719727    450    1
  556.911987  9587.040039    450    1
  553.955017  9584.190430    450    1
  548.518005  9582.750000    450    1
  544.195007  9583.129883    450    1
  558.174011  9588.320312    450    1
  553.810974  9582.349609    450    1
  553.494995  9585.620117    450    1
  557.195984  9587.790039    450    1
  553.804016  9584.219727    450    1
  553.807007  9583.919922    450    1
  547.851013  9581.589844    450    1
  542.966980  9584.070312    450    1
  548.015991  9579.530273    450    1
  555.288025  9583.129883    450    1
  545.927979  9584.280273    450    1
  549.645020  9583.129883    450    1
  546.521973  9584.719727    450    1
  551.242004  9587.540039    450    1
  546.947998  9583.799805    450    1
  547.856995  9584.120117    450    1
  548.148987  9585.179688    450    1
  545.450989  9586.349609    450    1
  555.848999  9583.320312    450    1
  545.718994  9584.000000    450    1
  545.835022  9584.339844    450    1
  547.679993  9584.200195    450    1
  548.197021  9585.030273    450    1
  545.312988  9585.629883    450    1
  546.963013  9587.879883    450    1
  545.315979  9586.080078    450    1
  558.078003  9558.379883    450    1
  545.043030  9586.120117    450    1
  555.848999  9583.309570    450    1
  545.771973  9584.620117    450    1
  547.129028  9584.139648    450    1
  548.096985  9584.910156    450    1
  545.302002  9585.769531    450    1
  545.468018  9587.120117    450    1
  545.869019  9586.339844    450    1
  545.060974  9586.009766    450    1
  545.401001  9585.940430    450    1
  556.950989  9582.589844    450    1
  546.734009  9584.049805    450    1
  545.599976  9583.759766    450    1
  547.905029  9584.059570    450    1
  548.038025  9584.769531    450    1
  558.487000  9589.620117    450    1
  545.499023  9586.440430    450    1
  549.645020  9584.940430    450    1
  545.021973  9586.700195    450    1
  545.776001  9586.540039    450    1
  545.046997  9586.120117    450    1
  557.068970  9582.559570    450    1
  546.580017  9584.160156    450    1
  545.585999  9583.809570    450    1
  548.107971  9584.740234    450    1
  547.945984  9584.639648    450    1
  544.770996  9585.919922    450    1
  544.995972  9586.799805    450    1
  545.609985  9585.709961    450    1
  556.341980  9583.160156    450    1
  546.791016  9584.259766    450    1
  547.625000  9584.080078    450    1
  548.023010  9584.620117    450    1
  548.255981  9584.740234    450    1
  544.848999  9586.080078    450    1
  544.989990  9586.839844    450    1
  556.166016  9583.379883    450    1
  546.758972  9584.320312    450    1
  546.291016  9584.219727    450    1
  548.164001  9584.849609    450    1
  548.244995  9584.959961    450    1
  544.877014  9586.059570    450    1
  545.536987  9585.860352    450    1
  544.968994  9585.799805    450    1
  545.330017  9586.240234    450    1
  547.148987  9581.269531    450    1
  546.265991  9583.799805    450    1
  547.718018  9584.059570    450    1
  546.450012  9584.139648    450    1
  547.901001  9584.440430    450    1
  548.252991  9584.660156    450    1
  544.901978  9585.849609    450    1
  545.491028  9586.049805    450    1
  547.362000  9582.959961    450    1
  547.460022  9584.209961    450    1
  548.648987  9584.179688    450    1
  551.614014  9583.400391    450    1
  547.771973  9584.959961    450    1
  547.942017  9585.259766    450    1
  548.325989  9584.790039    450    1
  545.000000  9585.879883    450    1
  545.302979  9586.940430    450    1
  547.713989  9584.040039    450    1
  547.007996  9582.879883    450    1
  548.552979  9583.919922    450    1
  548.241028  9584.629883    450    1
  547.913025  9584.889648    450    1
  548.057007  9585.129883    450    1
  544.968018  9585.959961    450    1
  545.710022  9586.660156    450    1
  545.875977  9586.099609    450    1
  544.898010  9585.879883    450    1
  545.786987  9587.169922    450    1
  546.849976  9580.669922    450    1
  546.924011  9582.919922    450    1
  548.271973  9583.769531    450    1
  548.007996  9584.530273    450    1
  547.976013  9585.000000    450    1
  544.948975  9586.089844    450    1
  545.400024  9586.610352    450    1
  545.546021  9586.139648    450    1
  544.874023  9585.929688    450    1
  558.237976  9575.940430    450    1
  546.854980  9580.490234    450    1
  546.637024  9582.860352    450    1
  548.284973  9583.879883    450    1
  547.960022  9584.580078    450    1
  548.090027  9584.709961    450    1
  547.831970  9584.910156    450    1
  545.021973  9586.110352    450    1
  544.825989  9586.519531    450    1
  545.755005  9586.379883    450    1
  544.830994  9586.230469    450    1
  558.034973  9576.419922    450    1
  547.288025  9580.209961    450    1
  546.934998  9582.669922    450    1
  548.424988  9584.099609    450    1
  548.263000  9584.679688    450    1
  548.218994  9585.129883    450    1
  547.742981  9584.780273    450    1
  545.049988  9586.070312    450    1
  546.890015  9583.009766    450    1
  548.505005  9584.129883    450    1
  547.463989  9589.639648    450    1
  546.252014  9585.360352    450    1
  548.463013  9584.969727    450    1
  547.742981  9584.799805    450    1
  545.044006  9585.990234    450    1
  544.836975  9586.519531    450    1
  546.427002  9583.490234    450    1
  548.465027  9583.879883    450    1
  548.005005  9584.290039    450    1
  548.580994  9584.919922    450    1
  545.851990  9586.830078    450    1
  545.091980  9585.919922    450    1
  544.914001  9586.530273    450    1
  545.648987  9585.879883    450    1
  546.375977  9583.400391    450    1
  548.596008  9583.830078    450    1
  548.000977  9584.290039    450    1
  548.218994  9585.129883    450    1
  545.414978  9586.690430    450    1
  545.125000  9585.820312    450    1
  544.934021  9586.629883    450    1
  545.648987  9585.769531    450    1
  545.192017  9586.320312    450    1
  546.419983  9583.480469    450    1
  547.049988  9583.320312    450    1
  547.956970  9584.219727    450    1
  548.023987  9585.280273    450    1
  545.330017  9586.599609    450    1
  545.117004  9585.820312    450    1
  544.968994  9586.440430    450    1
  544.559021  9586.559570    450    1
  546.468018  9584.919922    450    1
  553.874023  9583.280273    450    1
  546.411987  9584.959961    450    1
  555.953003  9588.040039    450    1
  547.945984  9584.509766    450    1
  548.411011  9585.009766    450    1
  545.776001  9583.269531    450    1
  546.846985  9584.269531    450    1
  548.322021  9584.629883    450    1
  548.359985  9585.049805    450    1
  545.366028  9586.129883    450    1
  545.195007  9585.830078    450    1
  544.968994  9586.419922    450    1
  548.742004  9584.959961    450    1
  551.265991  9587.679688    450    1
  551.161987  9587.530273    450    1
  545.617004  9585.969727    450    1
  546.635010  9583.879883    450    1
  546.731995  9583.500000    450    1
  548.130005  9584.209961    450    1
  547.823975  9585.059570    450    1
  545.525024  9586.500000    450    1
  545.330017  9585.839844    450    1
  544.982971  9586.360352    450    1
  544.989990  9586.339844    450    1
  545.411987  9586.339844    450    1
  557.788025  9576.349609    450    1
  546.651978  9583.480469    450    1
  546.315979  9584.059570    450    1
  548.107971  9584.129883    450    1
  547.750000  9584.929688    450    1
  545.476013  9586.490234    450    1
  545.914001  9586.889648    450    1
  544.627991  9586.570312    450    1
  545.518005  9586.250000    450    1
  557.814026  9576.339844    450    1
  546.294006  9580.160156    450    1
  546.560974  9584.349609    450    1
  546.781006  9584.139648    450    1
  548.400024  9584.599609    450    1
  548.445007  9584.690430    450    1
  545.284973  9586.450195    450    1
  545.924988  9586.919922    450    1
  544.650024  9586.549805    450    1
  544.658020  9586.500000    450    1
  545.645020  9586.280273    450    1
  558.268005  9576.669922    450    1
  545.929016  9579.990234    450    1
  546.400024  9584.980469    450    1
  546.408997  9584.509766    450    1
  547.820007  9584.360352    450    1
  548.362976  9584.549805    450    1
  545.791016  9587.009766    450    1
  544.572998  9586.549805    450    1
  544.531006  9586.469727    450    1
  545.435974  9585.879883    450    1
  546.893982  9584.370117    450    1
  546.588989  9584.070312    450    1
  547.893982  9584.309570    450    1
  547.776001  9584.980469    450    1
  545.856018  9585.839844    450    1
  545.786987  9587.089844    450    1
  545.613342  9586.060547    450    1
  544.593018  9586.480469    450    1
  545.708984  9585.910156    450    1
  557.854004  9576.509766    450    1
  546.890991  9580.059570    450    1
  547.335022  9582.969727    450    1
  554.306030  9584.519531    450    1
  546.341003  9585.019531    450    1
  548.182007  9584.429688    450    1
  548.000977  9585.320312    450    1
  545.645996  9586.259766    450    1
  545.797974  9587.009766    450    1
  545.666992  9585.759766    450    1
  545.103027  9586.950195    450    1
  547.127991  9582.910156    450    1
  546.237000  9584.110352    450    1
  548.078979  9584.410156    450    1
  547.953003  9584.799805    450    1
  545.450012  9586.230469    450    1
  546.020996  9587.089844    450    1
  545.622009  9585.929688    450    1
  545.109985  9586.980469    450    1
  545.390015  9586.030273    450    1
  553.047974  9585.950195    450    1
  551.187622  9583.864258    450    1
  547.302002  9582.990234    450    1
  546.408997  9583.519531    450    1
  548.067993  9584.410156    450    1
  548.318970  9584.929688    450    1
  545.367981  9586.230469    450    1
  545.849976  9587.070312    450    1
  546.935974  9583.089844    450    1
  546.364014  9583.080078    450    1
  548.299988  9584.000000    450    1
  548.192993  9584.740234    450    1
  545.411011  9586.219727    450    1
  545.630981  9585.980469    450    1
  545.411987  9586.849609    450    1
  546.684021  9584.209961    450    1
  546.893982  9582.980469    450    1
  548.322021  9584.040039    450    1
  548.356018  9584.990234    450    1
  545.288025  9586.219727    450    1
  545.226074  9586.844727    450    1
  547.218018  9582.860352    450    1
  546.804016  9582.669922    450    1
  547.632019  9584.429688    450    1
  548.252991  9584.509766    450    1
  545.525024  9586.360352    450    1
  545.084351  9586.888672    450    1
  545.653992  9585.690430    450    1
  545.596008  9587.030273    450    1
  546.325989  9583.990234    450    1
  546.963013  9582.690430    450    1
  548.096985  9584.290039    450    1
  548.234009  9584.469727    450    1
  545.312988  9586.330078    450    1
  545.599976  9586.190430    450    1
  545.893005  9587.040039    450    1
  548.559998  9583.719727    450    1
  547.023010  9582.660156    450    1
  552.997009  9588.759766    450    1
  548.241028  9584.490234    450    1
  553.114990  9585.410156    450    1
  544.984009  9586.290039    450    1
  545.390015  9586.839844    450    1
  545.744995  9586.179688    450    1
  545.918030  9587.099609    450    1
  548.677002  9583.650391    450    1
  547.237976  9582.959961    450    1
  547.956970  9584.139648    450    1
  548.419006  9585.009766    450    1
  545.543030  9586.379883    450    1
  545.406006  9586.849609    450    1
  545.802002  9585.959961    450    1
  545.671021  9587.209961    450    1
  548.693970  9583.669922    450    1
  546.814026  9582.290039    450    1
  546.661987  9580.330078    450    1
  545.973999  9580.009766    450    1
  546.395020  9580.070312    450    1
  556.473022  9576.400391    450    1
  556.781982  9576.830078    450    1
  556.367981  9576.280273    450    1
  556.955017  9575.480469    450    1
  555.401001  9576.099609    450    1
  555.508972  9576.240234    450    1
  546.627991  9584.389648    450    1
  548.773987  9584.370117    450    1
  546.500000  9580.049805    450    1
  546.380981  9579.730469    450    1
  557.151001  9576.320312    450    1
  556.658020  9576.889648    450    1
  556.127014  9575.740234    450    1
  556.543030  9576.280273    450    1
  546.505005  9584.160156    450    1
  546.955017  9584.080078    450    1
  547.078979  9579.889648    450    1
  546.151001  9580.059570    450    1
  556.487976  9576.519531    450    1
  556.843018  9576.389648    450    1
  556.643982  9576.769531    450    1
  556.651001  9576.259766    450    1
  546.372986  9583.950195    450    1
  546.991028  9584.389648    450    1
  546.737915  9580.178711    450    1
  546.653992  9580.360352    450    1
  556.729004  9576.519531    450    1
  556.997986  9576.070312    450    1
  556.580017  9576.809570    450    1
  557.398010  9576.849609    450    1
  557.065979  9575.860352    450    1
  556.091980  9578.379883    450    1
  555.419983  9577.299805    450    1
  546.515991  9584.400391    450    1
  546.448975  9584.280273    450    1
  546.919983  9580.339844    450    1
  545.940002  9579.900391    450    1
  556.711975  9576.549805    450    1
  546.523987  9583.919922    450    1
  547.169006  9584.290039    450    1
  545.956970  9579.879883    450    1
  546.668030  9579.839844    450    1
  556.539001  9578.179688    450    1
  557.406006  9576.509766    450    1
  556.583984  9576.790039    450    1
  557.416016  9576.849609    450    1
  556.317993  9576.440430    450    1
  546.317993  9584.059570    450    1
  553.757019  9587.830078    450    1
  546.885010  9584.459961    450    1
  545.971008  9579.879883    450    1
  546.969971  9580.099609    450    1
  555.656006  9575.750000    450    1
  556.883972  9576.509766    450    1
  556.369019  9576.919922    450    1
  546.781006  9583.809570    450    1
  545.872009  9579.900391    450    1
  545.942993  9579.879883    450    1
  556.064026  9578.269531    450    1
  556.857971  9576.440430    450    1
  557.257996  9577.129883    450    1
  546.145996  9584.709961    450    1
  545.987000  9584.799805    450    1
  546.710022  9580.349609    450    1
  546.742432  9580.689453    450    1
  556.648987  9577.809570    450    1
  556.916016  9576.599609    450    1
  557.046021  9577.000000    450    1
  557.422974  9577.030273    450    1
  556.294006  9575.990234    450    1
  546.544983  9584.509766    450    1
  546.580017  9584.610352    450    1
  547.054993  9580.780273    450    1
  546.750122  9580.493164    450    1
  557.127991  9576.339844    450    1
  556.262024  9577.990234    450    1
  557.525024  9577.059570    450    1
  556.155029  9576.519531    450    1
  546.880981  9583.780273    450    1
  546.547974  9584.419922    450    1
  546.393005  9579.740234    450    1
  546.737915  9580.375977    450    1
  546.448975  9584.009766    450    1
  548.085999  9583.839844    450    1
  546.898987  9579.809570    450    1
  545.989014  9579.929688    450    1
  556.919983  9576.080078    450    1
  556.260986  9578.169922    450    1
  548.103027  9583.860352    450    1
  546.601013  9584.620117    450    1
  547.078979  9580.000000    450    1
  546.898987  9579.830078    450    1
  556.023987  9578.040039    450    1
  555.828003  9578.290039    450    1
  557.276001  9577.040039    450    1
  555.400024  9577.870117    450    1
  556.466003  9576.429688    450    1
  546.797974  9583.830078    450    1
  546.624023  9584.410156    450    1
  546.674011  9580.230469    450    1
  546.177979  9580.160156    450    1
  556.557007  9577.639648    450    1
  556.104980  9575.799805    450    1
  546.723999  9583.870117    450    1
  547.302979  9584.309570    450    1
  546.318970  9580.089844    450    1
  549.033020  9584.959961    450    1
  546.750977  9579.929688    450    1
  556.439026  9577.719727    450    1
  556.112976  9576.120117    450    1
  557.265991  9576.929688    450    1
  556.335999  9577.080078    450    1
  546.190002  9583.929688    450    1
  546.419006  9580.059570    450    1
  546.096985  9579.980469    450    1
  556.497009  9577.650391    450    1
  556.116028  9576.190430    450    1
  557.031982  9576.870117    450    1
  556.325012  9577.080078    450    1
  545.578979  9583.780273    450    1
  548.664001  9583.730469    450    1
  546.802002  9580.429688    450    1
  546.528015  9580.049805    450    1
  556.156982  9577.089844    450    1
  556.768982  9576.709961    450    1
  557.632996  9577.320312    450    1
  555.505005  9577.400391    450    1
  546.791748  9578.948242    450    1
  555.622009  9575.980469    450    1
  545.729004  9584.519531    450    1
  548.619019  9583.790039    450    1
  546.994019  9580.500000    450    1
  546.068970  9580.089844    450    1
  555.575012  9578.299805    450    1
  556.708008  9576.660156    450    1
  556.942993  9576.870117    450    1
  555.179993  9576.990234    450    1
  545.445007  9578.669922    450    1
  546.143005  9585.240234    450    1
  547.039978  9582.959961    450    1
  546.633972  9580.049805    450    1
  546.195007  9580.169922    450    1
  555.802979  9578.730469    450    1
  547.117981  9584.129883    450    1
  552.572998  9585.940430    450    1
  546.939026  9583.400391    450    1
  546.265015  9579.980469    450    1
  546.278015  9580.339844    450    1
  556.226013  9578.379883    450    1
  557.068970  9576.440430    450    1
  556.995972  9577.110352    450    1
  547.119019  9584.120117    450    1
  546.687988  9584.070312    450    1
  546.294983  9579.959961    450    1
  546.463989  9580.299805    450    1
  555.916992  9578.309570    450    1
  556.728027  9576.690430    450    1
  556.895020  9576.969727    450    1
  545.919006  9584.290039    450    1
  547.054016  9583.330078    450    1
  546.424988  9579.980469    450    1
  546.794983  9580.059570    450    1
  556.567993  9577.790039    450    1
  556.836975  9577.129883    450    1
  556.745972  9576.889648    450    1
  556.182007  9576.719727    450    1
  545.831970  9584.330078    450    1
  548.520996  9584.019531    450    1
  546.760986  9579.929688    450    1
  545.945984  9580.009766    450    1
  555.604980  9576.059570    450    1
  556.565979  9577.339844    450    1
  556.578003  9576.820312    450    1
  556.601990  9576.559570    450    1
  546.755981  9583.990234    450    1
  548.439026  9584.129883    450    1
  547.010986  9579.929688    450    1
  547.125000  9580.809570    450    1
  556.101013  9578.290039    450    1
  556.531982  9577.230469    450    1
  556.945984  9576.860352    450    1
  556.192688  9573.148438    450    1
  556.742004  9576.230469    450    1
  555.905945  9577.260742    450    1
  548.567017  9583.900391    450    1
  548.254028  9583.849609    450    1
  546.804993  9579.929688    450    1
  554.392029  9581.799805    450    1
  556.093994  9578.070312    450    1
  556.140015  9577.559570    450    1
  556.810974  9576.900391    450    1
  556.718018  9576.240234    450    1
  550.228027  9581.379883    450    1
  562.580017  9573.259766    450    1
  548.060974  9583.849609    450    1
  548.182983  9583.780273    450    1
  546.390991  9580.070312    450    1
  545.960022  9579.990234    450    1
  556.427979  9577.599609    450    1
  555.015991  9576.610352    450    1
  557.060974  9577.110352    450    1
  548.473022  9583.849609    450    1
  548.664001  9583.830078    450    1
  547.020996  9579.940430    450    1
  546.867004  9580.379883    450    1
  556.130005  9577.900391    450    1
  556.142029  9577.400391    450    1
  548.674011  9583.660156    450    1
  547.505005  9584.299805    450    1
  546.544983  9580.139648    450    1
  546.789001  9580.349609    450    1
  556.520996  9577.559570    450    1
  556.247009  9577.370117    450    1
  548.405029  9583.759766    450    1
  548.341003  9583.980469    450    1
  547.596985  9580.259766    450    1
  547.062988  9580.440430    450    1
  551.221985  9587.540039    450    1
  556.601990  9578.179688    450    1
  548.755005  9586.139648    450    1
  548.495972  9583.679688    450    1
  546.922974  9584.290039    450    1
  546.530029  9580.450195    450    1
  557.515015  9586.400391    450    1
  545.580017  9552.759766    450    1
  556.054016  9578.059570    450    1
  556.297974  9576.969727    450    1
  549.783020  9580.139648    450    1
  545.611023  9586.650391    450    1
  548.556030  9583.690430    450    1
  546.767029  9584.240234    450    1
  546.119995  9580.030273    450    1
  535.713623  9588.771484    450    1
  556.286987  9578.179688    450    1
  556.994995  9576.719727    450    1
  556.440002  9577.169922    450    1
  556.375061  9573.105469    450    1
  550.835999  9586.790039    450    1
  570.859985  9566.120117    450    1
  548.544983  9583.799805    450    1
  546.945984  9580.639648    450    1
  546.573975  9580.440430    450    1
  556.401978  9578.179688    450    1
  556.953979  9576.719727    450    1
  556.981018  9576.110352    450    1
  556.398987  9577.070312    450    1
  546.875000  9584.110352    450    1
  547.005981  9583.910156    450    1
  547.026001  9580.440430    450    1
  556.351013  9576.419922    450    1
  556.687988  9577.200195    450    1
  555.437012  9576.230469    450    1
  555.656006  9577.349609    450    1
  555.098022  9576.940430    450    1
  557.685974  9577.259766    450    1
  556.750977  9577.190430    450    1
  556.679016  9578.160156    450    1
  545.021973  9589.519531    450    1
  544.502014  9589.650391    450    1
  555.448975  9575.929688    450    1
  555.708008  9576.219727    450    1
  557.213013  9577.049805    450    1
  556.916992  9576.820312    450    1
  556.132996  9577.950195    450    1
  554.073975  9585.830078    450    1
  558.658997  9585.349609    450    1
  545.296021  9588.040039    450    1
  544.887024  9589.589844    450    1
  545.429993  9589.730469    450    1
  556.697021  9576.320312    450    1
  555.500977  9576.179688    450    1
  554.653015  9576.629883    450    1
  557.302002  9577.099609    450    1
  559.359009  9578.330078    450    1
  556.189026  9577.860352    450    1
  544.343018  9588.419922    450    1
  544.924988  9589.580078    450    1
  544.859985  9589.559570    450    1
  546.359009  9587.190430    450    1
  557.241028  9578.200195    450    1
  555.416016  9576.019531    450    1
  554.768005  9576.610352    450    1
  557.245972  9576.860352    450    1
  555.973999  9575.900391    450    1
  544.362976  9588.410156    450    1
  544.294983  9589.309570    450    1
  544.013977  9588.799805    450    1
  557.949219  9576.892578    450    1
  557.776001  9579.280273    450    1
  556.008972  9576.519531    450    1
  555.046021  9576.459961    450    1
  557.245972  9576.849609    450    1
  555.474976  9576.059570    450    1
  544.445984  9588.379883    450    1
  544.668030  9589.200195    450    1
  544.448975  9588.870117    450    1
  557.982971  9576.500000    450    1
  555.270996  9579.129883    450    1
  554.572021  9576.669922    450    1
  557.088989  9576.769531    450    1
  555.645996  9575.669922    450    1
  555.546692  9575.992188    450    1
  544.495972  9588.379883    450    1
  544.505981  9589.219727    450    1
  544.465027  9588.900391    450    1
  557.732971  9578.040039    450    1
  554.369995  9576.570312    450    1
  555.771973  9577.370117    450    1
  557.520996  9577.120117    450    1
  555.567017  9576.030273    450    1
  544.572021  9588.410156    450    1
  544.000000  9588.799805    450    1
  544.018982  9588.809570    450    1
  557.919983  9577.629883    450    1
  557.755981  9577.910156    450    1
  555.564026  9577.400391    450    1
  557.315002  9576.830078    450    1
  556.916992  9576.320312    450    1
  556.211975  9578.660156    450    1
  544.346985  9588.209961    450    1
  544.036011  9588.839844    450    1
  544.619019  9588.889648    450    1
  558.223022  9576.769531    450    1
  557.505005  9578.309570    450    1
  557.130981  9577.080078    450    1
  557.328979  9576.959961    450    1
  557.309021  9576.450195    450    1
  555.987000  9578.349609    450    1
  544.877014  9589.740234    450    1
  544.005005  9588.799805    450    1
  558.208984  9576.730469    450    1
  557.690002  9578.849609    450    1
  556.117981  9576.400391    450    1
  556.289978  9577.030273    450    1
  557.513977  9577.030273    450    1
  557.357971  9576.400391    450    1
  556.062988  9578.370117    450    1
  544.633972  9589.809570    450    1
  544.031006  9588.799805    450    1
  544.880981  9589.610352    450    1
  559.562988  9578.530273    450    1
  557.542725  9578.515625    450    1
  557.226013  9578.150391    450    1
  556.440979  9575.769531    450    1
  556.078979  9577.370117    450    1
  557.028015  9576.910156    450    1
  554.635986  9577.980469    450    1
  545.768982  9577.870117    450    1
  554.278015  9585.629883    450    1
  557.465027  9576.400391    450    1
  556.754028  9576.490234    450    1
  556.570007  9575.839844    450    1
  556.679993  9576.500000    450    1
  543.213989  9580.610352    450    1
  556.265015  9577.049805    450    1
  556.588013  9576.820312    450    1
  557.263000  9576.410156    450    1
  556.043030  9578.370117    450    1
  556.596985  9575.860352    450    1
  556.244019  9576.990234    450    1
  556.395020  9577.049805    450    1
  556.883972  9576.509766    450    1
  556.351013  9578.509766    450    1
  544.687988  9589.790039    450    1
  544.059998  9588.799805    450    1
  544.742004  9588.389648    450    1
  558.179016  9576.629883    450    1
  557.161987  9575.799805    450    1
  556.181030  9577.559570    450    1
  556.830994  9576.320312    450    1
  556.125977  9577.969727    450    1
  544.947021  9589.599609    450    1
  544.562012  9588.639648    450    1
  544.554993  9588.339844    450    1
  558.690979  9576.839844    450    1
  556.906982  9579.690430    450    1
  556.921021  9575.950195    450    1
  556.499023  9576.980469    450    1
  556.898987  9576.740234    450    1
  556.153992  9577.950195    450    1
  544.909973  9589.599609    450    1
  544.750977  9589.809570    450    1
  544.231995  9588.400391    450    1
  557.916992  9576.450195    450    1
  557.752014  9578.940430    450    1
  556.869995  9575.950195    450    1
  556.182007  9576.980469    450    1
  556.536011  9577.019531    450    1
  556.619019  9577.679688    450    1
  544.851013  9589.469727    450    1
  544.731995  9589.929688    450    1
  554.708008  9577.179688    450    1
  556.913025  9577.009766    450    1
  556.375000  9577.599609    450    1
  557.231995  9576.570312    450    1
  556.567993  9577.589844    450    1
  544.750977  9589.500000    450    1
  544.861023  9589.900391    450    1
  544.268982  9588.379883    450    1
  557.770996  9577.190430    450    1
  556.101013  9575.700195    450    1
  557.367981  9577.059570    450    1
  556.242004  9577.509766    450    1
  557.421021  9576.639648    450    1
  556.642029  9577.709961    450    1
  544.713013  9589.030273    450    1
  545.429016  9589.900391    450    1
  552.133972  9586.480469    450    1
  556.921997  9575.530273    450    1
  547.783997  9576.349609    450    1
  557.348022  9577.030273    450    1
  557.487000  9576.709961    450    1
  556.642029  9577.769531    450    1
  544.723022  9589.030273    450    1
  545.366028  9589.910156    450    1
  545.318970  9589.780273    450    1
  558.286011  9576.990234    450    1
  557.547974  9577.790039    450    1
  556.895996  9575.570312    450    1
  557.117004  9577.160156    450    1
  556.088013  9577.559570    450    1
  556.943970  9576.120117    450    1
  556.226013  9577.919922    450    1
  544.796997  9589.580078    450    1
  545.525024  9589.559570    450    1
  551.783997  9583.230469    450    1
  545.625000  9589.110352    450    1
  556.033020  9576.219727    450    1
  555.877014  9578.709961    450    1
  556.375000  9577.740234    450    1
  557.117004  9576.110352    450    1
  556.112000  9578.389648    450    1
  544.848999  9589.519531    450    1
  545.575012  9589.339844    450    1
  556.153992  9576.330078    450    1
  557.127991  9576.990234    450    1
  556.155029  9577.549805    450    1
  557.046997  9576.349609    450    1
  556.609009  9577.589844    450    1
  544.836975  9589.540039    450    1
  545.573975  9589.349609    450    1
  545.271973  9590.040039    450    1
  557.635010  9578.099609    450    1
  557.453979  9578.019531    450    1
  557.244995  9578.290039    450    1
  556.380981  9575.980469    450    1
  557.333984  9577.929688    450    1
  556.080017  9577.549805    450    1
  557.172974  9576.160156    450    1
  556.070984  9575.889648    450    1
  544.036011  9588.790039    450    1
  545.265991  9589.480469    450    1
  544.880981  9589.230469    450    1
  556.710999  9579.500000    450    1
  557.755981  9577.759766    450    1
  557.237976  9578.129883    450    1
  556.450012  9575.900391    450    1
  556.801025  9576.799805    450    1
  556.583984  9577.490234    450    1
  556.572021  9577.559570    450    1
  544.443970  9589.309570    450    1
  545.190979  9589.540039    450    1
  545.143982  9589.459961    450    1
  556.922974  9578.940430    450    1
  557.835022  9577.719727    450    1
  556.823975  9577.009766    450    1
  556.232971  9578.480469    450    1
  556.559021  9577.559570    450    1
  555.109009  9577.030273    450    1
  557.330994  9577.950195    450    1
  556.135010  9577.559570    450    1
  556.260986  9578.480469    450    1
  558.658020  9580.639648    450    1
  556.565002  9577.570312    450    1
  544.450989  9589.320312    450    1
  545.158020  9589.589844    450    1
  545.252991  9589.379883    450    1
  545.823975  9584.200195    450    1
  557.556030  9578.379883    450    1
  556.198975  9576.849609    450    1
  557.544312  9577.246094    450    1
  556.088013  9577.540039    450    1
  556.262024  9578.570312    450    1
  556.622009  9577.769531    450    1
  544.414978  9589.360352    450    1
  545.138000  9589.379883    450    1
  545.382996  9589.750000    450    1
  557.473022  9578.299805    450    1
  557.265015  9578.389648    450    1
  555.138977  9577.120117    450    1
  556.960022  9576.969727    450    1
  557.068970  9577.259766    450    1
  555.687012  9575.839844    450    1
  544.379028  9589.219727    450    1
  554.953003  9577.169922    450    1
  556.723999  9576.740234    450    1
  556.804993  9576.900391    450    1
  556.414001  9576.530273    450    1
  544.330994  9589.240234    450    1
  545.078003  9588.990234    450    1
  555.039001  9576.629883    450    1
  556.702026  9576.769531    450    1
  556.997986  9576.929688    450    1
  556.151978  9578.530273    450    1
  544.658020  9588.519531    450    1
  544.387024  9589.360352    450    1
  545.081970  9589.070312    450    1
  545.190002  9589.620117    450    1
  557.099976  9578.830078    450    1
  557.252991  9578.240234    450    1
  557.638000  9579.509766    450    1
  556.182007  9576.639648    450    1
  557.135986  9576.730469    450    1
  556.486023  9576.429688    450    1
  544.888977  9589.230469    450    1
  544.325989  9589.349609    450    1
  545.432007  9589.330078    450    1
  545.396973  9589.400391    450    1
  556.843994  9579.719727    450    1
  557.257019  9578.379883    450    1
  557.480896  9578.441406    450    1
  555.234985  9576.549805    450    1
  556.890991  9576.870117    450    1
  557.325012  9577.929688    450    1
  556.765991  9576.389648    450    1
  544.823975  9589.049805    450    1
  544.297974  9589.349609    450    1
  545.392029  9589.780273    450    1
  558.190002  9576.400391    450    1
  555.606995  9576.219727    450    1
  556.942993  9576.910156    450    1
  557.278992  9576.980469    450    1
  556.130005  9577.889648    450    1
  544.991028  9589.580078    450    1
  544.489990  9589.650391    450    1
  557.234009  9578.160156    450    1
  558.151978  9577.959961    450    1
  560.757019  9579.860352    450    1
  562.031006  9581.330078    450    1
  552.507019  9584.530273    450    1
  548.729004  9590.139648    450    1
  551.879028  9583.610352    450    1
  556.632996  9584.530273    450    1
  555.081970  9581.089844    450    1
  557.218018  9578.009766    450    1
  558.197998  9577.940430    450    1
  560.414978  9578.889648    450    1
  561.145996  9580.230469    450    1
  552.635986  9584.589844    450    1
  555.203674  9579.229492    450    1
  551.851990  9584.570312    450    1
  551.971985  9583.820312    450    1
  555.921021  9580.320312    450    1
  556.145020  9580.610352    450    1
  557.241028  9578.230469    450    1
  557.992004  9577.440430    450    1
  560.406006  9579.129883    450    1
  561.872009  9581.089844    450    1
  551.666016  9583.280273    450    1
  551.831970  9583.309570    450    1
  552.572998  9584.559570    450    1
  555.273010  9580.290039    450    1
  555.926025  9580.040039    450    1
  556.211975  9578.580078    450    1
  557.862000  9577.549805    450    1
  559.945984  9579.230469    450    1
  561.549988  9580.620117    450    1
  552.276978  9583.589844    450    1
  552.629028  9584.549805    450    1
  555.708008  9580.230469    450    1
  555.812012  9580.230469    450    1
  555.192017  9580.809570    450    1
  557.682007  9577.509766    450    1
  558.080017  9577.389648    450    1
  560.138000  9579.389648    450    1
  563.807983  9581.459961    450    1
  551.802002  9583.219727    450    1
  551.831970  9583.320312    450    1
  556.244995  9580.719727    450    1
  555.247986  9580.030273    450    1
  555.125000  9580.580078    450    1
  557.690002  9580.519531    450    1
  558.085022  9577.750000    450    1
  560.153015  9579.389648    450    1
  560.114990  9579.080078    450    1
  551.364014  9583.419922    450    1
  552.146973  9583.530273    450    1
  556.027527  9579.685547    450    1
  555.226013  9580.019531    450    1
  558.580017  9577.980469    450    1
  558.091003  9578.139648    450    1
  560.190979  9579.469727    450    1
  563.729980  9581.570312    450    1
  552.760010  9584.650391    450    1
  552.556030  9584.570312    450    1
  555.932007  9579.980469    450    1
  555.135010  9579.990234    450    1
  559.052979  9578.179688    450    1
  558.174988  9578.080078    450    1
  560.388977  9578.740234    450    1
  558.692993  9578.009766    450    1
  551.843018  9583.259766    450    1
  552.482971  9584.509766    450    1
  555.507019  9580.790039    450    1
  555.507019  9581.169922    450    1
  558.015015  9577.290039    450    1
  559.971985  9579.330078    450    1
  552.049011  9584.190430    450    1
  552.564026  9584.559570    450    1
  555.343994  9580.900391    450    1
  556.117981  9581.009766    450    1
  557.830994  9577.570312    450    1
  559.919983  9579.219727    450    1
  559.943970  9579.030273    450    1
  551.645996  9583.250000    450    1
  552.500000  9584.490234    450    1
  556.567017  9580.290039    450    1
  555.135010  9580.969727    450    1
  555.242981  9580.690430    450    1
  557.687012  9580.400391    450    1
  556.539001  9584.599609    450    1
  557.677979  9577.500000    450    1
  557.830994  9577.580078    450    1
  559.390015  9578.790039    450    1
  560.981140  9578.928711    450    1
  551.780029  9583.280273    450    1
  552.208984  9583.570312    450    1
  556.914001  9580.280273    450    1
  555.424988  9580.190430    450    1
  555.025024  9581.030273    450    1
  556.534973  9584.599609    450    1
  556.531982  9584.599609    450    1
  557.682007  9577.509766    450    1
  559.703003  9579.209961    450    1
  557.690002  9577.500000    450    1
  558.067322  9578.049805    450    1
  559.658997  9578.980469    450    1
  553.135010  9586.080078    450    1
  560.832153  9578.919922    450    1
  535.799316  9587.026367    450    1
  551.728027  9583.349609    450    1
  551.650024  9583.349609    450    1
  556.604004  9580.290039    450    1
  557.651001  9577.299805    450    1
  558.033630  9578.005859    450    1
  559.280029  9578.309570    450    1
  546.239990  9587.740234    450    1
  559.023987  9579.019531    450    1
  552.732971  9584.639648    450    1
  552.476990  9584.509766    450    1
  556.057007  9580.349609    450    1
  555.112976  9580.610352    450    1
  556.731018  9576.769531    450    1
  556.448975  9584.620117    450    1
  556.559998  9584.599609    450    1
  562.580017  9573.259766    450    1
  557.692993  9577.280273    450    1
  558.169006  9577.559570    450    1
  559.802002  9579.000000    450    1
  552.513000  9584.530273    450    1
  551.518005  9583.650391    450    1
  555.856995  9581.070312    450    1
  557.234985  9580.500000    450    1
  554.828979  9581.040039    450    1
  557.908020  9577.660156    450    1
  558.002014  9577.370117    450    1
  559.997009  9579.429688    450    1
  551.797974  9583.480469    450    1
  551.843994  9583.839844    450    1
  555.625610  9579.588867    450    1
  556.223022  9580.559570    450    1
  555.463013  9581.179688    450    1
  557.387024  9584.019531    450    1
  558.547974  9582.839844    450    1
  558.080017  9577.530273    450    1
  557.968018  9577.280273    450    1
  558.294006  9577.759766    450    1
  551.809021  9583.230469    450    1
  557.784973  9579.540039    450    1
  557.866028  9577.269531    450    1
  559.112976  9578.209961    450    1
  559.114014  9578.040039    450    1
  551.890991  9583.469727    450    1
  551.706970  9583.490234    450    1
  556.607788  9582.126953    450    1
  556.219971  9580.540039    450    1
  557.888000  9577.269531    450    1
  558.218018  9577.610352    450    1
  558.450989  9577.919922    450    1
  550.960999  9583.559570    450    1
  555.843994  9580.309570    450    1
  557.948242  9577.908203    450    1
  558.114014  9579.500000    450    1
  558.187012  9577.589844    450    1
  559.060974  9578.059570    450    1
  551.481018  9583.259766    450    1
  551.838013  9583.589844    450    1
  548.721985  9590.059570    450    1
  555.895996  9580.320312    450    1
  558.018127  9577.985352    450    1
  558.174988  9580.400391    450    1
  558.004028  9578.200195    450    1
  560.872986  9579.320312    450    1
  551.109009  9583.929688    450    1
  552.448975  9582.820312    450    1
  555.742981  9579.860352    450    1
  554.825989  9580.990234    450    1
  554.598999  9581.230469    450    1
  557.059021  9584.440430    450    1
  558.898010  9580.790039    450    1
  558.075073  9578.057617    450    1
  557.801025  9577.480469    450    1
  560.346008  9579.139648    450    1
  551.924011  9583.269531    450    1
  551.843018  9583.400391    450    1
  554.630981  9581.169922    450    1
  554.630981  9581.139648    450    1
  558.581970  9582.910156    450    1
  557.885010  9577.410156    450    1
  558.416016  9578.049805    450    1
  560.236023  9579.110352    450    1
  551.806030  9583.219727    450    1
  551.854004  9583.900391    450    1
  556.630981  9579.639648    450    1
  558.028503  9578.003906    450    1
  557.669983  9577.299805    450    1
  558.679993  9577.910156    450    1
  559.172363  9579.907227    450    1
  551.580994  9583.309570    450    1
  551.114014  9583.980469    450    1
  555.947998  9581.370117    450    1
  554.442017  9581.179688    450    1
  554.750000  9580.969727    450    1
  558.416016  9582.889648    450    1
  558.168213  9578.173828    450    1
  560.315002  9579.139648    450    1
  559.065979  9578.179688    450    1
  558.809998  9578.070312    450    1
  552.159973  9583.629883    450    1
  552.434998  9582.730469    450    1
  556.302002  9580.589844    450    1
  554.426025  9581.219727    450    1
  554.778992  9581.179688    450    1
  558.367004  9582.599609    450    1
  560.262024  9579.120117    450    1
  558.859985  9578.099609    450    1
  558.070007  9577.450195    450    1
  551.926025  9584.519531    450    1
  552.091003  9583.610352    450    1
  555.259705  9580.755859    450    1
  556.156006  9579.759766    450    1
  555.182007  9580.490234    450    1
  558.734985  9582.900391    450    1
  560.674988  9579.209961    450    1
  560.869019  9579.459961    450    1
  558.171997  9577.610352    450    1
  551.606995  9583.389648    450    1
  552.114990  9583.540039    450    1
  555.789978  9580.320312    450    1
  555.148010  9580.929688    450    1
  557.234985  9580.709961    450    1
  558.710022  9582.900391    450    1
  557.687012  9580.419922    450    1
  557.804016  9577.599609    450    1
  560.637024  9579.179688    450    1
  561.606018  9580.700195    450    1
  558.263000  9577.669922    450    1
  551.981018  9584.469727    450    1
  552.023010  9584.490234    450    1
  555.431030  9580.679688    450    1
  555.078003  9581.110352    450    1
  559.002991  9580.669922    450    1
  554.424988  9588.419922    450    1
  557.892029  9577.269531    450    1
  560.010010  9579.429688    450    1
  558.773987  9577.900391    450    1
  551.919006  9583.530273    450    1
  551.336975  9583.959961    450    1
  548.604004  9576.080078    450    1
  555.387024  9580.540039    450    1
  555.203979  9581.250000    450    1
  556.960999  9579.429688    450    1
  558.799988  9578.080078    450    1
  559.601013  9579.230469    450    1
  560.804016  9579.799805    450    1
  550.968994  9582.980469    450    1
  552.377991  9584.339844    450    1
  551.872009  9583.450195    450    1
  555.541016  9580.599609    450    1
  555.138000  9581.259766    450    1
  557.939026  9582.889648    450    1
  558.515015  9583.000000    450    1
  559.052002  9578.190430    450    1
  559.338013  9578.969727    450    1
  560.783020  9579.839844    450    1
  552.104004  9583.370117    450    1
  552.182007  9583.559570    450    1
  551.887024  9583.330078    450    1
  542.650024  9568.389648    450    1
  556.741028  9580.280273    450    1
  555.169983  9580.860352    450    1
  555.065002  9586.190430    450    1
  558.661987  9578.009766    450    1
  558.283020  9577.709961    450    1
  560.752991  9580.087891    450    1
  552.806030  9584.669922    450    1
  552.534973  9584.540039    450    1
  551.879028  9583.459961    450    1
  557.474976  9580.299805    450    1
  555.200989  9580.400391    450    1
  558.841003  9578.089844    450    1
  558.328003  9577.769531    450    1
  560.893982  9579.519531    450    1
  552.489990  9584.519531    450    1
  552.304993  9582.709961    450    1
  552.200867  9583.784180    450    1
  556.557983  9580.290039    450    1
  555.468994  9580.580078    450    1
  558.453979  9582.959961    450    1
  557.133972  9584.410156    450    1
  558.380005  9582.900391    450    1
  545.268005  9588.709961    450    1
  545.182983  9588.160156    450    1
  550.575989  9581.719727    450    1
  550.346008  9581.330078    450    1
  549.651978  9581.849609    450    1
  550.752014  9581.259766    450    1
  556.010010  9581.459961    450    1
  555.348999  9582.049805    450    1
  557.036987  9584.459961    450    1
  558.369019  9582.780273    450    1
  545.109009  9588.849609    450    1
  545.578003  9589.120117    450    1
  550.684998  9581.669922    450    1
  551.171997  9581.040039    450    1
  549.635986  9581.860352    450    1
  550.374023  9581.669922    450    1
  555.778992  9581.530273    450    1
  551.117004  9587.580078    450    1
  552.218018  9587.209961    450    1
  558.544983  9582.879883    450    1
  552.413025  9585.089844    450    1
  545.142029  9588.450195    450    1
  545.564026  9589.129883    450    1
  550.384155  9581.269531    450    1
  552.905029  9584.980469    450    1
  551.388977  9581.080078    450    1
  549.656006  9581.889648    450    1
  550.528015  9581.530273    450    1
  558.348999  9582.629883    450    1
  559.283997  9580.820312    450    1
  545.098022  9588.179688    450    1
  545.791992  9588.849609    450    1
  550.465027  9581.639648    450    1
  551.690979  9580.709961    450    1
  550.112976  9581.980469    450    1
  549.940979  9580.620117    450    1
  555.586975  9581.660156    450    1
  555.367004  9581.980469    450    1
  558.533997  9582.940430    450    1
  558.374023  9582.559570    450    1
  544.989990  9588.870117    450    1
  545.726990  9588.269531    450    1
  549.747009  9582.349609    450    1
  551.496338  9580.941406    450    1
  549.838013  9582.419922    450    1
  549.991028  9581.559570    450    1
  558.518982  9583.000000    450    1
  558.372986  9582.889648    450    1
  545.047974  9588.830078    450    1
  545.007996  9588.280273    450    1
  550.609985  9581.440430    450    1
  551.935974  9580.349609    450    1
  549.895996  9582.089844    450    1
  550.151001  9581.940430    450    1
  555.627014  9581.660156    450    1
  555.344971  9582.019531    450    1
  555.539001  9581.990234    450    1
  558.479004  9583.000000    450    1
  544.906982  9588.179688    450    1
  545.004028  9588.799805    450    1
  544.903015  9588.440430    450    1
  550.614990  9581.879883    450    1
  550.646973  9581.339844    450    1
  550.237000  9582.169922    450    1
  554.752991  9581.459961    450    1
  554.757019  9581.389648    450    1
  558.333008  9582.629883    450    1
  545.841980  9587.990234    450    1
  545.387024  9588.690430    450    1
  545.546021  9588.230469    450    1
  550.512024  9581.910156    450    1
  551.135986  9580.940430    450    1
  550.547974  9581.889648    450    1
  555.867004  9581.570312    450    1
  554.333008  9581.549805    450    1
  545.838013  9587.950195    450    1
  545.328979  9588.709961    450    1
  545.568970  9588.129883    450    1
  550.403015  9581.940430    450    1
  550.361023  9581.330078    450    1
  550.004028  9581.620117    450    1
  554.687012  9581.500000    450    1
  556.028015  9581.459961    450    1
  554.940002  9581.740234    450    1
  558.530029  9583.089844    450    1
  545.856018  9588.059570    450    1
  545.304016  9588.799805    450    1
  545.575012  9588.240234    450    1
  550.393005  9581.940430    450    1
  550.380005  9581.339844    450    1
  550.307007  9582.129883    450    1
  554.843994  9582.089844    450    1
  555.328979  9582.179688    450    1
  554.929993  9581.769531    450    1
  559.146973  9580.719727    450    1
  545.531006  9588.209961    450    1
  545.327576  9588.863281    450    1
  545.085022  9588.120117    450    1
  550.620972  9581.639648    450    1
  550.465027  9581.330078    450    1
  550.729004  9581.509766    450    1
  555.333008  9582.200195    450    1
  554.836975  9581.469727    450    1
  555.315002  9581.919922    450    1
  558.474976  9583.019531    450    1
  545.625000  9588.629883    450    1
  545.480286  9588.817383    450    1
  545.664978  9588.459961    450    1
  550.161987  9582.349609    450    1
  550.656006  9581.280273    450    1
  550.757996  9581.610352    450    1
  555.606018  9581.940430    450    1
  558.409973  9583.030273    450    1
  545.625000  9588.599609    450    1
  545.862976  9588.559570    450    1
  550.997009  9584.139648    450    1
  550.267029  9582.280273    450    1
  551.112000  9581.219727    450    1
  557.844177  9578.648438    450    1
  545.734009  9588.429688    450    1
  545.333008  9589.719727    450    1
  545.091003  9588.120117    450    1
  549.979980  9582.059570    450    1
  551.090027  9581.059570    450    1
  550.596985  9581.679688    450    1
  555.041016  9581.870117    450    1
  544.570984  9588.339844    450    1
  545.004028  9588.750000    450    1
  545.862976  9588.150391    450    1
  550.565002  9581.169922    450    1
  551.306030  9580.889648    450    1
  558.437988  9582.759766    450    1
  545.299988  9588.219727    450    1
  544.982971  9588.679688    450    1
  545.284973  9588.169922    450    1
  551.247986  9580.870117    450    1
  551.469971  9581.099609    450    1
  550.502991  9581.730469    450    1
  555.044983  9581.730469    450    1
  555.642029  9582.059570    450    1
  558.536987  9583.019531    450    1
  545.346985  9588.250000    450    1
  545.210022  9588.549805    450    1
  549.999023  9581.809570    450    1
  549.971985  9581.509766    450    1
  551.955994  9580.250000    450    1
  550.562988  9581.709961    450    1
  554.945007  9581.620117    450    1
  554.520020  9581.459961    450    1
  555.333008  9581.910156    450    1
  558.544983  9582.940430    450    1
  545.195984  9588.320312    450    1
  545.086975  9588.679688    450    1
  550.567993  9581.519531    450    1
  549.994995  9581.589844    450    1
  551.385010  9581.259766    450    1
  549.671021  9582.110352    450    1
  554.726990  9581.580078    450    1
  554.385010  9581.500000    450    1
  554.846985  9581.410156    450    1
  555.447998  9581.919922    450    1
  558.552002  9582.799805    450    1
  545.567993  9589.160156    450    1
  545.221008  9589.179688    450    1
  550.007019  9581.660156    450    1
  551.138977  9580.980469    450    1
  549.974976  9581.429688    450    1
  550.664978  9582.019531    450    1
  555.213989  9581.940430    450    1
  554.357971  9581.500000    450    1
  558.552002  9582.759766    450    1
  545.317993  9589.009766    450    1
  545.257019  9589.150391    450    1
  551.000000  9581.099609    450    1
  550.125000  9581.429688    450    1
  549.981995  9581.469727    450    1
  550.598022  9582.059570    450    1
  555.495972  9581.860352    450    1
  544.445984  9580.889648    450    1
  554.731995  9581.400391    450    1
  558.460999  9583.019531    450    1
  545.315979  9589.059570    450    1
  545.112976  9589.190430    450    1
  550.539978  9581.620117    450    1
  550.682007  9581.110352    450    1
  550.645020  9581.059570    450    1
  549.447998  9582.450195    450    1
  555.354980  9581.910156    450    1
  554.828003  9581.599609    450    1
  558.586975  9582.959961    450    1
  545.062012  9589.200195    450    1
  545.549011  9588.400391    450    1
  550.062988  9582.009766    450    1
  551.434998  9581.009766    450    1
  550.551025  9581.110352    450    1
  550.403992  9581.419922    450    1
  555.471985  9581.870117    450    1
  554.830017  9581.570312    450    1
  554.607971  9581.700195    450    1
  558.716980  9582.919922    450    1
  544.982971  9589.070312    450    1
  545.452026  9588.400391    450    1
  550.085022  9582.419922    450    1
  551.390015  9580.860352    450    1
  550.916016  9580.969727    450    1
  550.258972  9581.469727    450    1
  554.848999  9582.070312    450    1
  554.978027  9581.459961    450    1
  558.750000  9582.889648    450    1
  544.958008  9588.610352    450    1
  545.094971  9588.780273    450    1
  551.068970  9581.200195    450    1
  551.098022  9580.919922    450    1
  550.562988  9581.400391    450    1
  554.872986  9582.059570    450    1
  558.353027  9582.820312    450    1
  545.340027  9589.730469    450    1
  545.046997  9589.139648    450    1
  550.070984  9582.200195    450    1
  551.161987  9581.169922    450    1
  551.081970  9581.179688    450    1
  550.260986  9581.360352    450    1
  558.359985  9582.730469    450    1
  545.268982  9589.049805    450    1
  550.174011  9581.780273    450    1
  551.093994  9580.839844    450    1
  558.544983  9583.150391    450    1
  544.987976  9589.139648    450    1
  550.598999  9581.950195    450    1
  552.320984  9579.490234    450    1
  558.255981  9580.480469    450    1
  557.395020  9588.480469    450    1
  550.067993  9581.879883    450    1
  550.588989  9581.549805    450    1
  554.651978  9581.730469    450    1
  558.536987  9582.929688    450    1
  551.174988  9581.160156    450    1
  545.116028  9588.370117    450    1
  552.791992  9588.169922    450    1
  551.068970  9581.190430    450    1
  550.544006  9581.190430    450    1
  549.596008  9581.919922    450    1
  558.499023  9582.900391    450    1
  545.192017  9588.610352    450    1
  550.591980  9581.469727    450    1
  550.497986  9581.309570    450    1
  550.341003  9581.250000    450    1
  549.604004  9579.629883    450    1
  555.107971  9581.929688    450    1
  554.966003  9581.440430    450    1
  555.788025  9581.559570    450    1
  555.698975  9581.809570    450    1
  559.190002  9582.740234    450    1
  545.228027  9588.280273    450    1
  550.538025  9581.330078    450    1
  550.562012  9581.290039    450    1
  548.947021  9584.530273    450    1
  551.247986  9580.870117    450    1
  550.007019  9582.240234    450    1
  555.070007  9581.820312    450    1
  559.521973  9582.780273    450    1
  545.411987  9588.230469    450    1
  550.617004  9581.339844    450    1
  551.075989  9581.179688    450    1
  550.304016  9582.139648    450    1
  550.122009  9582.009766    450    1
  555.070984  9581.809570    450    1
  555.059021  9581.700195    450    1
  559.658997  9582.769531    450    1
  545.343018  9588.389648    450    1
  550.541016  9582.080078    450    1
  551.312012  9581.099609    450    1
  549.960022  9582.009766    450    1
  550.474976  9581.830078    450    1
  554.598022  9581.530273    450    1
  555.020996  9581.540039    450    1
  555.515015  9582.019531    450    1
  555.854004  9581.790039    450    1
  557.408997  9583.860352    450    1
  545.224976  9588.820312    450    1
  544.989014  9588.230469    450    1
  550.664978  9582.040039    450    1
  551.083008  9581.120117    450    1
  549.982971  9582.059570    450    1
  550.934998  9581.330078    450    1
  555.023010  9581.990234    450    1
  554.603027  9581.759766    450    1
  554.833008  9587.389648    450    1
  554.057983  9586.589844    450    1
  550.296021  9581.179688    450    1
  556.822998  9586.629883    450    1
  556.018005  9586.309570    450    1
  555.125977  9581.990234    450    1
  555.783020  9581.429688    450    1
  554.591003  9587.110352    450    1
  553.734009  9586.660156    450    1
  556.400024  9586.790039    450    1
  555.677002  9586.400391    450    1
  545.239014  9584.959961    450    1
  545.142029  9584.959961    450    1
  554.237000  9581.500000    450    1
  555.604980  9582.099609    450    1
  554.455994  9587.150391    450    1
  554.568970  9587.540039    450    1
  556.672974  9586.299805    450    1
  555.815002  9586.000000    450    1
  554.520020  9581.650391    450    1
  554.401978  9587.129883    450    1
  554.984009  9586.480469    450    1
  556.669983  9586.269531    450    1
  556.132996  9586.450195    450    1
  545.247009  9584.940430    450    1
  545.684998  9584.650391    450    1
  554.182007  9583.440430    450    1
  553.992981  9583.389648    450    1
  554.450012  9581.620117    450    1
  555.895996  9581.290039    450    1
  554.411011  9587.190430    450    1
  554.572021  9586.400391    450    1
  556.531006  9586.509766    450    1
  556.132996  9586.429688    450    1
  548.901978  9585.480469    450    1
  545.057007  9584.620117    450    1
  545.648010  9585.299805    450    1
  555.067017  9582.089844    450    1
  554.315979  9587.190430    450    1
  555.734985  9587.070312    450    1
  556.403015  9586.599609    450    1
  556.106018  9586.349609    450    1
  545.195984  9584.679688    450    1
  545.083008  9585.000000    450    1
  554.044983  9583.900391    450    1
  559.312012  9585.500000    450    1
  555.093994  9582.080078    450    1
  554.056030  9587.299805    450    1
  552.882019  9586.169922    450    1
  555.750977  9586.990234    450    1
  556.575012  9586.230469    450    1
  556.008972  9586.500000    450    1
  545.955017  9585.580078    450    1
  554.130005  9583.530273    450    1
  554.698975  9581.540039    450    1
  555.833984  9581.219727    450    1
  553.966980  9587.330078    450    1
  555.476013  9586.269531    450    1
  556.591003  9586.219727    450    1
  545.539001  9585.330078    450    1
  554.997986  9584.660156    450    1
  554.450989  9583.740234    450    1
  553.830994  9583.450195    450    1
  554.718018  9581.509766    450    1
  554.638000  9587.339844    450    1
  555.487000  9586.400391    450    1
  556.581970  9586.219727    450    1
  545.450989  9585.400391    450    1
  554.096985  9583.809570    450    1
  556.148010  9586.360352    450    1
  553.979004  9583.599609    450    1
  554.786987  9581.450195    450    1
  554.552002  9582.040039    450    1
  553.937012  9587.750000    450    1
  555.424988  9586.919922    450    1
  556.458008  9586.259766    450    1
  555.724976  9586.120117    450    1
  545.198975  9585.259766    450    1
  553.752991  9583.870117    450    1
  553.823975  9584.059570    450    1
  553.809021  9583.559570    450    1
  552.140015  9586.740234    450    1
  554.807983  9581.730469    450    1
  554.598999  9582.040039    450    1
  554.359985  9587.570312    450    1
  555.526978  9586.500000    450    1
  555.934021  9586.639648    450    1
  545.484985  9584.790039    450    1
  553.856995  9583.969727    450    1
  554.466003  9583.690430    450    1
  535.718018  9588.780273    450    1
  536.814331  9586.887695    450    1
  554.750000  9581.860352    450    1
  554.465027  9582.000000    450    1
  554.161987  9587.849609    450    1
  555.494019  9587.139648    450    1
  556.031006  9586.129883    450    1
  542.687988  9583.070312    450    1
  555.651001  9587.410156    450    1
  545.137024  9584.750000    450    1
  553.594971  9583.929688    450    1
  554.299988  9583.450195    450    1
  554.866028  9581.759766    450    1
  554.129028  9587.860352    450    1
  555.419006  9587.290039    450    1
  556.317993  9587.009766    450    1
  555.635986  9587.410156    450    1
  545.192017  9585.190430    450    1
  553.650024  9583.940430    450    1
  554.244995  9583.759766    450    1
  554.892029  9581.780273    450    1
  554.778015  9587.139648    450    1
  555.552002  9587.070312    450    1
  556.101990  9586.820312    450    1
  555.640015  9587.410156    450    1
  545.841980  9584.330078    450    1
  553.627991  9583.940430    450    1
  554.906982  9582.419922    450    1
  554.713013  9581.849609    450    1
  554.781982  9587.150391    450    1
  555.302002  9587.110352    450    1
  556.090027  9586.900391    450    1
  555.661987  9587.400391    450    1
  545.630005  9584.559570    450    1
  554.119019  9583.639648    450    1
  554.132996  9583.719727    450    1
  553.291992  9584.639648    450    1
  554.742004  9587.040039    450    1
  555.309998  9587.120117    450    1
  556.172974  9587.209961    450    1
  555.661987  9587.400391    450    1
  545.356018  9585.309570    450    1
  554.122986  9583.530273    450    1
  554.877991  9581.929688    450    1
  554.783020  9587.599609    450    1
  555.325012  9587.110352    450    1
  556.093018  9587.080078    450    1
  555.651001  9587.400391    450    1
  545.385986  9584.950195    450    1
  554.107971  9583.429688    450    1
  553.916016  9583.980469    450    1
  555.857971  9581.849609    450    1
  554.872986  9581.900391    450    1
  554.762024  9587.610352    450    1
  555.252991  9586.700195    450    1
  555.856018  9587.150391    450    1
  555.364990  9587.339844    450    1
  545.104004  9584.799805    450    1
  553.979004  9583.690430    450    1
  554.057068  9583.943359    450    1
  554.184998  9583.349609    450    1
  552.333008  9586.870117    450    1
  555.857971  9581.830078    450    1
  554.577026  9581.709961    450    1
  554.580994  9586.889648    450    1
  555.130005  9586.389648    450    1
  555.921997  9586.809570    450    1
  555.469971  9587.200195    450    1
  545.085999  9584.790039    450    1
  554.101013  9583.730469    450    1
  554.421997  9583.730469    450    1
  554.130005  9583.330078    450    1
  555.005005  9581.690430    450    1
  554.351013  9587.540039    450    1
  554.809998  9586.860352    450    1
  555.763977  9586.610352    450    1
  555.664978  9587.139648    450    1
  545.655029  9584.490234    450    1
  553.783020  9583.660156    450    1
  553.734985  9584.080078    450    1
  554.797974  9581.559570    450    1
  554.568970  9581.830078    450    1
  554.237000  9587.200195    450    1
  554.978027  9586.589844    450    1
  547.487000  9589.900391    450    1
  547.189026  9589.830078    450    1
  555.796021  9586.740234    450    1
  555.211975  9587.150391    450    1
  545.698975  9584.519531    450    1
  554.284973  9583.740234    450    1
  554.716003  9581.580078    450    1
  545.750977  9584.309570    450    1
  554.739990  9581.660156    450    1
  549.541016  9588.419922    450    1
  554.237000  9587.190430    450    1
  555.187988  9587.320312    450    1
  555.817017  9586.730469    450    1
  555.450012  9581.910156    450    1
  554.507019  9581.809570    450    1
  554.146973  9587.309570    450    1
  555.229980  9587.459961    450    1
  555.807983  9586.740234    450    1
  555.193970  9587.160156    450    1
  545.900024  9584.440430    450    1
  554.226013  9583.740234    450    1
  553.731018  9583.679688    450    1
  555.398010  9581.929688    450    1
  554.518982  9581.780273    450    1
  554.268982  9587.719727    450    1
  555.140015  9587.500000    450    1
  555.822998  9586.740234    450    1
  554.927002  9587.030273    450    1
  545.721008  9584.450195    450    1
  554.414307  9583.952148    450    1
  555.109009  9587.419922    450    1
  554.026978  9587.360352    450    1
  555.138977  9587.490234    450    1
  554.724976  9586.830078    450    1
  545.330994  9585.009766    450    1
  545.674011  9584.730469    450    1
  553.697998  9583.879883    450    1
  553.776001  9583.400391    450    1
  554.492004  9581.980469    450    1
  554.935974  9587.019531    450    1
  553.909973  9587.580078    450    1
  556.064026  9586.790039    450    1
  545.596985  9584.839844    450    1
  546.140991  9584.190430    450    1
  553.653992  9583.379883    450    1
  554.192993  9583.820312    450    1
  553.846008  9583.870117    450    1
  552.565979  9586.870117    450    1
  554.797974  9581.679688    450    1
  555.882019  9586.019531    450    1
  554.297974  9586.799805    450    1
  554.754028  9586.349609    450    1
  555.552002  9586.500000    450    1
  545.879028  9584.500000    450    1
  545.236023  9584.679688    450    1
  553.661011  9583.839844    450    1
  554.184998  9583.690430    450    1
  553.971008  9583.790039    450    1
  553.981018  9588.730469    450    1
  554.757019  9581.709961    450    1
  555.872009  9586.070312    450    1
  554.297974  9586.780273    450    1
  554.872986  9587.120117    450    1
  557.119995  9584.440430    450    1
  554.768005  9581.690430    450    1
  555.841003  9586.049805    450    1
  554.192993  9586.839844    450    1
  555.497009  9586.410156    450    1
  556.004028  9586.030273    450    1
  545.283020  9585.230469    450    1
  549.966003  9582.389648    450    1
  545.250977  9585.290039    450    1
  553.922974  9583.339844    450    1
  554.200012  9583.570312    450    1
  554.757019  9581.669922    450    1
  556.521973  9586.169922    450    1
  554.096008  9587.089844    450    1
  556.510010  9587.099609    450    1
  551.854004  9587.099609    450    1
  545.262024  9584.879883    450    1
  545.601013  9584.469727    450    1
  545.101990  9577.809570    450    1
  538.078247  9583.268555    450    1
  554.231995  9581.570312    450    1
  556.528015  9586.190430    450    1
  553.651978  9586.900391    450    1
  556.517029  9587.099609    450    1
  555.932007  9586.429688    450    1
  545.060974  9584.980469    450    1
  545.203003  9584.879883    450    1
  554.414001  9583.629883    450    1
  554.284973  9583.750000    450    1
  554.263000  9583.559570    450    1
  554.661011  9581.780273    450    1
  554.338989  9586.790039    450    1
  546.020996  9581.049805    450    1
  556.520020  9587.099609    450    1
  555.724976  9586.509766    450    1
  545.242981  9585.440430    450    1
  554.607971  9581.740234    450    1
  554.323975  9586.780273    450    1
  554.627991  9586.809570    450    1
  556.567017  9586.870117    450    1
  555.739014  9586.500000    450    1
  545.322998  9585.120117    450    1
  545.206970  9585.360352    450    1
  553.609009  9583.669922    450    1
  553.682983  9583.650391    450    1
  552.432007  9586.419922    450    1
  552.510010  9586.820312    450    1
  550.606995  9585.440430    450    1
  551.559998  9587.240234    450    1
  551.054993  9586.639648    450    1
  550.882019  9584.900391    450    1
  558.422974  9585.179688    450    1
  558.460022  9585.219727    450    1
  558.418030  9585.929688    450    1
  557.937012  9586.269531    450    1
  552.250000  9586.889648    450    1
  550.273987  9584.389648    450    1
  551.668030  9587.219727    450    1
  551.737976  9587.269531    450    1
  550.692993  9584.679688    450    1
  558.955994  9585.209961    450    1
  549.538025  9587.919922    450    1
  558.588989  9585.509766    450    1
  552.098999  9586.000000    450    1
  551.848022  9586.599609    450    1
  550.366028  9584.169922    450    1
  551.908997  9587.530273    450    1
  551.512024  9586.540039    450    1
  550.919983  9585.320312    450    1
  558.637024  9585.509766    450    1
  558.755981  9585.419922    450    1
  559.434021  9585.830078    450    1
  557.669983  9586.360352    450    1
  552.312988  9586.959961    450    1
  550.419983  9584.650391    450    1
  551.557007  9587.230469    450    1
  550.994019  9585.469727    450    1
  558.552979  9585.429688    450    1
  558.622986  9585.349609    450    1
  556.750000  9585.990234    450    1
  557.161011  9586.339844    450    1
  552.197998  9577.929688    450    1
  552.161011  9577.889648    450    1
  552.327026  9587.019531    450    1
  550.400024  9584.620117    450    1
  551.265991  9586.839844    450    1
  551.903992  9583.929688    450    1
  550.866028  9584.969727    450    1
  558.588989  9585.530273    450    1
  558.486023  9585.389648    450    1
  557.023987  9586.570312    450    1
  558.344971  9585.950195    450    1
  552.247986  9578.009766    450    1
  552.478027  9578.419922    450    1
  552.515015  9586.570312    450    1
  550.059021  9584.530273    450    1
  550.703003  9586.700195    450    1
  551.411011  9584.120117    450    1
  550.807983  9584.809570    450    1
  558.573975  9585.580078    450    1
  558.827026  9585.540039    450    1
  556.674988  9585.610352    450    1
  558.773987  9585.830078    450    1
  552.224976  9578.019531    450    1
  552.426025  9578.379883    450    1
  552.364990  9586.459961    450    1
  550.249023  9584.469727    450    1
  550.705994  9586.790039    450    1
  535.722412  9588.785156    450    1
  550.491028  9584.299805    450    1
  550.846008  9584.870117    450    1
  558.460999  9585.259766    450    1
  552.362000  9586.459961    450    1
  550.520020  9584.540039    450    1
  550.755005  9586.719727    450    1
  550.669006  9584.330078    450    1
  550.601990  9585.009766    450    1
  559.015991  9584.980469    450    1
  558.747986  9585.309570    450    1
  556.612000  9585.360352    450    1
  546.293030  9579.750000    450    1
  559.004028  9585.860352    450    1
  552.072021  9578.009766    450    1
  551.974976  9586.540039    450    1
  550.419983  9584.589844    450    1
  551.784973  9586.809570    450    1
  551.039978  9584.519531    450    1
  543.398010  9582.089844    450    1
  543.247986  9583.469727    450    1
  550.156982  9585.259766    450    1
  558.411011  9585.240234    450    1
  558.646973  9585.599609    450    1
  557.547974  9586.389648    450    1
  558.403992  9585.839844    450    1
  552.085022  9586.900391    450    1
  550.491028  9584.530273    450    1
  551.562012  9586.950195    450    1
  551.184998  9584.429688    450    1
  550.390991  9585.230469    450    1
  558.916016  9585.070312    450    1
  558.487976  9585.320312    450    1
  557.693970  9586.339844    450    1
  558.336975  9585.870117    450    1
  552.101013  9578.019531    450    1
  554.296021  9587.769531    450    1
  550.340027  9584.620117    450    1
  551.539978  9586.919922    450    1
  552.023010  9583.919922    450    1
  550.515991  9585.129883    450    1
  558.982971  9585.070312    450    1
  558.502014  9585.299805    450    1
  557.484009  9586.419922    450    1
  557.075134  9586.275391    450    1
  554.280029  9587.730469    450    1
  550.445007  9584.740234    450    1
  551.857971  9586.750000    450    1
  552.060974  9584.099609    450    1
  550.556030  9585.410156    450    1
  558.979004  9585.190430    450    1
  558.437012  9585.330078    450    1
  557.875977  9586.290039    450    1
  553.781006  9586.179688    450    1
  550.419983  9584.769531    450    1
  551.750977  9586.959961    450    1
  551.051025  9584.570312    450    1
  551.267029  9585.019531    450    1
  558.827026  9585.480469    450    1
  558.297974  9585.230469    450    1
  557.731018  9586.339844    450    1
  556.674988  9585.629883    450    1
  552.081970  9577.990234    450    1
  552.088013  9587.089844    450    1
  550.601990  9584.650391    450    1
  551.640991  9586.700195    450    1
  551.354004  9584.339844    450    1
  551.072998  9585.059570    450    1
  558.773010  9585.389648    450    1
  558.362976  9585.160156    450    1
  552.020996  9586.910156    450    1
  550.442017  9584.429688    450    1
  551.382019  9586.650391    450    1
  550.752991  9584.259766    450    1
  550.929993  9584.809570    450    1
  558.968018  9585.219727    450    1
  558.763000  9585.120117    450    1
  557.213013  9586.410156    450    1
  558.943970  9585.910156    450    1
  552.255981  9584.320312    450    1
  551.908020  9586.559570    450    1
  550.234985  9584.730469    450    1
  551.502991  9586.179688    450    1
  550.299011  9581.830078    450    1
  550.848999  9584.709961    450    1
  558.906982  9585.259766    450    1
  558.422974  9585.169922    450    1
  557.270996  9586.400391    450    1
  559.075012  9585.589844    450    1
  551.887024  9586.440430    450    1
  543.054993  9583.639648    450    1
  550.666016  9584.730469    450    1
  551.536011  9586.139648    450    1
  550.330017  9581.870117    450    1
  550.935974  9584.820312    450    1
  558.950012  9585.250000    450    1
  558.901001  9585.160156    450    1
  552.122986  9586.740234    450    1
  550.703003  9586.889648    450    1
  551.398010  9586.269531    450    1
  550.330017  9581.910156    450    1
  550.741028  9585.219727    450    1
  558.814026  9585.259766    450    1
  558.848022  9585.230469    450    1
  557.723999  9586.339844    450    1
  557.206970  9586.320312    450    1
  552.130737  9578.139648    450    1
  552.392029  9578.330078    450    1
  552.015015  9586.959961    450    1
  553.145996  9585.059570    450    1
  551.098022  9586.120117    450    1
  550.418030  9584.209961    450    1
  551.169983  9585.259766    450    1
  558.760986  9585.360352    450    1
  558.841980  9585.309570    450    1
  556.588989  9586.250000    450    1
  556.677979  9585.620117    450    1
  552.036011  9578.049805    450    1
  552.617004  9586.809570    450    1
  551.086975  9586.169922    450    1
  550.556030  9584.370117    450    1
  550.547974  9585.400391    450    1
  552.612000  9586.929688    450    1
  550.773987  9586.730469    450    1
  550.903015  9586.339844    450    1
  551.005005  9584.360352    450    1
  550.697998  9585.549805    450    1
  558.888000  9585.540039    450    1
  558.749023  9585.320312    450    1
  556.754028  9586.169922    450    1
  552.581970  9586.849609    450    1
  550.789978  9587.150391    450    1
  542.702026  9583.059570    450    1
  550.924011  9586.320312    450    1
  551.070007  9584.610352    450    1
  550.974976  9584.700195    450    1
  557.427979  9586.049805    450    1
  558.851990  9585.360352    450    1
  543.494019  9583.290039    450    1
  552.581970  9586.519531    450    1
  550.916992  9586.849609    450    1
  551.307007  9586.139648    450    1
  551.265015  9584.709961    450    1
  551.059021  9585.700195    450    1
  554.919006  9581.400391    450    1
  558.903992  9585.480469    450    1
  556.577026  9585.360352    450    1
  554.403992  9588.049805    450    1
  551.822998  9587.150391    450    1
  551.396973  9586.049805    450    1
  551.090027  9585.049805    450    1
  550.526001  9584.900391    450    1
  558.711975  9585.419922    450    1
  559.010986  9585.419922    450    1
  558.648987  9586.040039    450    1
  553.200012  9579.740234    450    1
  550.218018  9584.540039    450    1
  551.849976  9586.769531    450    1
  551.158997  9586.070312    450    1
  550.393982  9585.240234    450    1
  550.994019  9584.629883    450    1
  558.827026  9585.099609    450    1
  558.679016  9585.410156    450    1
  555.814026  9585.660156    450    1
  553.171997  9579.700195    450    1
  550.747009  9584.620117    450    1
  551.674988  9586.450195    450    1
  551.177002  9586.089844    450    1
  550.617004  9584.860352    450    1
  550.758972  9584.740234    450    1
  558.565979  9585.469727    450    1
  558.572021  9585.669922    450    1
  550.351990  9584.269531    450    1
  551.770020  9587.089844    450    1
  550.851990  9585.900391    450    1
  550.174011  9585.259766    450    1
  550.690002  9585.019531    450    1
  558.919006  9585.339844    450    1
  558.911011  9585.290039    450    1
  557.429993  9586.429688    450    1
  553.182007  9579.679688    450    1
  554.306030  9588.700195    450    1
  549.687988  9584.570312    450    1
  551.427002  9585.990234    450    1
  551.098999  9585.929688    450    1
  550.768982  9585.030273    450    1
  551.075989  9585.339844    450    1
  558.734985  9585.339844    450    1
  558.481995  9585.709961    450    1
  558.364014  9585.759766    450    1
  550.416992  9584.589844    450    1
  551.236023  9586.139648    450    1
  551.000977  9586.349609    450    1
  551.200989  9584.839844    450    1
  551.056030  9585.320312    450    1
  558.752991  9585.410156    450    1
  558.883972  9585.459961    450    1
  559.197021  9585.459961    450    1
  550.451538  9578.912109    450    1
  552.315979  9578.280273    450    1
  550.461975  9584.240234    450    1
  551.060974  9586.030273    450    1
  551.177002  9586.570312    450    1
  551.302002  9585.290039    450    1
  551.122009  9585.620117    450    1
  558.698975  9585.389648    450    1
  558.974976  9585.320312    450    1
  558.273987  9585.799805    450    1
  551.919739  9577.626953    450    1
  550.335022  9584.280273    450    1
  551.344971  9586.769531    450    1
  550.937988  9585.759766    450    1
  551.281006  9585.230469    450    1
  550.757996  9585.209961    450    1
  558.710022  9585.419922    450    1
  557.401978  9586.129883    450    1
  557.456970  9586.429688    450    1
  551.975220  9577.851562    450    1
  548.619019  9576.150391    450    1
  550.481995  9584.719727    450    1
  551.385986  9586.139648    450    1
  551.197998  9586.790039    450    1
  551.312012  9585.309570    450    1
  550.890991  9584.629883    450    1
  558.616028  9585.639648    450    1
  556.385071  9586.056641    450    1
  550.184021  9584.929688    450    1
  551.539978  9586.969727    450    1
  551.599976  9587.089844    450    1
  550.870972  9584.889648    450    1
  558.780029  9585.410156    450    1
  558.692017  9585.610352    450    1
  558.747986  9586.780273    450    1
  557.271973  9586.099609    450    1
  552.458984  9578.110352    450    1
  552.232971  9577.940430    450    1
  551.080994  9578.599609    450    1
  546.213013  9580.769531    450    1
  545.822021  9580.389648    450    1
  555.229980  9575.419922    450    1
  552.530029  9574.339844    450    1
  552.651001  9574.990234    450    1
  553.411987  9574.660156    450    1
  552.549011  9574.660156    450    1
  552.393982  9574.730469    450    1
  552.232971  9577.929688    450    1
  551.070007  9578.679688    450    1
  545.914001  9580.750000    450    1
  546.020996  9580.429688    450    1
  555.090027  9575.639648    450    1
  554.458984  9575.190430    450    1
  552.495972  9574.700195    450    1
  552.252991  9578.120117    450    1
  551.249023  9578.490234    450    1
  545.984985  9580.410156    450    1
  546.549988  9581.009766    450    1
  552.106018  9578.030273    450    1
  551.174011  9578.610352    450    1
  546.508972  9580.959961    450    1
  552.729004  9575.139648    450    1
  552.554993  9574.940430    450    1
  552.518005  9574.709961    450    1
  552.078003  9578.049805    450    1
  545.737000  9577.860352    450    1
  545.476990  9578.639648    450    1
  550.807983  9578.849609    450    1
  545.408020  9579.599609    450    1
  555.070007  9575.599609    450    1
  549.674988  9582.889648    450    1
  554.445984  9575.150391    450    1
  552.039978  9578.019531    450    1
  548.754028  9590.139648    450    1
  554.955994  9587.580078    450    1
  545.755005  9580.709961    450    1
  545.895996  9580.620117    450    1
  554.963013  9585.240234    450    1
  554.291016  9574.549805    450    1
  553.156982  9574.849609    450    1
  552.471985  9578.400391    450    1
  551.955017  9580.120117    450    1
  546.036011  9580.450195    450    1
  546.135986  9581.110352    450    1
  552.914001  9574.879883    450    1
  555.393005  9575.259766    450    1
  553.005981  9574.849609    450    1
  553.854004  9576.490234    450    1
  552.622986  9574.860352    450    1
  552.429993  9578.389648    450    1
  552.325989  9579.519531    450    1
  545.356018  9579.639648    450    1
  546.109985  9580.530273    450    1
  552.697021  9574.669922    450    1
  553.776978  9576.540039    450    1
  551.137024  9578.559570    450    1
  545.382019  9579.620117    450    1
  546.028015  9581.049805    450    1
  552.294983  9574.610352    450    1
  552.468018  9575.089844    450    1
  553.361145  9574.679688    450    1
  552.484985  9574.719727    450    1
  552.960999  9574.000000    450    1
  551.963013  9577.559570    450    1
  551.021973  9577.959961    450    1
  546.164978  9581.139648    450    1
  545.888000  9580.870117    450    1
  552.560974  9575.110352    450    1
  555.810669  9588.083984    450    1
  553.648987  9576.190430    450    1
  553.069336  9574.703125    450    1
  552.226990  9577.929688    450    1
  551.520996  9579.730469    450    1
  546.161987  9580.879883    450    1
  546.028015  9581.019531    450    1
  553.601990  9576.280273    450    1
  552.229004  9575.240234    450    1
  552.117004  9575.179688    450    1
  552.945007  9575.929688    450    1
  552.293030  9578.070312    450    1
  546.028992  9580.740234    450    1
  545.315979  9579.660156    450    1
  553.054993  9574.330078    450    1
  553.643005  9576.209961    450    1
  553.090027  9576.459961    450    1
  553.080994  9576.080078    450    1
  552.338013  9578.009766    450    1
  552.414001  9578.259766    450    1
  546.575012  9580.769531    450    1
  545.914001  9580.309570    450    1
  553.396973  9575.179688    450    1
  553.726013  9576.049805    450    1
  552.359985  9578.040039    450    1
  546.244019  9581.280273    450    1
  546.260986  9580.719727    450    1
  554.773010  9574.669922    450    1
  553.062988  9574.259766    450    1
  553.726990  9576.089844    450    1
  552.658997  9574.830078    450    1
  552.653992  9576.009766    450    1
  551.875000  9577.870117    450    1
  552.059021  9577.799805    450    1
  546.401978  9580.849609    450    1
  552.791992  9575.080078    450    1
  552.997009  9573.870117    450    1
  553.604980  9576.190430    450    1
  552.122009  9578.000000    450    1
  545.825989  9580.660156    450    1
  546.091980  9580.360352    450    1
  554.862000  9574.629883    450    1
  552.427979  9587.250000    450    1
  551.797974  9578.080078    450    1
  552.450989  9578.419922    450    1
  546.143005  9580.589844    450    1
  545.961975  9580.500000    450    1
  554.539978  9574.750000    450    1
  551.218994  9587.549805    450    1
  553.836975  9576.709961    450    1
  552.799988  9587.700195    450    1
  542.650024  9568.389648    450    1
  551.249023  9577.959961    450    1
  552.442017  9578.360352    450    1
  545.718018  9580.679688    450    1
  553.106995  9574.419922    450    1
  550.471436  9586.113281    450    1
  557.116028  9588.429688    450    1
  552.445374  9578.380859    450    1
  546.242981  9580.809570    450    1
  552.288025  9574.940430    450    1
  552.762024  9574.879883    450    1
  551.228027  9578.230469    450    1
  551.987976  9577.519531    450    1
  546.083984  9580.639648    450    1
  553.002991  9574.150391    450    1
  552.591980  9575.049805    450    1
  552.262573  9575.908203    450    1
  542.650024  9568.389648    450    1
  551.309021  9578.179688    450    1
  551.875000  9577.429688    450    1
  546.260986  9580.990234    450    1
  554.666016  9574.700195    450    1
  554.192993  9576.339844    450    1
  546.880005  9589.169922    450    1
  552.648987  9574.860352    450    1
  552.434021  9578.400391    450    1
  551.986023  9577.509766    450    1
  545.807007  9580.519531    450    1
  547.788025  9587.410156    450    1
  555.362000  9575.360352    450    1
  552.950989  9574.860352    450    1
  552.789001  9574.750000    450    1
  551.333984  9578.160156    450    1
  552.198914  9578.005859    450    1
  546.236023  9580.929688    450    1
  554.142456  9575.081055    450    1
  556.546021  9584.589844    450    1
  546.588989  9584.059570    450    1
  552.674988  9575.179688    450    1
  552.617981  9575.129883    450    1
  553.432007  9576.240234    450    1
  551.233826  9578.109375    450    1
  551.328979  9578.169922    450    1
  546.182007  9581.000000    450    1
  554.942017  9574.980469    450    1
  556.913025  9576.519531    450    1
  551.997986  9587.500000    450    1
  553.502991  9576.190430    450    1
  554.642029  9573.469727    450    1
  552.969971  9574.929688    450    1
  552.513000  9574.919922    450    1
  551.192078  9578.045898    450    1
  551.052002  9578.030273    450    1
  554.875977  9574.629883    450    1
  553.552002  9576.190430    450    1
  553.034973  9576.080078    450    1
  552.324890  9575.872070    450    1
  552.774109  9574.750000    450    1
  552.620972  9574.809570    450    1
  550.381104  9586.194336    450    1
  546.228027  9580.540039    450    1
  552.703674  9574.813477    450    1
  553.403015  9576.370117    450    1
  554.515991  9574.849609    450    1
  553.036011  9574.650391    450    1
  552.666016  9575.959961    450    1
  551.209961  9578.077148    450    1
  542.269775  9571.921875    450    1
  546.674988  9580.889648    450    1
  552.797974  9586.929688    450    1
  554.651001  9573.419922    450    1
  553.126343  9574.696289    450    1
  552.831970  9575.889648    450    1
  552.520020  9574.540039    450    1
  552.919006  9576.049805    450    1
  553.338989  9576.230469    450    1
  552.382019  9577.780273    450    1
  542.101318  9571.860352    450    1
  545.994995  9581.000000    450    1
  554.705994  9574.839844    450    1
  553.067993  9574.690430    450    1
  553.184998  9576.150391    450    1
  550.931030  9578.339844    450    1
  550.606995  9578.459961    450    1
  545.703979  9580.429688    450    1
  554.705994  9574.690430    450    1
  552.744995  9574.919922    450    1
  550.750977  9578.339844    450    1
  550.859009  9578.339844    450    1
  545.781006  9580.250000    450    1
  552.476990  9574.980469    450    1
  552.388977  9575.139648    450    1
  558.427979  9582.990234    450    1
  552.544006  9574.400391    450    1
  552.656006  9575.200195    450    1
  552.187988  9578.049805    450    1
  550.640259  9577.326172    450    1
  545.755981  9580.320312    450    1
  552.153015  9575.160156    450    1
  552.896973  9575.950195    450    1
  551.999023  9574.889648    450    1
  554.010986  9574.959961    450    1
  552.307983  9577.900391    450    1
  552.205994  9578.169922    450    1
  546.354004  9580.830078    450    1
  552.979004  9573.950195    450    1
  555.203979  9575.360352    450    1
  552.668030  9574.919922    450    1
  552.481506  9574.861328    450    1
  552.955017  9574.650391    450    1
  551.880005  9577.790039    450    1
  546.039978  9580.320312    450    1
  545.781006  9580.599609    450    1
  555.232971  9575.490234    450    1
  552.705017  9574.950195    450    1
  552.414978  9574.860352    450    1
  552.362000  9575.080078    450    1
  553.135986  9574.639648    450    1
  552.348022  9574.459961    450    1
  552.833008  9574.500000    450    1
  552.874023  9576.400391    450    1
  543.471008  9581.389648    450    1
  543.838989  9580.669922    450    1
  544.973999  9581.019531    450    1
  545.103027  9581.690430    450    1
  544.075989  9581.660156    450    1
  544.435974  9582.000000    450    1
  544.317017  9582.469727    450    1
  544.395020  9582.519531    450    1
  544.620972  9583.040039    450    1
  552.049011  9574.959961    450    1
  554.671021  9574.809570    450    1
  548.695984  9582.519531    450    1
  543.448975  9581.299805    450    1
  543.802002  9580.580078    450    1
  544.492981  9581.200195    450    1
  544.838013  9581.599609    450    1
  544.109009  9581.669922    450    1
  544.568970  9581.980469    450    1
  544.502014  9582.410156    450    1
  552.338013  9574.709961    450    1
  552.885986  9575.780273    450    1
  543.140015  9581.000000    450    1
  543.388000  9580.490234    450    1
  543.783997  9581.410156    450    1
  544.827026  9581.589844    450    1
  544.041992  9581.690430    450    1
  543.849976  9582.200195    450    1
  544.549988  9582.389648    450    1
  544.497986  9582.490234    450    1
  544.663025  9582.759766    450    1
  552.171997  9574.849609    450    1
  552.856995  9575.900391    450    1
  543.672974  9580.790039    450    1
  543.414001  9580.549805    450    1
  543.661987  9581.459961    450    1
  543.117981  9582.299805    450    1
  544.237976  9581.620117    450    1
  544.041016  9582.009766    450    1
  544.671997  9582.370117    450    1
  555.153015  9575.360352    450    1
  552.689026  9575.799805    450    1
  543.760986  9580.480469    450    1
  543.505981  9580.860352    450    1
  543.588013  9581.480469    450    1
  543.172974  9582.290039    450    1
  544.515991  9581.549805    450    1
  544.377991  9582.330078    450    1
  551.695007  9587.519531    450    1
  552.942017  9574.530273    450    1
  548.796997  9589.450195    450    1
  552.963989  9576.240234    450    1
  543.372986  9580.929688    450    1
  544.236023  9581.410156    450    1
  543.473022  9581.519531    450    1
  543.317993  9582.240234    450    1
  552.869019  9574.349609    450    1
  552.872986  9575.759766    450    1
  543.921021  9580.429688    450    1
  542.206970  9582.070312    450    1
  543.421021  9581.540039    450    1
  543.546997  9582.179688    450    1
  535.718018  9588.771484    450    1
  552.937073  9574.531250    450    1
  553.034973  9575.959961    450    1
  544.841003  9580.559570    450    1
  542.189026  9582.080078    450    1
  543.255005  9581.580078    450    1
  543.583984  9582.160156    450    1
  544.289978  9581.620117    450    1
  544.403992  9582.469727    450    1
  544.812988  9582.320312    450    1
  552.523010  9574.429688    450    1
  552.507996  9575.190430    450    1
  542.697998  9580.969727    450    1
  544.500977  9581.379883    450    1
  542.575989  9581.429688    450    1
  543.895996  9582.089844    450    1
  544.296997  9581.599609    450    1
  543.077026  9582.030273    450    1
  552.625977  9574.629883    450    1
  552.703003  9575.129883    450    1
  543.023987  9580.849609    450    1
  544.815979  9581.280273    450    1
  544.523987  9580.830078    450    1
  544.361023  9581.969727    450    1
  544.327026  9581.610352    450    1
  544.661011  9582.490234    450    1
  549.931030  9583.559570    450    1
  552.734985  9574.500000    450    1
  544.596985  9580.349609    450    1
  546.151001  9583.440430    450    1
  544.875000  9581.259766    450    1
  543.354004  9581.290039    450    1
  543.909973  9582.160156    450    1
  544.435974  9581.690430    450    1
  543.554016  9581.919922    450    1
  544.776001  9582.339844    450    1
  552.760010  9574.589844    450    1
  552.552979  9575.355469    450    1
  543.320007  9580.780273    450    1
  544.197998  9581.549805    450    1
  542.611023  9581.490234    450    1
  549.455017  9576.759766    450    1
  543.554993  9582.250000    450    1
  552.909973  9574.660156    450    1
  553.028992  9574.849609    450    1
  543.396973  9580.750000    450    1
  544.138977  9581.540039    450    1
  543.494995  9581.230469    450    1
  544.447021  9581.759766    450    1
  544.234009  9581.820312    450    1
  544.788025  9582.009766    450    1
  544.745972  9582.349609    450    1
  544.583008  9582.480469    450    1
  544.565002  9582.299805    450    1
  552.213013  9575.080078    450    1
  552.864990  9574.900391    450    1
  543.505981  9580.709961    450    1
  544.755981  9581.230469    450    1
  543.546997  9581.219727    450    1
  538.484680  9583.861328    450    1
  552.698975  9574.490234    450    1
  553.038025  9576.089844    450    1
  543.773010  9580.620117    450    1
  544.088013  9580.919922    450    1
  543.591003  9581.200195    450    1
  543.128113  9582.074219    450    1
  555.609985  9586.919922    450    1
  543.039001  9581.290039    450    1
  544.612976  9582.320312    450    1
  553.492004  9574.675781    450    1
  544.330994  9580.599609    450    1
  544.143005  9580.469727    450    1
  545.099976  9580.809570    450    1
  554.124023  9587.509766    450    1
  543.820007  9581.129883    450    1
  544.557983  9582.099609    450    1
  552.549011  9574.690430    450    1
  544.431030  9580.509766    450    1
  543.901978  9580.599609    450    1
  544.789001  9580.910156    450    1
  543.843018  9581.120117    450    1
  552.445984  9574.769531    450    1
  544.796997  9580.389648    450    1
  544.379028  9580.429688    450    1
  544.390015  9581.030273    450    1
  544.734009  9580.830078    450    1
  545.117798  9581.591797    450    1
  544.677979  9581.639648    450    1
  553.469543  9574.712891    450    1
  544.786011  9581.339844    450    1
  544.843018  9580.849609    450    1
  544.223022  9581.089844    450    1
  544.773987  9580.839844    450    1
  545.105347  9581.551758    450    1
  552.434998  9574.759766    450    1
  544.645020  9580.910156    450    1
  544.526978  9580.379883    450    1
  543.771973  9581.240234    450    1
  544.943970  9580.780273    450    1
  545.110291  9581.574219    450    1
  544.697021  9581.679688    450    1
  544.184021  9582.339844    450    1
  544.932983  9580.549805    450    1
  542.625977  9580.910156    450    1
  543.893982  9581.040039    450    1
  544.666992  9581.740234    450    1
  544.719971  9581.769531    450    1
  552.510010  9574.709961    450    1
  542.966003  9580.799805    450    1
  543.802002  9581.070312    450    1
  544.770996  9581.719727    450    1
  543.849976  9582.150391    450    1
  554.593994  9573.330078    450    1
  543.989990  9580.429688    450    1
  543.554016  9581.400391    450    1
  546.265015  9580.429688    450    1
  552.997009  9576.320312    450    1
  543.979004  9580.450195    450    1
  545.122009  9580.900391    450    1
  543.288025  9581.230469    450    1
  544.187012  9581.870117    450    1
  543.666016  9582.389648    450    1
  544.752991  9582.160156    450    1
  544.713013  9582.360352    450    1
  544.294983  9582.549805    450    1
  552.843018  9576.129883    450    1
  542.554016  9581.360352    450    1
  544.322998  9580.330078    450    1
  544.666992  9581.230469    450    1
  543.705994  9581.089844    450    1
  544.072021  9581.910156    450    1
  544.176025  9582.250000    450    1
  544.711975  9582.179688    450    1
  549.349976  9586.030273    450    1
  557.002991  9580.280273    450    1
  552.767029  9576.150391    450    1
  542.945984  9581.230469    450    1
  544.677979  9580.230469    450    1
  544.533997  9581.290039    450    1
  542.776001  9581.370117    450    1
  544.109009  9581.879883    450    1
  556.393005  9587.320312    450    1
  552.976990  9576.139648    450    1
  543.070984  9581.190430    450    1
  551.031982  9584.660156    450    1
  545.203979  9580.469727    450    1
  544.489990  9581.299805    450    1
  543.812988  9580.410156    450    1
  543.426025  9581.099609    450    1
  544.364990  9580.669922    450    1
  544.453003  9581.299805    450    1
  542.656982  9581.419922    450    1
  544.333984  9581.679688    450    1
  544.422974  9580.769531    450    1
  544.413025  9580.809570    450    1
  542.375549  9582.225586    450    1
  544.348999  9581.339844    450    1
  542.702026  9581.389648    450    1
  543.901978  9581.820312    450    1
  543.572998  9582.339844    450    1
  553.278015  9576.040039    450    1
  542.078003  9581.190430    450    1
  544.219971  9580.780273    450    1
  544.104980  9581.419922    450    1
  544.286011  9582.030273    450    1
  541.778015  9580.950195    450    1
  541.965027  9582.030273    450    1
  543.856995  9581.820312    450    1
  552.867981  9575.900391    450    1
  543.645996  9580.919922    450    1
  543.880981  9580.280273    450    1
  543.953979  9581.450195    450    1
  544.659973  9581.809570    450    1
  543.476990  9581.919922    450    1
  543.638977  9582.330078    450    1
  545.100281  9578.216797    450    1
  544.609009  9582.209961    450    1
  552.551025  9575.719727    450    1
  543.583008  9580.940430    450    1
  543.961975  9580.519531    450    1
  543.669006  9581.540039    450    1
  544.763000  9581.780273    450    1
  544.109009  9581.730469    450    1
  558.473999  9582.910156    450    1
  543.750000  9582.269531    450    1
  544.408997  9582.269531    450    1
  544.346985  9582.540039    450    1
  552.445984  9575.820312    450    1
  543.817017  9580.660156    450    1
  545.200012  9580.969727    450    1
  545.015015  9581.719727    450    1
  543.583984  9581.809570    450    1
  544.885010  9581.969727    450    1
  544.317017  9582.290039    450    1
  544.497986  9582.509766    450    1
  544.882996  9582.400391    450    1
  544.643005  9582.389648    450    1
  544.617981  9582.990234    450    1
  559.844971  9587.839844    450    1
  558.554016  9587.889648    450    1
  558.335999  9587.839844    450    1
  543.393005  9581.150391    450    1
  544.591980  9582.959961    450    1
  545.809875  9583.050781    450    1
  558.632019  9587.730469    450    1
  558.309021  9587.750000    450    1
  543.521973  9581.530273    450    1
  544.065979  9580.980469    450    1
  542.247986  9582.059570    450    1
  543.919006  9581.559570    450    1
  544.614990  9582.959961    450    1
  559.645020  9588.269531    450    1
  553.073975  9586.410156    450    1
  558.353027  9587.730469    450    1
  543.771973  9580.889648    450    1
  544.161987  9580.929688    450    1
  542.648987  9582.450195    450    1
  559.526978  9588.230469    450    1
  558.398010  9587.870117    450    1
  543.820007  9580.889648    450    1
  544.153992  9580.950195    450    1
  542.372986  9582.019531    450    1
  544.242004  9581.700195    450    1
  544.627991  9583.080078    450    1
  544.638977  9582.290039    450    1
  543.866028  9582.429688    450    1
  555.322998  9578.879883    450    1
  544.439026  9582.679688    450    1
  558.393982  9587.740234    450    1
  544.445007  9580.669922    450    1
  544.752991  9580.740234    450    1
  543.517029  9580.919922    450    1
  543.901001  9581.509766    450    1
  553.488770  9574.675781    450    1
  544.367981  9582.690430    450    1
  560.242004  9586.360352    450    1
  558.367981  9587.709961    450    1
  557.646973  9587.730469    450    1
  544.361023  9580.790039    450    1
  543.828003  9581.400391    450    1
  543.435974  9580.610352    450    1
  545.112793  9581.571289    450    1
  544.156006  9582.400391    450    1
  544.586975  9582.629883    450    1
  560.093994  9586.700195    450    1
  558.073975  9588.500000    450    1
  544.271973  9580.809570    450    1
  544.619019  9581.150391    450    1
  543.403015  9580.530273    450    1
  543.052612  9582.070312    450    1
  544.523987  9582.660156    450    1
  560.099976  9586.679688    450    1
  557.606995  9587.719727    450    1
  544.130981  9580.870117    450    1
  545.244019  9580.929688    450    1
  543.583984  9581.070312    450    1
  544.710022  9581.750000    450    1
  544.611023  9582.769531    450    1
  543.825012  9582.429688    450    1
  557.172974  9588.440430    450    1
  545.252991  9582.349609    450    1
  560.054993  9586.799805    450    1
  559.247009  9589.830078    450    1
  558.164978  9587.870117    450    1
  543.249023  9581.139648    450    1
  543.849976  9581.490234    450    1
  543.380981  9580.450195    450    1
  544.820007  9581.570312    450    1
  543.877014  9582.500000    450    1
  544.276001  9582.299805    450    1
  544.484009  9582.570312    450    1
  559.301025  9587.929688    450    1
  557.986023  9588.500000    450    1
  543.142029  9581.179688    450    1
  544.294006  9581.339844    450    1
  544.013977  9580.690430    450    1
  556.635010  9587.269531    450    1
  544.836975  9581.759766    450    1
  544.098999  9582.349609    450    1
  544.513977  9582.559570    450    1
  560.140991  9586.589844    450    1
  558.729980  9587.809570    450    1
  557.684021  9588.339844    450    1
  542.835022  9581.259766    450    1
  545.148010  9580.889648    450    1
  544.390991  9580.740234    450    1
  544.039001  9582.139648    450    1
  544.216980  9582.330078    450    1
  544.572998  9582.559570    450    1
  559.640991  9588.320312    450    1
  558.057983  9588.160156    450    1
  544.614990  9581.059570    450    1
  556.434021  9587.440430    450    1
  544.356995  9580.650391    450    1
  544.247009  9582.000000    450    1
  544.747009  9582.500000    450    1
  559.851990  9587.219727    450    1
  544.864990  9580.919922    450    1
  544.487000  9581.049805    450    1
  543.747009  9581.320312    450    1
  544.474976  9580.370117    450    1
  545.044006  9581.709961    450    1
  544.245972  9582.320312    450    1
  544.508972  9582.230469    450    1
  544.642029  9582.190430    450    1
  544.614014  9582.559570    450    1
  559.770996  9587.110352    450    1
  559.135010  9588.049805    450    1
  544.726013  9580.330078    450    1
  544.456970  9580.969727    450    1
  543.070007  9581.559570    450    1
  544.265015  9582.219727    450    1
  560.039001  9587.750000    450    1
  559.580017  9587.509766    450    1
  558.685974  9587.799805    450    1
  544.804016  9580.129883    450    1
  544.708008  9581.080078    450    1
  542.911011  9581.589844    450    1
  544.848999  9581.669922    450    1
  544.489990  9580.849609    450    1
  559.437012  9587.620117    450    1
  559.731018  9587.219727    450    1
  557.802979  9587.919922    450    1
  544.401001  9580.309570    450    1
  548.646790  9577.665039    450    1
  544.052979  9580.610352    450    1
  543.572998  9581.299805    450    1
  544.838013  9581.650391    450    1
  542.943970  9581.309570    450    1
  544.794006  9582.169922    450    1
  545.088989  9582.080078    450    1
  560.239990  9587.179688    450    1
  559.695007  9587.290039    450    1
  558.474976  9587.799805    450    1
  543.835022  9582.509766    450    1
  544.197998  9580.570312    450    1
  543.627991  9581.290039    450    1
  544.137024  9582.370117    450    1
  543.745972  9581.169922    450    1
  543.536011  9581.849609    450    1
  559.247986  9588.501953    450    1
  559.685974  9587.309570    450    1
  558.052979  9587.990234    450    1
  544.182983  9580.830078    450    1
  544.187988  9580.610352    450    1
  543.887024  9581.200195    450    1
  544.281982  9582.019531    450    1
  543.828003  9581.139648    450    1
  559.182007  9588.459961    450    1
  559.229980  9588.299805    450    1
  558.057983  9588.459961    450    1
  544.723022  9580.309570    450    1
  544.216980  9580.700195    450    1
  544.187012  9581.099609    450    1
  544.758972  9581.889648    450    1
  535.739929  9588.780273    450    1
  559.869019  9588.299805    450    1
  559.257019  9588.320312    450    1
  551.045654  9587.417969    450    1
  558.078979  9588.459961    450    1
  544.453003  9580.320312    450    1
  543.872009  9580.679688    450    1
  544.581970  9580.990234    450    1
  544.726013  9581.809570    450    1
  544.049988  9581.070312    450    1
  559.971008  9588.120117    450    1
  559.627991  9587.410156    450    1
  558.044983  9588.469727    450    1
  544.182983  9580.500000    450    1
  543.768982  9580.730469    450    1
  545.155029  9580.799805    450    1
  559.711975  9588.549805    450    1
  559.640991  9587.400391    450    1
  558.098022  9588.509766    450    1
  544.179016  9580.509766    450    1
  544.379028  9580.509766    450    1
  543.393005  9581.150391    450    1
  543.791016  9581.929688    450    1
  544.888977  9580.790039    450    1
  547.145203  9582.970703    450    1
  543.546997  9581.870117    450    1
  544.341003  9582.250000    450    1
  559.752014  9588.540039    450    1
  546.416016  9585.419922    450    1
  559.617981  9588.780273    450    1
  558.229980  9588.080078    450    1
  544.043030  9580.549805    450    1
  544.590027  9580.759766    450    1
  544.538025  9581.230469    450    1
  544.755981  9581.860352    450    1
  559.601990  9588.669922    450    1
  558.577026  9587.700195    450    1
  543.396973  9580.759766    450    1
  544.135986  9580.950195    450    1
  545.000000  9580.709961    450    1
  544.041016  9581.950195    450    1
  544.919006  9580.769531    450    1
  544.039001  9582.459961    450    1
  560.021973  9588.070312    450    1
  559.468018  9588.620117    450    1
  558.442017  9587.759766    450    1
  543.182983  9580.809570    450    1
  544.146973  9580.929688    450    1
  544.711975  9581.150391    450    1
  543.914978  9581.540039    450    1
  543.997009  9582.389648    450    1
  559.854004  9588.330078    450    1
  559.538025  9587.589844    450    1
  558.119995  9587.919922    450    1
  542.997986  9580.889648    450    1
  544.043030  9580.990234    450    1
  544.664001  9580.980469    450    1
  544.437988  9581.559570    450    1
  544.911987  9582.469727    450    1
  544.122986  9582.290039    450    1
  560.143982  9587.849609    450    1
  559.625000  9588.219727    450    1
  559.129028  9580.099609    450    1
  558.265015  9587.839844    450    1
  544.304993  9580.639648    450    1
  544.020996  9580.990234    450    1
  544.393982  9581.580078    450    1
  550.403015  9584.299805    450    1
  559.794983  9588.440430    450    1
  558.979004  9588.070312    450    1
  558.346985  9587.769531    450    1
  544.075989  9580.719727    450    1
  559.174988  9588.379883    450    1
  558.442017  9587.990234    450    1
  544.379028  9580.719727    450    1
  555.867004  9585.780273    450    1
  543.731995  9581.070312    450    1
  544.013000  9581.209961    450    1
  544.984009  9577.730469    450    1
  559.119995  9587.950195    450    1
  557.857971  9587.889648    450    1
  558.424011  9588.009766    450    1
  545.656006  9577.780273    450    1
  543.965027  9580.750000    450    1
  543.557983  9581.139648    450    1
  544.390991  9581.500000    450    1
  544.013000  9581.690430    450    1
  559.398010  9588.320312    450    1
  558.682983  9587.650391    450    1
  558.447998  9587.980469    450    1
  544.241028  9580.360352    450    1
  543.125000  9581.269531    450    1
  544.330994  9581.509766    450    1
  544.367981  9581.580078    450    1
  544.447998  9582.629883    450    1
  544.181030  9582.070312    450    1
  543.960999  9581.129883    450    1
  558.588989  9587.839844    450    1
  558.487000  9588.000000    450    1
  543.343994  9580.940430    450    1
  542.609009  9581.419922    450    1
  542.273987  9582.070312    450    1
  543.731995  9581.750000    450    1
  544.466980  9582.709961    450    1
  559.294006  9587.870117    450    1
  547.955017  9587.230469    450    1
  558.710999  9587.580078    450    1
  558.309021  9587.790039    450    1
  542.888977  9581.089844    450    1
  544.335022  9580.900391    450    1
  542.117981  9582.099609    450    1
  543.672974  9581.769531    450    1
  544.564026  9582.730469    450    1
  544.340027  9582.030273    450    1
  544.413025  9582.099609    450    1
  558.942993  9589.910156    450    1
  558.468994  9589.269531    450    1
  558.612976  9588.910156    450    1
  544.622986  9582.099609    450    1
  558.815002  9589.740234    450    1
  558.620972  9588.679688    450    1
  558.539978  9588.650391    450    1
  559.172974  9589.879883    450    1
  555.078003  9579.469727    450    1
  544.538025  9582.139648    450    1
  559.366028  9589.950195    450    1
  558.241028  9588.500000    450    1
  559.411987  9589.059570    450    1
  559.296997  9589.599609    450    1
  555.078003  9579.490234    450    1
  554.630981  9579.530273    450    1
  546.252014  9585.759766    450    1
  552.905029  9581.450195    450    1
  544.445984  9582.169922    450    1
  558.833984  9589.879883    450    1
  558.324158  9588.727539    450    1
  558.552002  9588.849609    450    1
  558.697998  9590.089844    450    1
  559.411011  9589.299805    450    1
  555.062012  9579.509766    450    1
  554.624023  9579.500000    450    1
  546.239014  9585.719727    450    1
  559.307983  9589.570312    450    1
  558.812988  9589.879883    450    1
  558.261169  9588.549805    450    1
  559.396973  9589.040039    450    1
  559.463013  9588.540039    450    1
  559.476013  9589.150391    450    1
  559.226990  9590.019531    450    1
  558.293884  9588.543945    450    1
  559.492981  9589.099609    450    1
  558.729004  9590.379883    450    1
  559.249023  9589.750000    450    1
  554.671997  9579.839844    450    1
  554.653015  9579.549805    450    1
  552.901001  9581.280273    450    1
  559.471008  9589.160156    450    1
  559.224976  9590.049805    450    1
  551.947998  9588.299805    450    1
  558.318115  9588.535156    450    1
  558.833008  9590.230469    450    1
  558.927979  9590.139648    450    1
  554.596008  9579.969727    450    1
  559.419006  9589.280273    450    1
  559.353027  9589.740234    450    1
  558.202026  9588.150391    450    1
  559.513977  9588.440430    450    1
  558.723022  9590.120117    450    1
  558.971008  9590.120117    450    1
  553.166016  9587.799805    450    1
  554.661987  9579.839844    450    1
  554.668030  9579.860352    450    1
  559.304565  9589.661133    450    1
  544.145020  9580.379883    450    1
  557.903992  9588.120117    450    1
  558.844971  9589.849609    450    1
  559.407593  9589.411133    450    1
  559.218018  9589.950195    450    1
  558.426025  9588.730469    450    1
  558.778992  9590.309570    450    1
  559.340027  9589.572266    450    1
  554.453979  9580.099609    450    1
  554.645996  9579.490234    450    1
  559.300232  9589.892578    450    1
  559.169983  9589.990234    450    1
  558.421021  9588.599609    450    1
  558.676025  9590.030273    450    1
  558.468018  9588.780273    450    1
  558.710999  9589.599609    450    1
  546.136108  9577.770508    450    1
  559.216980  9588.950195    450    1
  559.398987  9589.549805    450    1
  558.393005  9588.679688    450    1
  558.812988  9590.290039    450    1
  557.750977  9587.959961    450    1
  554.778992  9579.469727    450    1
  546.445984  9580.660156    450    1
  546.518005  9591.379883    450    1
  559.428833  9589.364258    450    1
  559.395996  9589.589844    450    1
  559.333984  9588.889648    450    1
  557.802979  9588.019531    450    1
  558.776001  9589.919922    450    1
  554.671021  9580.269531    450    1
  559.239990  9589.730469    450    1
  558.877014  9590.049805    450    1
  548.560974  9589.919922    450    1
  558.249023  9588.059570    450    1
  557.812988  9588.040039    450    1
  558.794983  9589.910156    450    1
  555.299011  9579.709961    450    1
  559.258972  9589.690430    450    1
  559.442017  9589.209961    450    1
  558.328857  9588.526367    450    1
  559.330017  9588.900391    450    1
  557.757996  9587.969727    450    1
  558.778992  9589.910156    450    1
  554.684021  9579.690430    450    1
  554.633972  9579.509766    450    1
  553.101990  9585.780273    450    1
  559.302979  9589.620117    450    1
  559.357971  9589.379883    450    1
  558.552002  9588.799805    450    1
  558.427002  9588.660156    450    1
  557.822998  9588.030273    450    1
  558.856018  9589.870117    450    1
  554.661987  9579.669922    450    1
  554.624023  9579.490234    450    1
  552.958008  9581.599609    450    1
  559.249023  9589.709961    450    1
  556.708008  9586.320312    450    1
  549.046021  9583.959961    450    1
  549.151978  9584.219727    450    1
  542.650024  9568.389648    450    1
  559.328979  9589.440430    450    1
  558.520996  9588.599609    450    1
  558.421997  9588.669922    450    1
  559.215027  9589.330078    450    1
  559.289978  9589.549805    450    1
  558.440002  9588.650391    450    1
  558.369019  9588.700195    450    1
  558.229004  9588.139648    450    1
  558.836975  9589.870117    450    1
  554.682983  9579.639648    450    1
  555.103027  9579.410156    450    1
  552.916992  9581.259766    450    1
  559.265991  9589.799805    450    1
  559.252991  9589.610352    450    1
  558.479004  9588.639648    450    1
  558.331970  9588.459961    450    1
  558.247986  9588.480469    450    1
  559.244019  9589.980469    450    1
  561.148987  9585.950195    450    1
  554.359009  9578.559570    450    1
  555.122009  9579.379883    450    1
  559.291016  9589.769531    450    1
  558.815002  9589.889648    450    1
  558.432007  9588.849609    450    1
  558.205994  9588.500000    450    1
  559.223022  9589.919922    450    1
  554.627014  9579.490234    450    1
  554.604004  9579.330078    450    1
  553.010986  9581.429688    450    1
  559.419006  9589.530273    450    1
  559.593018  9588.860352    450    1
  558.708008  9588.669922    450    1
  535.704834  9588.780273    450    1
  558.369507  9588.597656    450    1
  559.187012  9589.980469    450    1
  559.413025  9589.500000    450    1
  559.585999  9588.870117    450    1
  558.572021  9588.759766    450    1
  558.497009  9588.629883    450    1
  558.310669  9588.623047    450    1
  559.432983  9589.469727    450    1
  556.093994  9583.089844    450    1
  558.606018  9588.750000    450    1
  558.502991  9588.610352    450    1
  559.458984  9589.419922    450    1
  559.109985  9587.950195    450    1
  558.601990  9588.870117    450    1
  558.528015  9588.589844    450    1
  558.164001  9588.339844    450    1
  559.372986  9589.339844    450    1
  551.759705  9587.024414    450    1
  554.630981  9579.500000    450    1
  558.126343  9577.800781    450    1
  559.301025  9590.070312    450    1
  558.604980  9588.870117    450    1
  558.452026  9588.709961    450    1
  552.023010  9585.530273    450    1
  558.174011  9588.309570    450    1
  559.520996  9588.990234    450    1
  554.848999  9579.700195    450    1
  554.669983  9579.700195    450    1
  553.046997  9581.200195    450    1
  558.559021  9588.799805    450    1
  559.278992  9590.059570    450    1
  548.375000  9587.099609    450    1
  551.130981  9587.740234    450    1
  558.078003  9558.379883    450    1
  558.629028  9588.940430    450    1
  559.481995  9589.320312    450    1
  559.338013  9590.009766    450    1
  558.625000  9588.940430    450    1
  547.585205  9590.781250    450    1
  559.268005  9589.580078    450    1
  554.637024  9579.459961    450    1
  559.479980  9589.330078    450    1
  559.293030  9590.099609    450    1
  549.093994  9585.419922    450    1
  558.625977  9588.910156    450    1
  558.447998  9588.860352    450    1
  558.818970  9590.240234    450    1
  558.598022  9588.860352    450    1
  558.632996  9588.719727    450    1
  559.093994  9589.940430    450    1
  558.906982  9590.139648    450    1
  559.356018  9589.969727    450    1
  546.242004  9583.860352    450    1
  558.591003  9588.849609    450    1
  558.471985  9588.820312    450    1
  559.495972  9589.030273    450    1
  554.624023  9579.459961    450    1
  554.624023  9579.469727    450    1
  559.068970  9590.000000    450    1
  559.150024  9587.950195    450    1
  555.715027  9580.669922    450    1
  558.565979  9588.799805    450    1
  558.458008  9588.849609    450    1
  543.565002  9583.160156    450    1
  559.216003  9588.950195    450    1
  559.578979  9588.889648    450    1
  554.640015  9579.469727    450    1
  554.921021  9580.459961    450    1
  559.310608  9589.648438    450    1
  557.895020  9588.160156    450    1
  558.523987  9588.669922    450    1
  558.507019  9588.799805    450    1
  552.562988  9588.629883    450    1
  559.387024  9589.400391    450    1
  555.172974  9579.059570    450    1
  554.637024  9579.490234    450    1
  552.950989  9581.219727    450    1
  552.862976  9581.339844    450    1
  559.309143  9589.665039    450    1
  558.174988  9588.459961    450    1
  558.554993  9588.639648    450    1
  548.333008  9589.820312    450    1
  558.591980  9588.679688    450    1
  559.283997  9589.639648    450    1
  555.260986  9579.030273    450    1
  554.630981  9579.519531    450    1
  552.950989  9581.190430    450    1
  553.080017  9581.290039    450    1
  545.817017  9588.450195    450    1
  544.771973  9578.549805    450    1
  546.341003  9585.339844    450    1
  546.114014  9585.549805    450    1
  546.484009  9584.610352    450    1
  542.456970  9581.480469    450    1
  553.184021  9581.269531    450    1
  545.784973  9588.589844    450    1
  545.440979  9578.629883    450    1
  546.304993  9585.370117    450    1
  546.106018  9585.469727    450    1
  546.122009  9585.610352    450    1
  543.197998  9581.250000    450    1
  553.104980  9581.419922    450    1
  546.263977  9589.490234    450    1
  545.804993  9577.980469    450    1
  546.507996  9585.169922    450    1
  546.208984  9585.540039    450    1
  546.807983  9585.040039    450    1
  543.018982  9581.299805    450    1
  542.043030  9581.030273    450    1
  542.815979  9581.349609    450    1
  552.781006  9581.269531    450    1
  546.255981  9589.400391    450    1
  545.640015  9577.990234    450    1
  546.546021  9585.129883    450    1
  546.208984  9585.280273    450    1
  546.434998  9585.240234    450    1
  542.236023  9581.549805    450    1
  541.593994  9580.660156    450    1
  552.921997  9581.410156    450    1
  546.403992  9589.209961    450    1
  545.205994  9578.639648    450    1
  546.268005  9585.419922    450    1
  558.148987  9580.660156    450    1
  541.807983  9581.429688    450    1
  542.726990  9580.950195    450    1
  546.596008  9587.490234    450    1
  552.752991  9587.980469    450    1
  548.388000  9580.740234    450    1
  553.187012  9581.440430    450    1
  546.526978  9589.259766    450    1
  545.195007  9578.389648    450    1
  546.984009  9584.940430    450    1
  546.208984  9585.299805    450    1
  558.760986  9580.070312    450    1
  541.414978  9581.349609    450    1
  548.531006  9584.400391    450    1
  553.158020  9581.469727    450    1
  546.554016  9589.330078    450    1
  545.275024  9578.730469    450    1
  546.681030  9585.259766    450    1
  546.956970  9584.889648    450    1
  558.278992  9580.099609    450    1
  546.732971  9577.339844    450    1
  552.995972  9581.150391    450    1
  546.653015  9582.780273    450    1
  546.549988  9589.389648    450    1
  545.169983  9578.480469    450    1
  546.943970  9585.000000    450    1
  547.228027  9584.719727    450    1
  559.109009  9580.860352    450    1
  541.362976  9581.089844    450    1
  553.049988  9581.480469    450    1
  546.664978  9589.179688    450    1
  545.223022  9578.349609    450    1
  546.950012  9584.990234    450    1
  547.038025  9584.910156    450    1
  559.044006  9580.990234    450    1
  541.520020  9580.610352    450    1
  542.848999  9580.929688    450    1
  546.559021  9587.490234    450    1
  547.758972  9580.280273    450    1
  547.999023  9580.440430    450    1
  552.841003  9581.230469    450    1
  546.653015  9589.120117    450    1
  545.182007  9578.190430    450    1
  547.013977  9584.910156    450    1
  547.487000  9584.429688    450    1
  558.664978  9580.089844    450    1
  542.466003  9580.750000    450    1
  541.419983  9581.169922    450    1
  545.924011  9586.910156    450    1
  547.653015  9580.320312    450    1
  547.950989  9580.469727    450    1
  553.119019  9581.250000    450    1
  546.703003  9589.259766    450    1
  544.927002  9578.339844    450    1
  546.976990  9584.969727    450    1
  558.562012  9580.070312    450    1
  541.870972  9581.290039    450    1
  541.690002  9581.110352    450    1
  552.684021  9581.490234    450    1
  546.419983  9589.150391    450    1
  545.109985  9578.599609    450    1
  546.922974  9585.030273    450    1
  547.658997  9583.900391    450    1
  559.643982  9580.849609    450    1
  542.099976  9581.269531    450    1
  542.831970  9580.849609    450    1
  546.133972  9586.570312    450    1
  547.814026  9580.269531    450    1
  552.745972  9581.349609    450    1
  558.562805  9580.489258    450    1
  546.286987  9589.200195    450    1
  545.169983  9578.780273    450    1
  546.901978  9585.049805    450    1
  547.750000  9583.879883    450    1
  552.781006  9581.299805    450    1
  546.340027  9589.200195    450    1
  544.614014  9578.269531    450    1
  546.653015  9585.290039    450    1
  548.278015  9585.040039    450    1
  557.679016  9580.129883    450    1
  542.583984  9580.620117    450    1
  542.818970  9580.860352    450    1
  552.755981  9581.379883    450    1
  555.859985  9581.730469    450    1
  545.096985  9578.580078    450    1
  546.399536  9585.442383    450    1
  548.244019  9584.820312    450    1
  558.565979  9580.070312    450    1
  541.429016  9580.969727    450    1
  548.543030  9584.459961    450    1
  545.489014  9578.639648    450    1
  546.403015  9585.440430    450    1
  547.349976  9584.429688    450    1
  557.620972  9579.969727    450    1
  541.393982  9580.980469    450    1
  542.653015  9580.900391    450    1
  552.750977  9581.230469    450    1
  548.534973  9584.440430    450    1
  545.770020  9578.070312    450    1
  547.325989  9584.440430    450    1
  559.124023  9580.620117    450    1
  541.442017  9581.120117    450    1
  548.539001  9584.459961    450    1
  545.708008  9578.009766    450    1
  546.603027  9585.169922    450    1
  547.349976  9584.440430    450    1
  559.117004  9581.000000    450    1
  541.768982  9581.009766    450    1
  541.651001  9581.040039    450    1
  546.090027  9586.929688    450    1
  547.617981  9580.320312    450    1
  553.728027  9580.419922    450    1
  553.062012  9581.370117    450    1
  548.543030  9584.459961    450    1
  545.713013  9578.110352    450    1
  546.633972  9585.160156    450    1
  547.377014  9584.469727    450    1
  558.937012  9580.080078    450    1
  542.583984  9580.780273    450    1
  542.627014  9580.750000    450    1
  546.081970  9586.969727    450    1
  548.478027  9580.240234    450    1
  553.674988  9580.429688    450    1
  552.960022  9581.490234    450    1
  548.796021  9584.540039    450    1
  545.768982  9577.910156    450    1
  546.205994  9585.379883    450    1
  546.978027  9584.910156    450    1
  558.932983  9580.099609    450    1
  542.068970  9580.910156    450    1
  541.471985  9581.080078    450    1
  546.773010  9586.839844    450    1
  548.377014  9580.709961    450    1
  553.760010  9580.500000    450    1
  552.916992  9581.349609    450    1
  548.791992  9584.500000    450    1
  545.716980  9577.870117    450    1
  546.221008  9585.269531    450    1
  547.557251  9583.628906    450    1
  558.489014  9580.059570    450    1
  542.456970  9580.809570    450    1
  546.828003  9586.839844    450    1
  547.237976  9580.370117    450    1
  553.784973  9580.599609    450    1
  546.232971  9585.740234    450    1
  548.810974  9584.559570    450    1
  545.210022  9578.490234    450    1
  546.335022  9585.519531    450    1
  557.656006  9580.049805    450    1
  543.155029  9580.730469    450    1
  541.497986  9580.530273    450    1
  546.658997  9586.799805    450    1
  548.403992  9580.799805    450    1
  553.815002  9580.570312    450    1
  553.070984  9581.200195    450    1
  548.736023  9584.459961    450    1
  545.520020  9578.530273    450    1
  546.208984  9585.349609    450    1
  547.619995  9583.599609    450    1
  559.260010  9579.809570    450    1
  543.015015  9580.799805    450    1
  541.887024  9581.530273    450    1
  546.057007  9587.040039    450    1
  548.478027  9580.849609    450    1
  553.757996  9580.780273    450    1
  545.888977  9589.169922    450    1
  545.239990  9578.669922    450    1
  547.606018  9583.679688    450    1
  558.328979  9580.059570    450    1
  541.781982  9581.080078    450    1
  542.348022  9581.230469    450    1
  546.698975  9586.780273    450    1
  548.231018  9580.139648    450    1
  553.606995  9581.070312    450    1
  546.030029  9589.280273    450    1
  548.580017  9584.269531    450    1
  544.799988  9578.639648    450    1
  546.416016  9585.509766    450    1
  548.211975  9584.919922    450    1
  559.255981  9579.889648    450    1
  541.494019  9581.169922    450    1
  542.166016  9581.280273    450    1
  545.934998  9586.889648    450    1
  547.814026  9580.330078    450    1
  553.773987  9580.709961    450    1
  545.692993  9589.240234    450    1
  548.513000  9584.330078    450    1
  545.177002  9578.370117    450    1
  546.322021  9585.360352    450    1
  558.669006  9580.639648    450    1
  541.651001  9581.120117    450    1
  542.848999  9581.360352    450    1
  546.729004  9587.549805    450    1
  547.299011  9579.040039    450    1
  553.039978  9579.690430    450    1
  546.205994  9589.209961    450    1
  548.390015  9584.660156    450    1
  545.288025  9578.429688    450    1
  546.435974  9585.469727    450    1
  546.149231  9585.348633    450    1
  559.132019  9580.860352    450    1
  542.632019  9580.830078    450    1
  542.617981  9581.429688    450    1
  546.547974  9587.469727    450    1
  547.747009  9580.480469    450    1
  552.986023  9579.730469    450    1
  546.643005  9589.099609    450    1
  548.382019  9584.669922    450    1
  545.216980  9578.349609    450    1
  546.442017  9585.320312    450    1
  546.809998  9584.830078    450    1
  558.260010  9580.400391    450    1
  543.041016  9580.860352    450    1
  546.521973  9587.459961    450    1
  547.166016  9578.650391    450    1
  553.612000  9581.030273    450    1
  546.523987  9589.009766    450    1
  545.221008  9578.530273    450    1
  546.518005  9585.389648    450    1
  546.515015  9585.240234    450    1
  558.692017  9579.669922    450    1
  541.734009  9580.679688    450    1
  546.203979  9587.259766    450    1
  546.418030  9587.429688    450    1
  547.236023  9578.839844    450    1
  553.635986  9580.259766    450    1
  546.267029  9589.559570    450    1
  545.690979  9578.910156    450    1
  546.443970  9585.320312    450    1
  558.164978  9580.349609    450    1
  546.185974  9587.250000    450    1
  546.107971  9587.230469    450    1
  547.362000  9579.230469    450    1
  553.632019  9580.280273    450    1
  546.473022  9589.320312    450    1
  548.703003  9584.440430    450    1
  545.497986  9578.620117    450    1
  546.534973  9585.230469    450    1
  546.578979  9585.219727    450    1
  557.773987  9580.700195    450    1
  542.366028  9581.330078    450    1
  546.223022  9587.259766    450    1
  546.443970  9587.219727    450    1
  547.213013  9578.809570    450    1
  553.695007  9580.250000    450    1
  545.982971  9589.370117    450    1
  548.546021  9584.450195    450    1
  545.017029  9578.509766    450    1
  546.161011  9585.740234    450    1
  546.523987  9585.400391    450    1
  558.619019  9579.860352    450    1
  541.388977  9581.219727    450    1
  546.611023  9587.500000    450    1
  546.747009  9587.150391    450    1
  547.856995  9580.259766    450    1
  553.767029  9580.410156    450    1
  545.901001  9588.129883    450    1
  548.549988  9584.490234    450    1
  545.612976  9577.919922    450    1
  546.286987  9585.549805    450    1
  546.966003  9584.969727    450    1
  558.286987  9580.120117    450    1
  542.033997  9580.969727    450    1
  546.625000  9587.500000    450    1
  546.551025  9580.240234    450    1
  553.807983  9580.410156    450    1
  553.752991  9580.330078    450    1
  553.823975  9580.490234    450    1
  553.302429  9577.267578    450    1
  553.189758  9576.822266    450    1
  554.364990  9578.150391    450    1
  554.187012  9577.450195    450    1
  553.585571  9576.853516    450    1
  544.723999  9588.200195    450    1
  545.046997  9588.900391    450    1
  544.984009  9587.700195    450    1
  553.778992  9580.339844    450    1
  553.669983  9580.309570    450    1
  553.425903  9577.203125    450    1
  553.144104  9577.010742    450    1
  554.567017  9577.709961    450    1
  554.601013  9578.139648    450    1
  554.315979  9577.459961    450    1
  553.720337  9576.766602    450    1
  544.656006  9588.250000    450    1
  544.841003  9588.490234    450    1
  553.716980  9580.360352    450    1
  553.776978  9580.089844    450    1
  553.554688  9576.811523    450    1
  553.458130  9576.989258    450    1
  554.734985  9577.349609    450    1
  554.226990  9578.099609    450    1
  554.744995  9577.519531    450    1
  553.187378  9577.066406    450    1
  544.148010  9588.429688    450    1
  544.823975  9588.500000    450    1
  545.158020  9588.089844    450    1
  553.843018  9580.330078    450    1
  553.755005  9579.940430    450    1
  553.710388  9576.943359    450    1
  553.297058  9576.958984    450    1
  554.627014  9577.959961    450    1
  554.320984  9578.139648    450    1
  554.533997  9578.099609    450    1
  544.788025  9588.500000    450    1
  545.401978  9587.929688    450    1
  553.687012  9580.169922    450    1
  554.778015  9577.419922    450    1
  554.323975  9578.160156    450    1
  554.517029  9578.019531    450    1
  553.304138  9577.175781    450    1
  544.875000  9588.259766    450    1
  553.611023  9580.190430    450    1
  553.692139  9576.980469    450    1
  554.288025  9577.419922    450    1
  554.294983  9578.110352    450    1
  554.520020  9578.040039    450    1
  553.698181  9576.778320    450    1
  545.247986  9588.030273    450    1
  545.981018  9587.589844    450    1
  553.617004  9580.950195    450    1
  553.639709  9576.978516    450    1
  559.716431  9576.425781    450    1
  554.306030  9577.530273    450    1
  548.081970  9580.480469    450    1
  554.607971  9577.879883    450    1
  554.607971  9577.889648    450    1
  544.429016  9588.400391    450    1
  545.632996  9588.259766    450    1
  544.367004  9588.419922    450    1
  553.721985  9580.480469    450    1
  553.583984  9580.740234    450    1
  553.429871  9576.750000    450    1
  554.398987  9577.549805    450    1
  554.323975  9578.099609    450    1
  552.067017  9576.679688    450    1
  554.504028  9578.049805    450    1
  544.426025  9588.389648    450    1
  545.258972  9588.200195    450    1
  544.075012  9588.379883    450    1
  553.445007  9580.290039    450    1
  553.642029  9578.769531    450    1
  553.417725  9577.107422    450    1
  554.341003  9577.549805    450    1
  554.499023  9578.160156    450    1
  554.591003  9577.830078    450    1
  554.359985  9577.419922    450    1
  544.377014  9588.379883    450    1
  545.166016  9588.219727    450    1
  544.221985  9588.360352    450    1
  553.481995  9580.530273    450    1
  553.672974  9578.759766    450    1
  553.557373  9576.811523    450    1
  554.794006  9577.509766    450    1
  554.568970  9578.169922    450    1
  552.526978  9576.589844    450    1
  554.440002  9577.580078    450    1
  546.132996  9587.790039    450    1
  545.038025  9588.269531    450    1
  544.500000  9588.299805    450    1
  553.445007  9580.330078    450    1
  553.632019  9578.650391    450    1
  553.391541  9576.804688    450    1
  554.403015  9577.389648    450    1
  554.520996  9578.860352    450    1
  554.745972  9576.879883    450    1
  554.421997  9577.509766    450    1
  545.580017  9587.959961    450    1
  545.619995  9588.179688    450    1
  544.940979  9588.150391    450    1
  552.682007  9579.610352    450    1
  554.802979  9577.360352    450    1
  554.242981  9576.900391    450    1
  554.508972  9577.280273    450    1
  554.505981  9578.790039    450    1
  552.408020  9576.620117    450    1
  554.466003  9577.540039    450    1
  545.645020  9587.839844    450    1
  545.617004  9588.150391    450    1
  545.424988  9588.320312    450    1
  552.822021  9579.480469    450    1
  553.560059  9576.788086    450    1
  554.575989  9577.309570    450    1
  555.039001  9577.769531    450    1
  554.057434  9576.912109    450    1
  554.601013  9577.870117    450    1
  545.223022  9587.969727    450    1
  544.822998  9588.280273    450    1
  545.557007  9587.900391    450    1
  552.867981  9579.440430    450    1
  554.577026  9577.759766    450    1
  544.486023  9588.370117    450    1
  544.934998  9588.230469    450    1
  545.744019  9587.750000    450    1
  552.947021  9579.440430    450    1
  553.932983  9578.519531    450    1
  554.807007  9577.269531    450    1
  553.333130  9577.301758    450    1
  554.882996  9577.099609    450    1
  544.518982  9588.360352    450    1
  544.835999  9588.349609    450    1
  545.692017  9587.790039    450    1
  552.648010  9579.700195    450    1
  554.036987  9578.490234    450    1
  554.583984  9577.799805    450    1
  544.775024  9588.740234    450    1
  545.762024  9588.190430    450    1
  545.663025  9588.429688    450    1
  552.856995  9579.509766    450    1
  554.143005  9578.500000    450    1
  553.248291  9576.998047    450    1
  553.487610  9576.755859    450    1
  554.807007  9577.379883    450    1
  551.941101  9577.956055    450    1
  556.695984  9575.500000    450    1
  544.645996  9588.440430    450    1
  545.901001  9588.410156    450    1
  545.950012  9588.339844    450    1
  552.671021  9579.709961    450    1
  553.607422  9577.014648    450    1
  553.070679  9576.759766    450    1
  554.820007  9577.349609    450    1
  556.966003  9575.070312    450    1
  544.653015  9588.379883    450    1
  545.893982  9588.290039    450    1
  544.432007  9587.540039    450    1
  552.818970  9579.459961    450    1
  552.448975  9576.610352    450    1
  554.724976  9577.320312    450    1
  554.539978  9578.169922    450    1
  556.541016  9575.610352    450    1
  544.601013  9588.290039    450    1
  545.890991  9588.230469    450    1
  544.804016  9588.179688    450    1
  553.300720  9577.319336    450    1
  552.445007  9579.320312    450    1
  553.708008  9579.940430    450    1
  553.278320  9577.021484    450    1
  554.882996  9577.120117    450    1
  554.663025  9577.330078    450    1
  553.945984  9577.589844    450    1
  554.210999  9578.160156    450    1
  556.943970  9574.969727    450    1
  544.515015  9588.030273    450    1
  545.890991  9588.240234    450    1
  544.893982  9588.179688    450    1
  552.895020  9579.410156    450    1
  553.425842  9576.750000    450    1
  555.798889  9574.674805    450    1
  554.591003  9577.799805    450    1
  555.125977  9578.049805    450    1
  554.625000  9577.959961    450    1
  556.669983  9575.690430    450    1
  545.807983  9588.860352    450    1
  544.773010  9588.290039    450    1
  545.778015  9588.759766    450    1
  552.849976  9579.419922    450    1
  554.896729  9581.615234    450    1
  553.286621  9577.071289    450    1
  554.958984  9577.040039    450    1
  554.918030  9577.459961    450    1
  555.164001  9578.030273    450    1
  553.246155  9577.313477    450    1
  556.528992  9575.700195    450    1
  545.807983  9588.839844    450    1
  545.494019  9588.089844    450    1
  545.234985  9588.150391    450    1
  552.651978  9579.610352    450    1
  553.169556  9577.206055    450    1
  553.077026  9576.728516    450    1
  554.530029  9577.870117    450    1
  552.682678  9581.185547    450    1
  556.789001  9574.599609    450    1
  545.781982  9588.769531    450    1
  545.465027  9588.089844    450    1
  544.489014  9587.839844    450    1
  552.181030  9579.879883    450    1
  553.246216  9577.077148    450    1
  553.339050  9577.069336    450    1
  554.422974  9578.009766    450    1
  545.757996  9587.980469    450    1
  545.401001  9588.169922    450    1
  544.627014  9588.309570    450    1
  553.703003  9580.400391    450    1
  553.294678  9577.319336    450    1
  554.739990  9576.759766    450    1
  555.145020  9579.309570    450    1
  554.562988  9578.099609    450    1
  545.942993  9588.360352    450    1
  545.960999  9588.360352    450    1
  545.101013  9587.320312    450    1
  544.645996  9588.419922    450    1
  553.304749  9577.268555    450    1
  553.242188  9577.077148    450    1
  554.923950  9576.649414    450    1
  554.354980  9578.019531    450    1
  553.215454  9576.790039    450    1
  545.630005  9588.240234    450    1
  545.937988  9587.959961    450    1
  545.146973  9587.360352    450    1
  544.692993  9588.490234    450    1
  553.786011  9580.150391    450    1
  553.278320  9577.244141    450    1
  553.184387  9577.077148    450    1
  552.465027  9576.610352    450    1
  555.077026  9576.669922    450    1
  554.380005  9576.929688    450    1
  545.249023  9588.129883    450    1
  545.158997  9588.530273    450    1
  545.116028  9587.429688    450    1
  544.695007  9588.509766    450    1
  553.674988  9580.009766    450    1
  552.523010  9576.589844    450    1
  555.224976  9579.129883    450    1
  545.617004  9588.120117    450    1
  545.276001  9588.280273    450    1
  545.088989  9587.500000    450    1
  544.768005  9588.530273    450    1
  553.619995  9581.110352    450    1
  553.272949  9577.192383    450    1
  553.144104  9577.032227    450    1
  552.103027  9576.669922    450    1
  553.227295  9577.069336    450    1
  555.226990  9579.120117    450    1
  553.169373  9577.064453    450    1
  545.286011  9588.349609    450    1
  545.398987  9588.240234    450    1
  544.927979  9588.040039    450    1
  553.083008  9579.599609    450    1
  553.270447  9577.121094    450    1
  553.138733  9576.811523    450    1
  554.588989  9577.820312    450    1
  555.145020  9579.299805    450    1
  553.222290  9577.062500    450    1
  545.174011  9588.309570    450    1
  545.052979  9587.580078    450    1
  545.013977  9588.200195    450    1
  553.656982  9580.669922    450    1
  553.286621  9577.296875    450    1
  553.092896  9577.036133    450    1
  553.257019  9584.530273    450    1
  554.648010  9578.070312    450    1
  554.900024  9577.259766    450    1
  553.553162  9576.968750    450    1
  544.981018  9588.150391    450    1
  548.148987  9587.690430    450    1
  545.041992  9587.599609    450    1
  545.429993  9588.089844    450    1
  553.633972  9580.679688    450    1
  553.308777  9577.167969    450    1
  553.299744  9577.032227    450    1
  555.109924  9577.465820    450    1
  554.362976  9578.110352    450    1
  554.926025  9577.370117    450    1
  544.872009  9588.179688    450    1
  544.854004  9588.169922    450    1
  545.023987  9587.639648    450    1
  545.393982  9588.099609    450    1
  553.786987  9580.490234    450    1
  553.201843  9577.003906    450    1
  554.611023  9577.820312    450    1
  554.364990  9578.160156    450    1
  554.812012  9577.299805    450    1
  544.565002  9588.179688    450    1
  544.880981  9588.469727    450    1
  545.017029  9587.700195    450    1
  545.007996  9588.299805    450    1
  545.541016  9588.209961    450    1
  543.489990  9581.160156    450    1
  544.783997  9577.719727    450    1
  546.926025  9578.660156    450    1
  546.304016  9586.290039    450    1
  546.651978  9581.200195    450    1
  543.898010  9585.179688    450    1
  544.296997  9584.900391    450    1
  544.249023  9584.309570    450    1
  544.991028  9588.440430    450    1
  543.721008  9581.089844    450    1
  545.208984  9577.519531    450    1
  545.096985  9575.759766    450    1
  548.728455  9578.415039    450    1
  546.293030  9586.349609    450    1
  545.846008  9580.700195    450    1
  544.070984  9585.389648    450    1
  544.111023  9584.099609    450    1
  544.232971  9584.219727    450    1
  544.502014  9587.519531    450    1
  543.857971  9581.030273    450    1
  545.390015  9577.400391    450    1
  548.981140  9578.257812    450    1
  546.336975  9586.570312    450    1
  545.973022  9580.839844    450    1
  544.132019  9585.120117    450    1
  544.369995  9585.030273    450    1
  544.242004  9583.940430    450    1
  545.823975  9587.589844    450    1
  543.408020  9581.240234    450    1
  545.359985  9577.490234    450    1
  546.921021  9575.589844    450    1
  548.950989  9578.019531    450    1
  546.127014  9586.599609    450    1
  546.750000  9580.980469    450    1
  544.117981  9585.160156    450    1
  544.539001  9584.969727    450    1
  544.228027  9583.769531    450    1
  544.205017  9579.370117    450    1
  545.164978  9587.349609    450    1
  542.867004  9581.150391    450    1
  545.479004  9577.530273    450    1
  546.609009  9575.429688    450    1
  546.081970  9586.870117    450    1
  545.784973  9580.019531    450    1
  544.124023  9585.190430    450    1
  544.091003  9585.059570    450    1
  544.401978  9583.889648    450    1
  544.684998  9579.870117    450    1
  544.848022  9588.019531    450    1
  542.815002  9580.980469    450    1
  544.341003  9577.730469    450    1
  547.758423  9575.049805    450    1
  546.838989  9587.120117    450    1
  545.760010  9580.780273    450    1
  543.929016  9585.000000    450    1
  544.054993  9584.690430    450    1
  544.362976  9583.759766    450    1
  543.228027  9578.379883    450    1
  545.049011  9587.580078    450    1
  543.312988  9581.120117    450    1
  544.987976  9577.429688    450    1
  547.104980  9575.559570    450    1
  546.515015  9587.259766    450    1
  544.549988  9585.230469    450    1
  543.918030  9584.830078    450    1
  544.163025  9584.179688    450    1
  544.458984  9584.309570    450    1
  543.419006  9578.559570    450    1
  544.445007  9584.209961    450    1
  545.153992  9587.339844    450    1
  543.557007  9580.709961    450    1
  544.663025  9577.959961    450    1
  547.124146  9575.294922    450    1
  546.731995  9587.030273    450    1
  544.606018  9585.230469    450    1
  543.869995  9585.110352    450    1
  544.374023  9584.660156    450    1
  544.741028  9579.940430    450    1
  545.286011  9587.339844    450    1
  543.354004  9580.769531    450    1
  544.703003  9578.040039    450    1
  546.966492  9575.312500    450    1
  546.632996  9586.780273    450    1
  546.857971  9586.969727    450    1
  544.268982  9585.429688    450    1
  543.958008  9585.110352    450    1
  544.362976  9584.490234    450    1
  544.526978  9584.589844    450    1
  544.778442  9579.636719    450    1
  545.437988  9587.410156    450    1
  543.075989  9582.360352    450    1
  544.674011  9577.959961    450    1
  548.690002  9578.139648    450    1
  546.953979  9587.429688    450    1
  546.695007  9587.250000    450    1
  544.306030  9585.559570    450    1
  544.370911  9584.165039    450    1
  544.284973  9584.179688    450    1
  544.536987  9584.750000    450    1
  544.526978  9579.580078    450    1
  545.559998  9587.490234    450    1
  542.552979  9580.820312    450    1
  544.851013  9577.509766    450    1
  548.757019  9578.250000    450    1
  546.864990  9587.230469    450    1
  546.921021  9587.219727    450    1
  544.272034  9585.510742    450    1
  544.270996  9584.080078    450    1
  544.322998  9583.929688    450    1
  543.546021  9578.809570    450    1
  544.802979  9588.269531    450    1
  543.031982  9582.219727    450    1
  544.588989  9578.169922    450    1
  548.908997  9577.780273    450    1
  546.887024  9587.089844    450    1
  546.684021  9586.980469    450    1
  544.374023  9585.740234    450    1
  543.851013  9584.929688    450    1
  544.270996  9584.049805    450    1
  544.463989  9584.599609    450    1
  544.729004  9579.679688    450    1
  543.482971  9581.070312    450    1
  545.182983  9577.639648    450    1
  548.958984  9578.059570    450    1
  547.043030  9587.410156    450    1
  546.395996  9587.360352    450    1
  544.419983  9585.610352    450    1
  543.892029  9584.830078    450    1
  544.239014  9584.030273    450    1
  544.786011  9588.290039    450    1
  544.343994  9579.280273    450    1
  545.731995  9588.190430    450    1
  543.002014  9581.110352    450    1
  544.869019  9577.269531    450    1
  546.437012  9587.290039    450    1
  546.455017  9587.360352    450    1
  544.424011  9584.444336    450    1
  544.026001  9585.000000    450    1
  544.145996  9584.709961    450    1
  544.331970  9584.759766    450    1
  544.411011  9579.250000    450    1
  544.890015  9587.950195    450    1
  542.710022  9580.780273    450    1
  545.135010  9577.559570    450    1
  546.330017  9587.280273    450    1
  546.304016  9587.269531    450    1
  544.747009  9584.769531    450    1
  544.041992  9585.110352    450    1
  544.143005  9584.820312    450    1
  544.335022  9584.790039    450    1
  545.106995  9588.169922    450    1
  542.835999  9581.049805    450    1
  544.953979  9577.299805    450    1
  546.547974  9587.370117    450    1
  547.197998  9587.610352    450    1
  544.359985  9585.679688    450    1
  543.942993  9585.110352    450    1
  544.228638  9584.702148    450    1
  544.265015  9584.379883    450    1
  545.033997  9588.200195    450    1
  542.809998  9580.969727    450    1
  545.109009  9577.410156    450    1
  546.643982  9587.370117    450    1
  546.890991  9587.469727    450    1
  544.338013  9585.679688    450    1
  543.935974  9585.040039    450    1
  543.947021  9584.459961    450    1
  544.255981  9584.469727    450    1
  545.705994  9587.580078    450    1
  542.828003  9581.080078    450    1
  545.390015  9577.690430    450    1
  548.558167  9578.512695    450    1
  546.388977  9587.240234    450    1
  546.750977  9586.790039    450    1
  544.377014  9585.610352    450    1
  544.148010  9585.250000    450    1
  544.533997  9584.139648    450    1
  544.192017  9584.049805    450    1
  545.698975  9587.519531    450    1
  543.263977  9580.969727    450    1
  544.877014  9577.580078    450    1
  548.594788  9578.492188    450    1
  546.418030  9587.089844    450    1
  546.875977  9586.849609    450    1
  544.330994  9585.730469    450    1
  544.109985  9585.120117    450    1
  544.515991  9584.059570    450    1
  544.219971  9584.089844    450    1
  544.778442  9579.633789    450    1
  545.737976  9587.570312    450    1
  543.335022  9580.980469    450    1
  546.814026  9587.200195    450    1
  546.987000  9586.860352    450    1
  544.401978  9585.719727    450    1
  544.039001  9585.169922    450    1
  544.526978  9584.110352    450    1
  544.242004  9583.919922    450    1
  543.603027  9578.490234    450    1
  545.737976  9587.660156    450    1
  543.103027  9581.009766    450    1
  544.237976  9577.629883    450    1
  546.692017  9587.169922    450    1
  546.781006  9587.809570    450    1
  544.351990  9585.639648    450    1
  544.093018  9585.389648    450    1
  544.505005  9584.120117    450    1
  544.231018  9583.900391    450    1
  544.507996  9579.549805    450    1
  544.802979  9585.730469    450    1
  543.369995  9581.049805    450    1
  544.674011  9578.290039    450    1
  546.731995  9587.389648    450    1
  546.879028  9581.639648    450    1
  544.218994  9585.481445    450    1
  544.060974  9585.309570    450    1
  544.473022  9583.900391    450    1
  544.197998  9584.120117    450    1
  545.390991  9579.620117    450    1
  544.796021  9585.759766    450    1
  543.338013  9581.200195    450    1
  544.567017  9577.599609    450    1
  548.653992  9577.610352    450    1
  546.757996  9587.230469    450    1
  545.200012  9580.410156    450    1
  543.900024  9584.740234    450    1
  544.054993  9585.160156    450    1
  544.466003  9583.879883    450    1
  544.205017  9584.209961    450    1
  544.437012  9577.179688    450    1
  542.260986  9581.219727    450    1
  545.336975  9575.799805    450    1
  549.129028  9578.559570    450    1
  546.596008  9587.230469    450    1
  545.955017  9580.209961    450    1
  543.885010  9584.690430    450    1
  544.086975  9585.349609    450    1
  544.479980  9583.870117    450    1
  544.344971  9584.099609    450    1
  544.414978  9579.309570    450    1
  545.000977  9577.769531    450    1
  544.869019  9577.860352    450    1
  546.547974  9587.230469    450    1
  545.903992  9580.320312    450    1
  544.122009  9584.910156    450    1
  544.067993  9585.360352    450    1
  544.445007  9583.780273    450    1
  544.291016  9583.790039    450    1
  545.026001  9577.599609    450    1
  545.013000  9577.790039    450    1
  548.473999  9578.469727    450    1
  547.135010  9587.599609    450    1
  545.802979  9580.690430    450    1
  543.971985  9584.929688    450    1
  543.872986  9585.129883    450    1
  544.291992  9583.870117    450    1
  544.359009  9584.040039    450    1
  544.560974  9579.240234    450    1
  544.250977  9577.599609    450    1
  545.416016  9577.419922    450    1
  548.445984  9578.419922    450    1
  547.116028  9587.660156    450    1
  545.896973  9580.480469    450    1
  544.369995  9585.530273    450    1
  543.645996  9584.519531    450    1
  544.526978  9579.030273    450    1
  545.132996  9577.129883    450    1
  544.651001  9577.549805    450    1
  548.434998  9578.370117    450    1
  546.481018  9587.500000    450    1
  545.961975  9580.309570    450    1
  544.031982  9584.120117    450    1
  543.640991  9584.519531    450    1
  544.320007  9584.349609    450    1
  543.854004  9584.349609    450    1
  544.552979  9579.049805    450    1
  544.783020  9577.559570    450    1
  544.814026  9578.019531    450    1
  546.036011  9575.830078    450    1
  548.416016  9578.320312    450    1
  546.526001  9587.120117    450    1
  545.991028  9580.700195    450    1
  544.518005  9585.230469    450    1
  543.669983  9584.490234    450    1
  543.783997  9584.419922    450    1
  543.926025  9584.240234    450    1
  544.552979  9579.049805    450    1
  543.372986  9581.070312    450    1
  545.065002  9577.730469    450    1
  546.497986  9575.299805    450    1
  548.385010  9578.320312    450    1
  546.718018  9587.099609    450    1
  545.568970  9580.629883    450    1
  544.565979  9585.509766    450    1
  543.677979  9584.459961    450    1
  544.330994  9583.719727    450    1
  543.687988  9584.419922    450    1
  544.489990  9579.070312    450    1
  542.705994  9580.690430    450    1
  544.721985  9577.589844    450    1
  548.452026  9578.389648    450    1
  546.325989  9586.620117    450    1
  545.518005  9580.570312    450    1
  544.166016  9583.919922    450    1
  543.669983  9584.429688    450    1
  544.486023  9579.219727    450    1
  541.603027  9581.009766    450    1
  545.138977  9577.780273    450    1
  546.854980  9575.419922    450    1
  546.500000  9586.660156    450    1
  546.291016  9581.009766    450    1
  544.601990  9585.509766    450    1
  544.159973  9583.900391    450    1
  544.229980  9584.209961    450    1
  543.604980  9584.389648    450    1
  544.661987  9579.410156    450    1
  544.880005  9577.679688    450    1
  546.754028  9575.440430    450    1
  548.765686  9578.399414    450    1
  546.322021  9586.269531    450    1
  546.124023  9580.969727    450    1
  543.940002  9585.219727    450    1
  544.169006  9583.969727    450    1
  544.236023  9584.250000    450    1
  543.614014  9584.370117    450    1
  543.721985  9578.990234    450    1
  543.625000  9579.049805    450    1
  545.854980  9580.750000    450    1
  559.908997  9588.240234    450    1
  547.643311  9588.248047    450    1
  547.663025  9590.099609    450    1
  548.216003  9589.870117    450    1
  546.132996  9578.669922    450    1
  546.361023  9576.580078    450    1
  547.916992  9579.190430    450    1
  543.763000  9579.070312    450    1
  545.658997  9580.809570    450    1
  559.088013  9588.990234    450    1
  558.218018  9588.110352    450    1
  548.372009  9589.660156    450    1
  548.159973  9590.309570    450    1
  548.182983  9590.370117    450    1
  546.005005  9579.110352    450    1
  547.682983  9578.879883    450    1
  547.677002  9578.660156    450    1
  545.734985  9580.629883    450    1
  559.681763  9588.170898    450    1
  552.174011  9588.820312    450    1
  558.588989  9587.730469    450    1
  548.166992  9590.339844    450    1
  543.598999  9579.070312    450    1
  545.922974  9580.040039    450    1
  543.989990  9547.080078    450    1
  560.331970  9587.080078    450    1
  558.395996  9587.790039    450    1
  548.072021  9590.599609    450    1
  548.179993  9590.059570    450    1
  543.520020  9578.820312    450    1
  545.698975  9580.709961    450    1
  560.164978  9586.599609    450    1
  558.104980  9587.919922    450    1
  546.616028  9580.969727    450    1
  548.218994  9590.040039    450    1
  547.695007  9578.440430    450    1
  547.802002  9579.000000    450    1
  543.455994  9578.900391    450    1
  559.757996  9587.809570    450    1
  552.799988  9588.089844    450    1
  557.616028  9588.330078    450    1
  548.802979  9590.209961    450    1
  548.320984  9589.969727    450    1
  543.437988  9578.929688    450    1
  546.778015  9581.070312    450    1
  559.338989  9587.870117    450    1
  557.583008  9588.339844    450    1
  550.809570  9589.067383    450    1
  548.114990  9590.320312    450    1
  546.677002  9577.179688    450    1
  545.862976  9579.089844    450    1
  543.422974  9578.929688    450    1
  545.651978  9580.709961    450    1
  559.815186  9588.234375    450    1
  558.252991  9587.820312    450    1
  549.387024  9590.110352    450    1
  548.122986  9590.339844    450    1
  545.956970  9579.169922    450    1
  546.698975  9581.389648    450    1
  559.094971  9588.969727    450    1
  558.260010  9587.809570    450    1
  548.325073  9585.633789    450    1
  546.127014  9578.900391    450    1
  545.013977  9578.679688    450    1
  543.744019  9578.969727    450    1
  546.341003  9580.929688    450    1
  559.583008  9588.419922    450    1
  558.440979  9587.969727    450    1
  548.346008  9590.530273    450    1
  548.411011  9590.490234    450    1
  544.721985  9579.469727    450    1
  546.276001  9580.889648    450    1
  559.749023  9587.160156    450    1
  558.536011  9587.910156    450    1
  548.382019  9590.339844    450    1
  548.398987  9590.200195    450    1
  546.221008  9578.950195    450    1
  548.656982  9577.110352    450    1
  552.262024  9588.450195    450    1
  546.651001  9577.589844    450    1
  545.922974  9580.379883    450    1
  559.731018  9587.160156    450    1
  558.155029  9587.910156    450    1
  548.370972  9589.900391    450    1
  546.161987  9578.990234    450    1
  548.685974  9577.160156    450    1
  552.219971  9588.459961    450    1
  544.617004  9579.209961    450    1
  545.843018  9580.620117    450    1
  559.580994  9587.469727    450    1
  558.156982  9588.049805    450    1
  548.276001  9590.410156    450    1
  535.700012  9588.799805    450    1
  548.369019  9589.919922    450    1
  545.958984  9579.169922    450    1
  545.885986  9580.389648    450    1
  559.435974  9588.480469    450    1
  558.232971  9588.009766    450    1
  548.122986  9590.330078    450    1
  549.062988  9590.040039    450    1
  547.161987  9578.290039    450    1
  544.106995  9578.889648    450    1
  546.294006  9581.089844    450    1
  559.731018  9587.980469    450    1
  545.158997  9584.690430    450    1
  558.193970  9588.040039    450    1
  548.125000  9590.349609    450    1
  549.229004  9589.860352    450    1
  543.987976  9578.709961    450    1
  546.395020  9580.790039    450    1
  558.422974  9587.209961    450    1
  558.258972  9588.679688    450    1
  548.125000  9590.370117    450    1
  548.633972  9590.370117    450    1
  547.012024  9577.500000    450    1
  547.047119  9577.672852    450    1
  546.442017  9581.019531    450    1
  557.846985  9588.089844    450    1
  549.533997  9589.879883    450    1
  549.059021  9590.230469    450    1
  547.226990  9577.120117    450    1
  545.932007  9576.860352    450    1
  548.093994  9578.040039    450    1
  547.685974  9578.349609    450    1
  543.489990  9579.000000    450    1
  546.252014  9581.209961    450    1
  557.606995  9587.750000    450    1
  547.940002  9590.139648    450    1
  548.955994  9590.030273    450    1
  546.156982  9577.299805    450    1
  548.801025  9578.139648    450    1
  555.093994  9579.450195    450    1
  553.614990  9585.089844    450    1
  546.825012  9581.669922    450    1
  559.689026  9587.440430    450    1
  557.901978  9588.169922    450    1
  547.890991  9590.049805    450    1
  548.664001  9589.349609    450    1
  546.453003  9576.639648    450    1
  545.822998  9584.339844    450    1
  545.924011  9576.830078    450    1
  543.758972  9578.969727    450    1
  546.807007  9581.690430    450    1
  558.729980  9587.549805    450    1
  557.979004  9588.490234    450    1
  547.916992  9590.400391    450    1
  547.851013  9589.740234    450    1
  543.651001  9578.959961    450    1
  545.997986  9580.129883    450    1
  558.065979  9588.139648    450    1
  547.893982  9590.019531    450    1
  546.382996  9576.429688    450    1
  545.885986  9579.269531    450    1
  543.554016  9579.040039    450    1
  547.124023  9581.620117    450    1
  557.875000  9588.209961    450    1
  547.653015  9590.230469    450    1
  549.094971  9589.959961    450    1
  546.440979  9576.589844    450    1
  546.072998  9579.150391    450    1
  543.523987  9578.959961    450    1
  545.770996  9579.889648    450    1
  546.140015  9580.559570    450    1
  559.758972  9588.339844    450    1
  557.763000  9588.259766    450    1
  547.679016  9590.219727    450    1
  548.109009  9589.769531    450    1
  546.461975  9576.559570    450    1
  546.218994  9579.040039    450    1
  548.773010  9577.200195    450    1
  543.486023  9578.740234    450    1
  557.802979  9587.320312    450    1
  548.348999  9589.959961    450    1
  548.541992  9589.910156    450    1
  543.172974  9581.269531    450    1
  547.799011  9590.089844    450    1
  543.273010  9578.950195    450    1
  560.088013  9587.639648    450    1
  559.794006  9587.059570    450    1
  548.862976  9589.830078    450    1
  547.705383  9589.700195    450    1
  547.643005  9589.790039    450    1
  546.940002  9577.549805    450    1
  546.182007  9579.070312    450    1
  544.190002  9578.780273    450    1
  559.445007  9587.660156    450    1
  558.666992  9587.150391    450    1
  548.405029  9590.000000    450    1
  547.765991  9590.049805    450    1
  547.916992  9590.049805    450    1
  546.844971  9578.740234    450    1
  546.218994  9579.040039    450    1
  548.781006  9577.080078    450    1
  544.159973  9578.809570    450    1
  560.382019  9586.969727    450    1
  554.486023  9578.040039    450    1
  558.195984  9587.900391    450    1
  549.039978  9589.959961    450    1
  547.851013  9590.299805    450    1
  547.573975  9589.629883    450    1
  543.385010  9578.830078    450    1
  560.137024  9587.400391    450    1
  557.749023  9588.269531    450    1
  549.216003  9589.929688    450    1
  547.539001  9589.740234    450    1
  559.857971  9588.330078    450    1
  557.890015  9588.400391    450    1
  548.807983  9590.070312    450    1
  547.627014  9590.000000    450    1
  546.583984  9589.719727    450    1
  547.687988  9589.589844    450    1
  546.028992  9579.089844    450    1
  543.343994  9578.870117    450    1
  560.030029  9588.049805    450    1
  558.020020  9587.959961    450    1
  549.179993  9589.870117    450    1
  547.684998  9590.160156    450    1
  549.059021  9589.969727    450    1
  546.442566  9578.854492    450    1
  546.734009  9581.190430    450    1
  560.062012  9588.009766    450    1
  557.885986  9588.049805    450    1
  548.843994  9590.129883    450    1
  546.843994  9581.879883    450    1
  560.068970  9587.959961    450    1
  546.864990  9581.750000    450    1
  560.119995  9587.900391    450    1
  549.091980  9590.120117    450    1
  547.676025  9590.139648    450    1
  547.818970  9590.200195    450    1
  545.252991  9579.280273    450    1
  547.268982  9577.089844    450    1
  548.763000  9577.139648    450    1
  552.219971  9584.339844    450    1
  557.656982  9586.389648    450    1
  552.431030  9585.370117    450    1
  552.770996  9585.139648    450    1
  552.335999  9584.320312    450    1
  552.421021  9585.370117    450    1
  552.961975  9585.450195    450    1
  555.966980  9588.009766    450    1
  555.926025  9587.559570    450    1
  548.473999  9579.269531    450    1
  546.703003  9582.349609    450    1
  552.820007  9576.259766    450    1
  544.752014  9584.690430    450    1
  546.971985  9577.519531    450    1
  551.958984  9585.910156    450    1
  552.304016  9584.830078    450    1
  555.955994  9588.000000    450    1
  555.268982  9587.910156    450    1
  556.607971  9587.250000    450    1
  548.523987  9579.209961    450    1
  545.685974  9579.219727    450    1
  547.625000  9578.740234    450    1
  552.090027  9585.969727    450    1
  552.921021  9585.730469    450    1
  555.973999  9588.030273    450    1
  555.937988  9588.009766    450    1
  556.737000  9587.339844    450    1
  552.593994  9586.219727    450    1
  545.767029  9580.549805    450    1
  545.810974  9580.419922    450    1
  548.710999  9579.139648    450    1
  547.046021  9577.469727    450    1
  552.340027  9584.269531    450    1
  552.443970  9585.040039    450    1
  555.963013  9588.040039    450    1
  556.771973  9587.230469    450    1
  556.538025  9587.589844    450    1
  552.340027  9584.259766    450    1
  552.260010  9585.419922    450    1
  555.153015  9588.330078    450    1
  556.697998  9587.570312    450    1
  556.697998  9588.049805    450    1
  548.578979  9579.240234    450    1
  552.289001  9584.980469    450    1
  552.171021  9585.570312    450    1
  555.859985  9588.049805    450    1
  556.533020  9588.059570    450    1
  556.456970  9587.519531    450    1
  548.479004  9578.309570    450    1
  551.911987  9584.589844    450    1
  552.585999  9586.009766    450    1
  556.416992  9588.209961    450    1
  556.653992  9587.809570    450    1
  556.752991  9587.469727    450    1
  545.684021  9579.212891    450    1
  545.184998  9584.540039    450    1
  548.711975  9578.250000    450    1
  552.494995  9585.240234    450    1
  552.736023  9585.690430    450    1
  555.762024  9588.209961    450    1
  556.513977  9587.469727    450    1
  556.281006  9588.190430    450    1
  555.491028  9574.089844    450    1
  548.820007  9578.219727    450    1
  548.833984  9579.190430    450    1
  551.918030  9584.519531    450    1
  552.619019  9586.040039    450    1
  555.818970  9588.160156    450    1
  556.622009  9587.429688    450    1
  552.877014  9588.750000    450    1
  548.635986  9578.280273    450    1
  548.862976  9578.190430    450    1
  551.559998  9584.790039    450    1
  551.838989  9586.209961    450    1
  555.289001  9587.879883    450    1
  556.573975  9588.059570    450    1
  556.697998  9588.049805    450    1
  548.737976  9577.139648    450    1
  548.934021  9578.190430    450    1
  551.997009  9584.139648    450    1
  551.817993  9586.070312    450    1
  555.986023  9588.139648    450    1
  556.534973  9587.929688    450    1
  555.302979  9587.709961    450    1
  546.486023  9576.629883    450    1
  546.403992  9576.490234    450    1
  548.523987  9578.360352    450    1
  552.445984  9585.360352    450    1
  553.008972  9586.019531    450    1
  556.109985  9588.139648    450    1
  555.341003  9587.820312    450    1
  555.278015  9587.639648    450    1
  546.541016  9576.889648    450    1
  547.745972  9578.799805    450    1
  552.242981  9584.839844    450    1
  553.008972  9586.000000    450    1
  554.265015  9588.780273    450    1
  547.695007  9578.679688    450    1
  552.869019  9586.059570    450    1
  552.669006  9586.370117    450    1
  553.955017  9587.990234    450    1
  556.385010  9580.320312    450    1
  556.197021  9587.230469    450    1
  555.265015  9587.900391    450    1
  547.796997  9578.980469    450    1
  552.594971  9585.990234    450    1
  552.629028  9585.150391    450    1
  552.562988  9574.990234    450    1
  556.648010  9587.549805    450    1
  555.301025  9587.700195    450    1
  546.408020  9576.509766    450    1
  547.244995  9578.759766    450    1
  545.080017  9588.589844    450    1
  552.645996  9585.540039    450    1
  552.148987  9585.299805    450    1
  555.263000  9587.900391    450    1
  548.721985  9579.179688    450    1
  555.536011  9580.320312    450    1
  552.455994  9586.059570    450    1
  552.218994  9585.349609    450    1
  554.668030  9587.860352    450    1
  555.836975  9588.049805    450    1
  552.885986  9575.709961    450    1
  546.640015  9576.620117    450    1
  548.768982  9579.219727    450    1
  555.106995  9581.019531    450    1
  552.528992  9585.500000    450    1
  553.203003  9584.940430    450    1
  554.517029  9588.330078    450    1
  544.578003  9577.700195    450    1
  551.762024  9582.910156    450    1
  556.771973  9587.209961    450    1
  548.869995  9578.290039    450    1
  546.835999  9580.540039    450    1
  552.479980  9585.480469    450    1
  552.661987  9586.290039    450    1
  554.534973  9588.519531    450    1
  556.710022  9587.330078    450    1
  546.351318  9585.666992    450    1
  548.713013  9577.099609    450    1
  546.145020  9578.669922    450    1
  544.729980  9584.330078    450    1
  548.875000  9578.259766    450    1
  546.659973  9583.469727    450    1
  552.372986  9585.769531    450    1
  551.815979  9586.059570    450    1
  554.554993  9588.540039    450    1
  556.677002  9587.290039    450    1
  547.599976  9578.900391    450    1
  548.591003  9578.410156    450    1
  545.973999  9584.790039    450    1
  552.216003  9586.040039    450    1
  551.835999  9586.219727    450    1
  556.249023  9586.900391    450    1
  555.268982  9587.610352    450    1
  547.242981  9577.980469    450    1
  547.802979  9579.240234    450    1
  546.086975  9579.129883    450    1
  548.530029  9578.410156    450    1
  542.408020  9583.030273    450    1
  552.497986  9586.219727    450    1
  551.918030  9586.219727    450    1
  554.052979  9587.900391    450    1
  555.958984  9587.299805    450    1
  548.591980  9578.240234    450    1
  548.328979  9577.790039    450    1
  546.020020  9579.169922    450    1
  546.881714  9577.762695    450    1
  545.242981  9584.320312    450    1
  546.757996  9577.330078    450    1
  552.437012  9585.360352    450    1
  551.896973  9586.129883    450    1
  554.166016  9588.190430    450    1
  555.919983  9587.700195    450    1
  547.419006  9578.490234    450    1
  546.203979  9579.070312    450    1
  547.677002  9577.959961    450    1
  549.585022  9581.549805    450    1
  552.502014  9584.879883    450    1
  552.955017  9585.599609    450    1
  555.922974  9587.709961    450    1
  548.879028  9578.129883    450    1
  547.580994  9578.759766    450    1
  545.898987  9576.879883    450    1
  546.583984  9581.669922    450    1
  552.570007  9585.950195    450    1
  553.008972  9586.009766    450    1
  554.127014  9588.070312    450    1
  556.708008  9587.349609    450    1
  546.057007  9588.679688    450    1
  553.030029  9585.919922    450    1
  552.031982  9586.219727    450    1
  556.731995  9587.219727    450    1
  554.350342  9583.732422    450    1
  546.122009  9588.040039    450    1
  552.854004  9585.540039    450    1
  552.213013  9585.330078    450    1
  555.213013  9587.740234    450    1
  554.828979  9588.269531    450    1
  548.830994  9579.259766    450    1
  546.929016  9577.559570    450    1
  545.580994  9579.459961    450    1
  547.008972  9578.610352    450    1
  548.809021  9577.179688    450    1
  550.073975  9580.830078    450    1
  552.460999  9584.799805    450    1
  545.010986  9588.209961    450    1
  552.576965  9584.281250    450    1
  556.895996  9578.919922    450    1
  554.844971  9587.650391    450    1
  548.734009  9577.200195    450    1
  558.429993  9582.639648    450    1
  552.443970  9585.179688    450    1
  552.307007  9585.719727    450    1
  556.742981  9587.709961    450    1
  554.797974  9588.269531    450    1
  547.208984  9578.419922    450    1
  547.348999  9577.030273    450    1
  548.570984  9577.070312    450    1
  551.754028  9585.959961    450    1
  552.614014  9586.040039    450    1
  552.575989  9586.339844    450    1
  556.419983  9587.330078    450    1
  555.929993  9587.719727    450    1
  547.661011  9578.580078    450    1
  547.198975  9577.129883    450    1
  546.906982  9577.834961    450    1
  553.190002  9585.009766    450    1
  552.625977  9585.839844    450    1
  552.312988  9586.070312    450    1
  546.765991  9579.740234    450    1
  555.374023  9587.969727    450    1
  556.335999  9587.459961    450    1
  548.906006  9578.190430    450    1
  548.754028  9577.089844    450    1
  545.163025  9584.370117    450    1
  544.976013  9585.110352    450    1
  555.684021  9573.940430    450    1
  555.578003  9573.809570    450    1
  549.575012  9583.780273    450    1
  549.275269  9583.540039    450    1
  544.609985  9584.849609    450    1
  544.596985  9584.650391    450    1
  545.021973  9585.290039    450    1
  555.445007  9574.030273    450    1
  555.315979  9573.459961    450    1
  549.591003  9583.639648    450    1
  550.128967  9583.500000    450    1
  543.651001  9584.509766    450    1
  544.812988  9585.389648    450    1
  544.828003  9585.129883    450    1
  550.127991  9583.490234    450    1
  555.622009  9573.410156    450    1
  549.267029  9583.889648    450    1
  549.776978  9583.480469    450    1
  543.869019  9585.030273    450    1
  544.684021  9584.690430    450    1
  544.616028  9584.679688    450    1
  555.911011  9574.120117    450    1
  548.885010  9589.759766    450    1
  555.479004  9573.459961    450    1
  549.547974  9583.700195    450    1
  551.523010  9585.860352    450    1
  544.577026  9584.889648    450    1
  544.630981  9584.719727    450    1
  555.778992  9573.950195    450    1
  549.289978  9583.870117    450    1
  543.828003  9584.879883    450    1
  551.823975  9585.900391    450    1
  544.052002  9585.209961    450    1
  542.650024  9568.389648    450    1
  544.846985  9585.320312    450    1
  544.627014  9584.660156    450    1
  555.570984  9574.059570    450    1
  555.484985  9573.299805    450    1
  541.789001  9581.000000    450    1
  549.119019  9583.860352    450    1
  543.950989  9584.700195    450    1
  544.054993  9585.240234    450    1
  544.374023  9584.400391    450    1
  544.783020  9584.870117    450    1
  544.710999  9585.269531    450    1
  555.775024  9574.030273    450    1
  555.635010  9573.839844    450    1
  550.237976  9584.950195    450    1
  544.158020  9585.320312    450    1
  544.065002  9585.360352    450    1
  544.031982  9584.450195    450    1
  544.893005  9584.969727    450    1
  544.669006  9585.049805    450    1
  555.570984  9574.059570    450    1
  555.681030  9574.059570    450    1
  550.122986  9584.000000    450    1
  544.104980  9585.089844    450    1
  544.802002  9584.269531    450    1
  546.830017  9587.120117    450    1
  544.794006  9584.320312    450    1
  544.698975  9585.089844    450    1
  555.432007  9573.889648    450    1
  555.848022  9573.889648    450    1
  549.742981  9583.610352    450    1
  546.337402  9587.058594    450    1
  544.590027  9585.209961    450    1
  543.929016  9585.000000    450    1
  544.802002  9584.339844    450    1
  544.698975  9585.120117    450    1
  555.630981  9573.530273    450    1
  555.429993  9574.200195    450    1
  549.078979  9584.110352    450    1
  544.173828  9585.433594    450    1
  544.036011  9585.080078    450    1
  543.630005  9584.379883    450    1
  544.812988  9584.419922    450    1
  544.948975  9584.790039    450    1
  555.396973  9573.620117    450    1
  547.752991  9576.360352    450    1
  555.689026  9573.919922    450    1
  545.017029  9584.379883    450    1
  544.960999  9584.790039    450    1
  555.419006  9573.790039    450    1
  549.015991  9583.950195    450    1
  544.348999  9585.530273    450    1
  544.599976  9584.830078    450    1
  543.656006  9584.349609    450    1
  556.367004  9587.230469    450    1
  544.945007  9584.589844    450    1
  544.289978  9585.389648    450    1
  555.434998  9573.809570    450    1
  549.335022  9584.830078    450    1
  548.968994  9583.860352    450    1
  544.309021  9585.410156    450    1
  544.309998  9584.650391    450    1
  545.690002  9584.089844    450    1
  544.677002  9585.610352    450    1
  555.637024  9574.070312    450    1
  550.008972  9584.099609    450    1
  549.145996  9584.209961    450    1
  544.036011  9585.139648    450    1
  544.307007  9584.629883    450    1
  543.677002  9584.360352    450    1
  544.893982  9584.370117    450    1
  544.594055  9585.566406    450    1
  555.671021  9573.809570    450    1
  550.018005  9583.530273    450    1
  548.943970  9583.889648    450    1
  544.127991  9584.919922    450    1
  544.283997  9584.540039    450    1
  544.091003  9580.540039    450    1
  545.379028  9584.250000    450    1
  544.281982  9585.389648    450    1
  555.661987  9574.040039    450    1
  550.872986  9583.549805    450    1
  549.572998  9584.650391    450    1
  544.284973  9584.879883    450    1
  544.369995  9584.969727    450    1
  549.653992  9583.469727    450    1
  550.698975  9583.919922    450    1
  544.135010  9584.929688    450    1
  544.896973  9585.309570    450    1
  544.643188  9585.479492    450    1
  555.747009  9573.389648    450    1
  549.789001  9584.009766    450    1
  550.432007  9584.000000    450    1
  543.848999  9584.599609    450    1
  544.624023  9585.360352    450    1
  544.715027  9585.290039    450    1
  555.648987  9573.440430    450    1
  549.708008  9584.309570    450    1
  550.856018  9583.209961    450    1
  544.281006  9585.589844    450    1
  544.367004  9584.219727    450    1
  542.650024  9568.389648    450    1
  544.593018  9585.349609    450    1
  544.187012  9585.410156    450    1
  555.486023  9573.209961    450    1
  550.137024  9583.889648    450    1
  549.288025  9583.480469    450    1
  544.703003  9585.339844    450    1
  544.820984  9585.599609    450    1
  556.543030  9575.620117    450    1
  550.185974  9584.940430    450    1
  549.127014  9583.719727    450    1
  544.398987  9585.700195    450    1
  544.513000  9584.480469    450    1
  543.896973  9584.290039    450    1
  552.737000  9588.169922    450    1
  544.877991  9585.360352    450    1
  556.606018  9575.570312    450    1
  549.950989  9584.059570    450    1
  549.744995  9583.799805    450    1
  544.296021  9585.559570    450    1
  544.419983  9584.070312    450    1
  543.940002  9584.209961    450    1
  543.921021  9584.419922    450    1
  544.775024  9585.129883    450    1
  545.302979  9584.290039    450    1
  545.072021  9584.849609    450    1
  544.809021  9584.980469    450    1
  555.038025  9573.469727    450    1
  549.960022  9584.049805    450    1
  549.513977  9583.969727    450    1
  544.273987  9583.969727    450    1
  544.344971  9583.679688    450    1
  543.875977  9584.360352    450    1
  544.338013  9585.169922    450    1
  544.718018  9584.860352    450    1
  555.838989  9573.400391    450    1
  549.831970  9584.209961    450    1
  549.265015  9583.200195    450    1
  550.367981  9584.969727    450    1
  544.288025  9584.099609    450    1
  544.096008  9584.549805    450    1
  544.273010  9583.660156    450    1
  544.627014  9585.280273    450    1
  544.775024  9585.099609    450    1
  555.763000  9573.110352    450    1
  549.890015  9584.190430    450    1
  550.203003  9583.940430    450    1
  544.291992  9584.230469    450    1
  544.153015  9584.250000    450    1
  544.223999  9584.190430    450    1
  544.643005  9585.259766    450    1
  556.744019  9576.129883    450    1
  555.533020  9573.400391    450    1
  544.567017  9584.910156    450    1
  556.747009  9576.120117    450    1
  555.799988  9573.190430    450    1
  549.969971  9584.040039    450    1
  549.987000  9583.690430    450    1
  539.179993  9566.070312    450    1
  544.317017  9584.349609    450    1
  544.294006  9584.879883    450    1
  544.942017  9585.150391    450    1
  556.760010  9576.169922    450    1
  555.533020  9573.490234    450    1
  550.064026  9584.169922    450    1
  550.067993  9583.370117    450    1
  544.166016  9584.150391    450    1
  544.885010  9585.179688    450    1
  556.763000  9576.129883    450    1
  555.716003  9573.719727    450    1
  550.185974  9584.139648    450    1
  549.956970  9584.190430    450    1
  544.057007  9584.230469    450    1
  543.806030  9584.740234    450    1
  544.216980  9583.809570    450    1
  544.817017  9585.200195    450    1
  556.757019  9576.129883    450    1
  555.715027  9573.120117    450    1
  549.611023  9584.259766    450    1
  549.745972  9584.190430    450    1
  544.447998  9585.009766    450    1
  556.666016  9585.559570    450    1
  544.945984  9585.360352    450    1
  555.715027  9573.070312    450    1
  550.205994  9584.389648    450    1
  549.075989  9590.040039    450    1
  549.507996  9583.839844    450    1
  544.132019  9584.129883    450    1
  545.184998  9585.269531    450    1
  549.601990  9583.200195    450    1
  555.044006  9573.480469    450    1
  550.687012  9583.809570    450    1
  549.763977  9583.669922    450    1
  544.159973  9583.940430    450    1
  544.479980  9583.940430    450    1
  545.062988  9585.400391    450    1
  555.822021  9573.910156    450    1
  556.060974  9573.570312    450    1
  549.411011  9583.889648    450    1
  549.466980  9583.450195    450    1
  545.379028  9584.250000    450    1
  546.377991  9589.230469    450    1
  554.070984  9583.459961    450    1
  547.547974  9590.080078    450    1
  545.953979  9590.690430    450    1
  546.059998  9591.480469    450    1
  545.440002  9584.209961    450    1
  544.552002  9585.519531    450    1
  546.539978  9589.940430    450    1
  547.666992  9590.410156    450    1
  546.062012  9591.009766    450    1
  545.523010  9584.169922    450    1
  544.729980  9585.610352    450    1
  546.671997  9589.730469    450    1
  547.476990  9590.299805    450    1
  546.185974  9591.110352    450    1
  545.781006  9591.450195    450    1
  541.969971  9578.290039    450    1
  544.851013  9584.339844    450    1
  544.971985  9585.410156    450    1
  546.031006  9589.610352    450    1
  547.383972  9590.830078    450    1
  555.419983  9578.730469    450    1
  546.125977  9591.480469    450    1
  545.708984  9584.099609    450    1
  544.968018  9585.410156    450    1
  545.708984  9590.759766    450    1
  547.369019  9590.809570    450    1
  546.101990  9591.459961    450    1
  545.778015  9591.410156    450    1
  545.291992  9584.599609    450    1
  544.862000  9585.339844    450    1
  546.588013  9589.629883    450    1
  547.090027  9590.570312    450    1
  546.172974  9591.459961    450    1
  545.775024  9591.419922    450    1
  544.874023  9585.019531    450    1
  544.960999  9585.419922    450    1
  546.687012  9590.000000    450    1
  544.768005  9584.780273    450    1
  544.794006  9585.250000    450    1
  546.193970  9590.429688    450    1
  546.984009  9590.389648    450    1
  546.301025  9591.299805    450    1
  545.762024  9591.599609    450    1
  544.593018  9584.629883    450    1
  544.778992  9585.240234    450    1
  546.257019  9590.389648    450    1
  547.072021  9590.570312    450    1
  546.448975  9591.349609    450    1
  545.747009  9591.620117    450    1
  545.130005  9584.419922    450    1
  553.931030  9587.320312    450    1
  544.965027  9584.780273    450    1
  546.232971  9590.089844    450    1
  547.080017  9590.559570    450    1
  546.312012  9591.339844    450    1
  545.755005  9591.610352    450    1
  545.143982  9584.429688    450    1
  544.960999  9584.759766    450    1
  545.437012  9589.990234    450    1
  547.025024  9590.790039    450    1
  546.474976  9591.250000    450    1
  545.775024  9591.370117    450    1
  545.153992  9584.440430    450    1
  544.706970  9585.129883    450    1
  546.994995  9590.700195    450    1
  547.023010  9590.889648    450    1
  549.963013  9581.469727    450    1
  544.783020  9584.849609    450    1
  544.664978  9584.910156    450    1
  546.786987  9590.580078    450    1
  546.633972  9591.219727    450    1
  545.781006  9591.389648    450    1
  544.828003  9585.080078    450    1
  547.416992  9579.389648    450    1
  544.706970  9584.790039    450    1
  546.721985  9590.750000    450    1
  547.007019  9590.919922    450    1
  546.544983  9591.080078    450    1
  545.629028  9591.059570    450    1
  545.021973  9585.360352    450    1
  544.802002  9585.599609    450    1
  546.677002  9590.660156    450    1
  547.271973  9590.870117    450    1
  546.513000  9591.089844    450    1
  545.616028  9591.049805    450    1
  545.036987  9585.349609    450    1
  546.859009  9591.040039    450    1
  547.612976  9590.740234    450    1
  546.505005  9591.309570    450    1
  545.750000  9591.250000    450    1
  544.984009  9585.070312    450    1
  546.758972  9590.900391    450    1
  547.210022  9590.900391    450    1
  546.820007  9591.250000    450    1
  545.070984  9585.200195    450    1
  546.817993  9590.950195    450    1
  546.687012  9591.360352    450    1
  556.168030  9586.750000    450    1
  545.713013  9591.200195    450    1
  542.604980  9577.870117    450    1
  545.052002  9585.080078    450    1
  552.215027  9588.780273    450    1
  546.692017  9590.129883    450    1
  554.606018  9588.400391    450    1
  547.559021  9590.290039    450    1
  546.465027  9590.969727    450    1
  544.931030  9585.209961    450    1
  546.348999  9589.879883    450    1
  546.755981  9590.299805    450    1
  547.400024  9589.759766    450    1
  546.616028  9590.780273    450    1
  545.601013  9591.040039    450    1
  544.919006  9585.240234    450    1
  545.418030  9589.990234    450    1
  546.833008  9590.459961    450    1
  547.393982  9590.750000    450    1
  546.784973  9590.830078    450    1
  545.640991  9591.080078    450    1
  544.919006  9585.200195    450    1
  545.380005  9590.000000    450    1
  547.346985  9590.839844    450    1
  546.596008  9590.679688    450    1
  544.489014  9588.290039    450    1
  544.244019  9585.259766    450    1
  546.375000  9589.690430    450    1
  546.866028  9590.549805    450    1
  547.112000  9590.849609    450    1
  546.765991  9591.259766    450    1
  545.750000  9591.280273    450    1
  544.945984  9585.150391    450    1
  546.492004  9589.769531    450    1
  546.903015  9590.639648    450    1
  547.013000  9590.919922    450    1
  546.742981  9591.209961    450    1
  545.789978  9591.250000    450    1
  544.226013  9585.280273    450    1
  546.431030  9589.669922    450    1
  546.926025  9590.719727    450    1
  559.242554  9589.890625    450    1
  556.117004  9575.929688    450    1
  552.797974  9587.719727    450    1
  546.849976  9590.769531    450    1
  544.570007  9585.262695    450    1
  546.388000  9589.320312    450    1
  546.931030  9590.480469    450    1
  547.325012  9590.849609    450    1
  545.351990  9584.730469    450    1
  542.650024  9568.389648    450    1
  547.229980  9590.820312    450    1
  546.716003  9591.379883    450    1
  545.520020  9590.849609    450    1
  542.622986  9577.870117    450    1
  545.348022  9584.719727    450    1
  545.487976  9589.530273    450    1
  547.401978  9590.320312    450    1
  545.773010  9590.769531    450    1
  545.476013  9590.820312    450    1
  541.955017  9578.490234    450    1
  545.969971  9584.370117    450    1
  545.586975  9589.190430    450    1
  546.306030  9590.759766    450    1
  546.103027  9591.349609    450    1
  544.684021  9585.330078    450    1
  546.374023  9589.629883    450    1
  547.494995  9590.780273    450    1
  546.783997  9590.219727    450    1
  546.067017  9591.530273    450    1
  545.783997  9591.469727    450    1
  544.616028  9584.679688    450    1
  545.229004  9590.049805    450    1
  547.276978  9590.870117    450    1
  545.831970  9590.780273    450    1
  542.554016  9578.019531    450    1
  553.143982  9584.799805    450    1
  544.729980  9585.379883    450    1
  546.208984  9589.700195    450    1
  547.411011  9590.790039    450    1
  545.934021  9591.040039    450    1
  546.085999  9591.120117    450    1
  542.668030  9577.980469    450    1
  544.530029  9585.530273    450    1
  546.145020  9589.639648    450    1
  547.513977  9589.990234    450    1
  554.357971  9584.400391    450    1
  545.767029  9590.820312    450    1
  546.172974  9591.139648    450    1
  553.547974  9585.959961    450    1
  541.885010  9578.349609    450    1
  546.315979  9591.370117    450    1
  546.718018  9590.290039    450    1
  549.796021  9587.389648    450    1
  549.416016  9588.040039    450    1
  549.809021  9589.679688    450    1
  549.075989  9589.940430    450    1
  541.143311  9579.317383    450    1
  546.476013  9590.969727    450    1
  545.671997  9589.110352    450    1
  549.237976  9587.269531    450    1
  549.517029  9587.480469    450    1
  541.090454  9579.123047    450    1
  546.328979  9590.580078    450    1
  546.767029  9590.450195    450    1
  548.491028  9587.139648    450    1
  549.658997  9587.870117    450    1
  550.377991  9589.540039    450    1
  549.333984  9589.870117    450    1
  548.940979  9590.099609    450    1
  549.630005  9590.000000    450    1
  553.637024  9584.820312    450    1
  554.171997  9584.620117    450    1
  541.833008  9578.410156    450    1
  546.531982  9590.629883    450    1
  546.531006  9589.839844    450    1
  549.015991  9587.230469    450    1
  549.979004  9587.799805    450    1
  550.044006  9589.570312    450    1
  546.689026  9590.839844    450    1
  546.482971  9590.360352    450    1
  542.679993  9577.900391    450    1
  546.892029  9590.780273    450    1
  549.966980  9587.589844    450    1
  548.976013  9589.799805    450    1
  542.390991  9578.129883    450    1
  546.559021  9590.679688    450    1
  548.216980  9589.450195    450    1
  545.851990  9589.580078    450    1
  549.359985  9587.309570    450    1
  549.802002  9587.389648    450    1
  550.226013  9589.540039    450    1
  543.065979  9578.200195    450    1
  547.946899  9590.606445    450    1
  553.400024  9584.769531    450    1
  545.870972  9589.580078    450    1
  549.499023  9587.500000    450    1
  543.026001  9578.150391    450    1
  546.518005  9591.360352    450    1
  545.880005  9589.580078    450    1
  548.284973  9587.730469    450    1
  549.622986  9587.769531    450    1
  550.124023  9589.750000    450    1
  549.778992  9589.750000    450    1
  549.135010  9590.019531    450    1
  553.380981  9584.769531    450    1
  542.487000  9577.959961    450    1
  546.440979  9591.179688    450    1
  545.872986  9589.620117    450    1
  548.114014  9587.690430    450    1
  542.593994  9577.919922    450    1
  546.387024  9591.120117    450    1
  545.500000  9589.910156    450    1
  548.510986  9588.070312    450    1
  549.328003  9587.940430    450    1
  550.155029  9589.709961    450    1
  553.476990  9584.740234    450    1
  546.388977  9591.309570    450    1
  546.137024  9589.709961    450    1
  548.510986  9588.070312    450    1
  549.510986  9587.459961    450    1
  549.726990  9589.750000    450    1
  546.124023  9591.459961    450    1
  553.528015  9584.660156    450    1
  556.794983  9581.179688    450    1
  542.416016  9577.910156    450    1
  546.096008  9590.849609    450    1
  545.585022  9589.639648    450    1
  549.338013  9585.349609    450    1
  549.992004  9589.820312    450    1
  549.260986  9589.889648    450    1
  545.971008  9590.730469    450    1
  546.171021  9589.700195    450    1
  549.395020  9585.910156    450    1
  549.676025  9587.660156    450    1
  549.924988  9589.830078    450    1
  549.458984  9589.839844    450    1
  545.188232  9581.667969    450    1
  545.971008  9590.669922    450    1
  545.458984  9590.339844    450    1
  549.497009  9585.419922    450    1
  549.697998  9587.730469    450    1
  549.844971  9589.849609    450    1
  548.648010  9590.120117    450    1
  546.168030  9575.589844    450    1
  554.036987  9584.549805    450    1
  556.104980  9576.400391    450    1
  551.817993  9587.900391    450    1
  542.596985  9578.110352    450    1
  546.369995  9590.690430    450    1
  545.887024  9589.459961    450    1
  549.440002  9585.599609    450    1
  549.706970  9587.290039    450    1
  549.825012  9589.860352    450    1
  548.617004  9590.129883    450    1
  542.489990  9578.139648    450    1
  545.744019  9590.769531    450    1
  556.939026  9576.849609    450    1
  549.335022  9585.809570    450    1
  542.468018  9578.150391    450    1
  545.958984  9590.660156    450    1
  546.301025  9589.669922    450    1
  548.921021  9587.610352    450    1
  549.671021  9587.959961    450    1
  548.737000  9585.120117    450    1
  541.763000  9578.549805    450    1
  547.216003  9590.910156    450    1
  546.836975  9590.190430    450    1
  549.700989  9587.309570    450    1
  549.283997  9585.750000    450    1
  549.737976  9589.910156    450    1
  542.002991  9578.269531    450    1
  547.002991  9590.849609    450    1
  547.364014  9590.059570    450    1
  558.981018  9589.559570    450    1
  549.856018  9587.540039    450    1
  550.620972  9586.250000    450    1
  550.200012  9589.700195    450    1
  542.335022  9578.179688    450    1
  546.018005  9588.179688    450    1
  547.085022  9590.839844    450    1
  547.304993  9589.730469    450    1
  549.823975  9587.530273    450    1
  553.348999  9586.740234    450    1
  549.401001  9585.730469    450    1
  543.158997  9578.290039    450    1
  547.013000  9590.769531    450    1
  547.414978  9589.799805    450    1
  549.668030  9587.849609    450    1
  545.565002  9580.660156    450    1
  542.114014  9578.240234    450    1
  547.426025  9589.839844    450    1
  547.453003  9589.839844    450    1
  542.338013  9582.160156    450    1
  542.479980  9578.049805    450    1
  547.437988  9589.790039    450    1
  556.846985  9576.730469    450    1
  549.520020  9587.290039    450    1
  548.273010  9587.629883    450    1
  545.585022  9591.009766    450    1
  559.081970  9580.030273    450    1
  550.986023  9581.219727    450    1
  553.033081  9574.863281    450    1
  550.177002  9583.990234    450    1
  559.005005  9586.000000    450    1
  547.559021  9590.240234    450    1
  545.565002  9590.889648    450    1
  546.690979  9590.370117    450    1
  547.320007  9590.259766    450    1
  545.843994  9591.190430    450    1
  547.215027  9590.900391    450    1
  549.534973  9587.580078    450    1
  549.987976  9589.740234    450    1
  549.484009  9589.990234    450    1
  555.262024  9575.299805    450    1
  546.062012  9591.599609    450    1
  546.979980  9590.599609    450    1
  547.185974  9590.030273    450    1
  549.987976  9587.679688    450    1
  549.528992  9589.910156    450    1
  550.369019  9587.230469    450    1
  549.239014  9589.839844    450    1
  545.932983  9591.190430    450    1
  546.640015  9590.650391    450    1
  548.697998  9588.059570    450    1
  549.697998  9587.559570    450    1
  549.452026  9589.929688    450    1
  549.629028  9589.730469    450    1
  553.278992  9584.629883    450    1
  549.093994  9590.209961    450    1
  546.208984  9591.339844    450    1
  546.669983  9590.610352    450    1
  549.888977  9587.400391    450    1
  549.612976  9587.910156    450    1
  549.903992  9589.650391    450    1
  549.601013  9589.730469    450    1
  549.138977  9590.190430    450    1
  549.294983  9590.129883    450    1
  546.286011  9591.280273    450    1
  546.900024  9591.139648    450    1
  553.403992  9587.440430    450    1
  556.116028  9576.040039    450    1
  552.171997  9586.330078    450    1
  545.234985  9577.559570    450    1
  546.726990  9591.179688    450    1
  546.820984  9590.580078    450    1
  549.901001  9587.410156    450    1
  548.765015  9587.780273    450    1
  549.715027  9589.700195    450    1
  549.101990  9589.870117    450    1
  549.315979  9590.120117    450    1
  549.145996  9590.000000    450    1
  550.083984  9589.370117    450    1
  551.734009  9582.919922    450    1
  546.293030  9582.230469    450    1
  549.364990  9589.969727    450    1
  556.320984  9586.089844    450    1
  550.223022  9589.330078    450    1
  546.112976  9582.290039    450    1
  545.249023  9581.559570    450    1
  545.434021  9581.620117    450    1
  546.669006  9582.150391    450    1
  545.859009  9582.179688    450    1
  549.604980  9589.879883    450    1
  549.526978  9589.450195    450    1
  546.078003  9582.309570    450    1
  551.684021  9583.290039    450    1
  545.400024  9581.540039    450    1
  545.468018  9581.610352    450    1
  546.130981  9582.459961    450    1
  545.879028  9582.200195    450    1
  549.643005  9589.860352    450    1
  549.510010  9589.349609    450    1
  545.987976  9582.320312    450    1
  545.793030  9581.480469    450    1
  545.447021  9583.809570    450    1
  545.354004  9581.690430    450    1
  544.729980  9582.410156    450    1
  549.059021  9590.049805    450    1
  549.560974  9589.580078    450    1
  546.270996  9582.230469    450    1
  545.581970  9581.889648    450    1
  545.325989  9581.610352    450    1
  546.036987  9582.209961    450    1
  544.706970  9582.419922    450    1
  546.182007  9581.849609    450    1
  545.854980  9580.309570    450    1
  549.072998  9590.110352    450    1
  547.768982  9588.280273    450    1
  549.973022  9589.480469    450    1
  557.788025  9579.179688    450    1
  546.052979  9582.299805    450    1
  544.114014  9588.400391    450    1
  545.685974  9581.700195    450    1
  545.471985  9581.509766    450    1
  545.583984  9584.400391    450    1
  549.254028  9590.049805    450    1
  549.848022  9589.509766    450    1
  544.544983  9582.469727    450    1
  545.978027  9581.610352    450    1
  545.614990  9581.980469    450    1
  546.268005  9582.169922    450    1
  549.289001  9590.030273    450    1
  549.879028  9589.500000    450    1
  545.843018  9582.469727    450    1
  545.909973  9581.620117    450    1
  546.375977  9581.820312    450    1
  545.622009  9582.589844    450    1
  544.681030  9582.419922    450    1
  546.151978  9581.849609    450    1
  545.395996  9582.089844    450    1
  549.234985  9589.339844    450    1
  558.078003  9558.379883    450    1
  546.007019  9582.599609    450    1
  545.916992  9581.610352    450    1
  548.984985  9589.629883    450    1
  555.357971  9575.330078    450    1
  546.034973  9582.790039    450    1
  545.260010  9581.790039    450    1
  546.244019  9581.570312    450    1
  548.898987  9589.540039    450    1
  546.077026  9582.719727    450    1
  545.294983  9581.830078    450    1
  546.611023  9581.660156    450    1
  546.021973  9582.259766    450    1
  550.719971  9587.129883    450    1
  549.312988  9589.919922    450    1
  548.994995  9589.549805    450    1
  546.174011  9582.589844    450    1
  545.745972  9581.730469    450    1
  546.122009  9581.379883    450    1
  546.166016  9582.120117    450    1
  551.396973  9587.099609    450    1
  549.461975  9589.900391    450    1
  549.161011  9589.519531    450    1
  546.031006  9582.719727    450    1
  545.809998  9581.679688    450    1
  545.554993  9580.860352    450    1
  549.500977  9589.730469    450    1
  556.395996  9588.179688    450    1
  549.190002  9589.309570    450    1
  546.143982  9582.589844    450    1
  546.015991  9581.629883    450    1
  545.494995  9580.799805    450    1
  546.166016  9581.980469    450    1
  545.153015  9582.419922    450    1
  549.567017  9589.860352    450    1
  549.116028  9589.320312    450    1
  546.117004  9582.620117    450    1
  545.854004  9582.570312    450    1
  545.685974  9580.250000    450    1
  545.370972  9583.370117    450    1
  545.273987  9582.299805    450    1
  558.223999  9588.309570    450    1
  549.312988  9589.959961    450    1
  548.924011  9589.250000    450    1
  546.617004  9582.540039    450    1
  545.844971  9582.580078    450    1
  549.177979  9590.129883    450    1
  550.013000  9581.169922    450    1
  559.174011  9585.480469    450    1
  553.914001  9586.009766    450    1
  549.049988  9589.360352    450    1
  548.335022  9586.980469    450    1
  550.549011  9586.709961    450    1
  549.731018  9589.959961    450    1
  548.726013  9588.929688    450    1
  548.087708  9574.968750    450    1
  556.559998  9584.589844    450    1
  546.200989  9582.400391    450    1
  544.830017  9582.459961    450    1
  549.692017  9589.549805    450    1
  549.177979  9589.059570    450    1
  546.453979  9582.650391    450    1
  552.434998  9575.870117    450    1
  545.643005  9581.959961    450    1
  542.650024  9568.389648    450    1
  549.437012  9589.490234    450    1
  548.916992  9589.139648    450    1
  546.801025  9582.089844    450    1
  545.812988  9582.679688    450    1
  545.695007  9582.290039    450    1
  547.586975  9589.629883    450    1
  546.698975  9582.660156    450    1
  544.958008  9582.629883    450    1
  545.590027  9581.879883    450    1
  549.783020  9589.519531    450    1
  549.780029  9588.849609    450    1
  546.650024  9582.179688    450    1
  545.117004  9582.599609    450    1
  545.585999  9581.879883    450    1
  551.840027  9577.459961    450    1
  549.591980  9589.570312    450    1
  549.015991  9589.160156    450    1
  546.177002  9582.269531    450    1
  545.543030  9582.620117    450    1
  545.721985  9582.419922    450    1
  545.335022  9582.269531    450    1
  544.388000  9582.190430    450    1
  544.612976  9582.129883    450    1
  544.793030  9582.389648    450    1
  548.437988  9589.929688    450    1
  549.244019  9588.830078    450    1
  535.748718  9588.780273    450    1
  535.748718  9588.789062    450    1
  546.385010  9582.129883    450    1
  545.322021  9582.530273    450    1
  545.755005  9581.139648    450    1
  545.698975  9582.280273    450    1
  545.849976  9581.950195    450    1
  549.515015  9589.509766    450    1
  548.961975  9588.860352    450    1
  542.890015  9583.650391    450    1
  547.023010  9583.200195    450    1
  545.450012  9582.540039    450    1
  548.818970  9589.860352    450    1
  557.429993  9583.620117    450    1
  548.825012  9588.769531    450    1
  546.179993  9582.610352    450    1
  545.468994  9582.549805    450    1
  545.713989  9582.379883    450    1
  549.695984  9589.519531    450    1
  549.286011  9588.780273    450    1
  545.200012  9582.610352    450    1
  544.841980  9582.580078    450    1
  549.622986  9589.530273    450    1
  546.018982  9582.450195    450    1
  545.219971  9582.589844    450    1
  544.765991  9582.599609    450    1
  549.562988  9589.540039    450    1
  546.818970  9582.599609    450    1
  545.523010  9582.610352    450    1
  544.724976  9582.610352    450    1
  545.898987  9582.860352    450    1
  545.676025  9582.230469    450    1
  545.830994  9581.950195    450    1
  550.052979  9589.370117    450    1
  546.288025  9582.230469    450    1
  545.168030  9582.019531    450    1
  544.747009  9582.440430    450    1
  544.828003  9582.379883    450    1
  545.945007  9582.259766    450    1
  555.309021  9575.370117    450    1
  546.129028  9590.559570    450    1
  545.791992  9581.860352    450    1
  545.135010  9582.379883    450    1
  545.595886  9581.895508    450    1
  558.677002  9582.919922    450    1
  557.922974  9586.719727    450    1
  546.539978  9582.009766    450    1
  546.210022  9582.410156    450    1
  545.268982  9582.250000    450    1
  545.703003  9582.320312    450    1
  550.818970  9584.669922    450    1
  546.518982  9581.980469    450    1
  546.388977  9582.599609    450    1
  545.789001  9581.879883    450    1
  546.213013  9581.950195    450    1
  545.703003  9582.360352    450    1
  546.442017  9581.889648    450    1
  546.294983  9582.669922    450    1
  557.054016  9586.330078    450    1
  546.242981  9581.709961    450    1
  554.492004  9587.089844    450    1
  545.734985  9581.929688    450    1
  546.255005  9581.769531    450    1
  545.705994  9582.000000    450    1
  545.755981  9582.459961    450    1
  535.704834  9588.776367    450    1
  546.564026  9582.030273    450    1
  545.903015  9582.870117    450    1
  544.736023  9582.059570    450    1
  545.546997  9582.000000    450    1
  545.789978  9582.500000    450    1
  546.054993  9581.809570    450    1
  544.591003  9582.139648    450    1
  541.629028  9581.049805    450    1
  545.437988  9582.040039    450    1
  545.815979  9582.589844    450    1
  558.314026  9580.339844    450    1
  544.268005  9582.200195    450    1
  546.197998  9581.709961    450    1
  545.823975  9582.639648    450    1
  546.812012  9582.330078    450    1
  558.747986  9586.790039    450    1
  544.242981  9582.209961    450    1
  546.219971  9581.690430    450    1
  545.965027  9581.959961    450    1
  546.799011  9582.309570    450    1
  543.989990  9547.080078    450    1
  545.666016  9581.200195    450    1
  546.208984  9581.330078    450    1
  545.156982  9584.360352    450    1
  544.648987  9582.080078    450    1
  545.234009  9582.139648    450    1
  545.997009  9582.280273    450    1
  546.818970  9582.620117    450    1
  545.744995  9581.209961    450    1
  552.734009  9588.179688    450    1
  545.187012  9582.070312    450    1
  549.491028  9586.160156    450    1
  544.958008  9582.209961    450    1
  552.174011  9583.629883    450    1
  546.013000  9582.360352    450    1
  545.375977  9581.959961    450    1
  544.942993  9582.219727    450    1
  546.856018  9582.490234    450    1
  545.390015  9580.690430    450    1
  544.744995  9584.639648    450    1
  546.143005  9581.389648    450    1
  545.414001  9582.000000    450    1
  545.965027  9581.799805    450    1
  546.046021  9582.480469    450    1
  546.502991  9582.580078    450    1
  545.536011  9581.950195    450    1
  545.679016  9581.910156    450    1
  546.732544  9579.979492    450    1
  542.650024  9568.389648    450    1
  545.476990  9581.559570    450    1
  550.681030  9584.750000    450    1
  556.661987  9587.190430    450    1
  545.638977  9581.959961    450    1
  545.318970  9581.820312    450    1
  545.348999  9581.809570    450    1
  545.643005  9581.750000    450    1
  552.721985  9587.919922    450    1
  545.552979  9581.950195    450    1
  545.918030  9581.650391    450    1
  545.560974  9582.690430    450    1
  556.882996  9588.280273    450    1
  545.085022  9584.389648    450    1
  554.780029  9588.320312    450    1
  545.245972  9581.969727    450    1
  545.544983  9581.419922    450    1
  545.888000  9582.709961    450    1
  548.921997  9589.860352    450    1
  545.411011  9582.599609    450    1
  546.101990  9581.500000    450    1
  545.862976  9582.599609    450    1
  545.411987  9582.540039    450    1
  546.663025  9582.209961    450    1
  546.104004  9582.849609    450    1
  540.621460  9583.391602    450    1
  545.616028  9581.870117    450    1
  545.120972  9582.110352    450    1
  546.703003  9582.690430    450    1
  546.268005  9582.660156    450    1
  546.301025  9581.469727    450    1
  556.072998  9588.030273    450    1
  552.377014  9587.839844    450    1
  556.528015  9584.610352    450    1
  545.593018  9581.879883    450    1
  545.193970  9582.339844    450    1
  554.059998  9583.959961    450    1
  550.570007  9585.240234    450    1
  545.369019  9581.780273    450    1
  545.408997  9586.849609    450    1
  553.992004  9584.769531    450    1
  544.796021  9582.589844    450    1
  546.723999  9582.129883    450    1
  555.359985  9575.360352    450    1
  545.619019  9581.690430    450    1
  544.825989  9582.580078    450    1
  545.604004  9581.700195    450    1
  545.309021  9581.780273    450    1
  551.924011  9585.169922    450    1
  546.291992  9582.629883    450    1
  555.577026  9585.620117    450    1
  556.987976  9580.540039    450    1
  548.789001  9582.620117    450    1
  551.302979  9585.169922    450    1
  545.275024  9581.839844    450    1
  552.780212  9588.144531    450    1
  546.104675  9582.854492    450    1
  546.460999  9582.209961    450    1
  556.659973  9585.540039    450    1
  545.953979  9582.700195    450    1
  548.697021  9589.179688    450    1
  556.773010  9584.509766    450    1
  553.059021  9587.440430    450    1
  545.968018  9582.490234    450    1
  548.762024  9589.349609    450    1
  555.780029  9581.519531    450    1
  550.132996  9581.009766    450    1
  547.182983  9587.530273    450    1
  545.916992  9582.530273    450    1
  546.361023  9582.230469    450    1
  544.692993  9582.190430    450    1
  548.822021  9589.549805    450    1
  555.330017  9585.900391    450    1
  546.640015  9580.870117    450    1
  549.507019  9577.209961    450    1
  546.203003  9582.259766    450    1
  547.997986  9589.469727    450    1
  548.794006  9589.389648    450    1
  560.382019  9586.969727    450    1
  545.213989  9588.610352    450    1
  546.765991  9582.429688    450    1
  547.650024  9589.599609    450    1
  549.028015  9589.099609    450    1
  549.434998  9589.480469    450    1
  546.817017  9582.459961    450    1
  549.760010  9588.860352    450    1
  551.115540  9577.944336    450    1
  546.818970  9582.580078    450    1
  549.817017  9588.860352    450    1
  545.804993  9582.650391    450    1
  553.745972  9583.349609    450    1
  549.780029  9588.839844    450    1
  554.054993  9588.769531    450    1
  559.125977  9579.000000    450    1
  552.624023  9588.610352    450    1
  554.971985  9588.459961    450    1
  546.015991  9582.469727    450    1
  546.318970  9590.849609    450    1
  545.729980  9588.440430    450    1
  556.791016  9576.490234    450    1
  546.065002  9582.419922    450    1
  552.054016  9587.719727    450    1
  545.859009  9589.540039    450    1
  546.119995  9582.389648    450    1
  549.254028  9588.830078    450    1
  546.142029  9582.379883    450    1
  544.114319  9579.274414    450    1
  546.606995  9588.059570    450    1
  554.424011  9588.599609    450    1
  545.934021  9582.320312    450    1
  556.312988  9588.190430    450    1
  545.168030  9589.370117    450    1
  549.155029  9588.940430    450    1
  549.901978  9588.820312    450    1
  548.580994  9589.610352    450    1
  548.945007  9589.400391    450    1
  548.776978  9589.620117    450    1
  548.271973  9576.940430    450    1
  549.888000  9588.629883    450    1
  549.078979  9589.089844    450    1
  546.396973  9589.000000    450    1
  549.299988  9588.879883    450    1
  545.578003  9588.299805    450    1
  546.142029  9581.379883    450    1
  557.213989  9575.240234    450    1
  549.416016  9588.480469    450    1
  548.815979  9588.786133    450    1
  548.825989  9588.919922    450    1
  549.090027  9588.990234    450    1
  549.052979  9589.410156    450    1
  548.682983  9589.540039    450    1
  549.749023  9589.519531    450    1
  549.862000  9589.509766    450    1
  549.955994  9589.480469    450    1
  550.093018  9589.429688    450    1
  549.215027  9589.200195    450    1
  548.817017  9588.919922    450    1
  548.757019  9588.650391    450    1
  557.862976  9588.110352    450    1
  548.862976  9588.860352    450    1
  549.234985  9588.830078    450    1
  544.895020  9588.240234    450    1
  549.192993  9588.660156    450    1
  549.270020  9588.839844    450    1
  549.234985  9589.259766    450    1
  554.382996  9584.719727    450    1
  555.966980  9588.040039    450    1
  548.848022  9589.500000    450    1
  549.145020  9588.669922    450    1
  556.294006  9578.160156    450    1
  553.908020  9588.870117    450    1
  548.387024  9588.320312    450    1
  549.633972  9582.419922    450    1
  544.879028  9578.530273    450    1
  552.028992  9585.730469    450    1
  545.703003  9582.200195    450    1
  552.729004  9588.190430    450    1
  542.979004  9583.290039    450    1
  545.668030  9583.820312    450    1
  548.138000  9587.059570    450    1
  549.585022  9581.540039    450    1
  552.651001  9588.580078    450    1
  546.281982  9589.339844    450    1
  555.119019  9587.049805    450    1
  546.340027  9589.009766    450    1
  556.169006  9579.780273    450    1
  560.228027  9585.599609    450    1
  545.163025  9588.839844    450    1
  544.440979  9578.179688    450    1
  546.270996  9589.589844    450    1
  545.203003  9588.730469    450    1
  550.190979  9586.809570    450    1
  553.671997  9584.660156    450    1
  556.114014  9573.400391    450    1
  545.507996  9580.780273    450    1
  544.932007  9582.839844    450    1
  546.270020  9588.019531    450    1
  550.656006  9585.580078    450    1
  554.401001  9580.179688    450    1
  556.081970  9580.160156    450    1
  549.388977  9583.169922    450    1
  548.210999  9587.860352    450    1
  550.674988  9584.339844    450    1
  545.880005  9583.660156    450    1
  545.184998  9589.099609    450    1
  547.966980  9587.160156    450    1
  542.650024  9568.389648    450    1
  547.385010  9576.500000    450    1
  555.364990  9580.339844    450    1
  544.624023  9587.500000    450    1
  546.367981  9586.740234    450    1
  547.101257  9587.838867    450    1
  544.179016  9580.759766    450    1
  552.833984  9585.269531    450    1
  550.278015  9584.080078    450    1
  557.687012  9580.509766    450    1
  553.966980  9588.860352    450    1
  557.932983  9587.309570    450    1
  555.979004  9585.740234    450    1
  555.112976  9579.969727    450    1
  556.895996  9586.610352    450    1
  555.142029  9586.759766    450    1
  553.718018  9588.129883    450    1
  553.802979  9585.570312    450    1
  553.898010  9586.379883    450    1
  557.171997  9588.160156    450    1
  556.416016  9587.429688    450    1
  555.205017  9585.990234    450    1
  549.848999  9586.860352    450    1
  548.278992  9589.379883    450    1
  555.096985  9579.440430    450    1
  535.722412  9588.789062    450    1
  546.400024  9587.169922    450    1
  554.049316  9583.947266    450    1
  553.836975  9584.040039    450    1
  545.788025  9588.820312    450    1
  550.151062  9585.200195    450    1
  550.161011  9584.280273    450    1
  552.815979  9586.459961    450    1
  546.320984  9578.900391    450    1
  549.796997  9584.410156    450    1
  550.289978  9583.570312    450    1
  554.210022  9584.780273    450    1
  546.585022  9587.169922    450    1
  547.533997  9588.879883    450    1
  551.471008  9586.269531    450    1
  550.302979  9584.059570    450    1
  550.257996  9583.950195    450    1
  550.354004  9584.969727    450    1
  550.916992  9583.389648    450    1
  551.669006  9583.280273    450    1
  553.656982  9582.809570    450    1
  547.199707  9576.552734    450    1
  550.054993  9583.610352    450    1
  548.013000  9586.900391    450    1
  550.132996  9583.610352    450    1
  545.450012  9578.530273    450    1
  549.971985  9584.400391    450    1
  550.474976  9584.230469    450    1
  550.578979  9584.400391    450    1
  550.726013  9584.419922    450    1
  550.877991  9583.580078    450    1
  546.747009  9582.259766    450    1
  550.065979  9585.349609    450    1
  550.159973  9584.139648    450    1
  549.325012  9584.440430    450    1
  543.989990  9547.080078    450    1
  548.752014  9586.139648    450    1
  550.390991  9586.509766    450    1
  545.000977  9587.419922    450    1
  543.989990  9547.080078    450    1
  542.650024  9568.389648    450    1
  550.218018  9583.660156    450    1
  550.596985  9583.929688    450    1
  550.249023  9584.150391    450    1
  554.202026  9584.509766    450    1
  550.747009  9584.440430    450    1
  549.937988  9584.259766    450    1
  550.377014  9583.769531    450    1
  550.513000  9584.200195    450    1
  550.273010  9584.500000    450    1
  549.330994  9584.500000    450    1
  550.882996  9584.839844    450    1
  548.739990  9589.219727    450    1
  553.041016  9576.129883    450    1
  545.580017  9552.759766    450    1
  545.580017  9552.759766    450    1
  554.228027  9586.580078    450    1
  547.395996  9587.370117    450    1
  557.664978  9581.070312    450    1
  535.709229  9588.771484    450    1
  550.148254  9584.753906    450    1
  554.210022  9584.429688    450    1
  545.822998  9581.870117    450    1
  550.468994  9585.190430    450    1
  545.624023  9588.379883    450    1
  545.580017  9552.759766    450    1
  549.375977  9576.219727    450    1
  557.242004  9576.839844    450    1
  562.580017  9573.259766    450    1
  556.078003  9587.059570    450    1
  552.887024  9575.000000    450    1
  546.601013  9583.509766    450    1
  544.005005  9583.209961    450    1
  557.103027  9588.330078    450    1
  544.072998  9582.370117    450    1
  557.541016  9577.110352    450    1
  543.354980  9578.490234    450    1
  542.637024  9583.360352    450    1
  551.520996  9583.309570    450    1
  545.580017  9552.759766    450    1
  550.062988  9580.940430    450    1
  550.283020  9584.400391    450    1
  552.101990  9587.709961    450    1
  547.372986  9589.769531    450    1
  549.010010  9576.330078    450    1
  553.690979  9583.910156    450    1
  544.028992  9583.360352    450    1
  551.088013  9585.799805    450    1
  556.991028  9576.459961    450    1
  550.010010  9585.129883    450    1
  549.416992  9584.839844    450    1
  552.437012  9585.320312    450    1
  549.626953  9587.122070    450    1
  545.450012  9586.589844    450    1
  545.580017  9552.759766    450    1
  545.645996  9585.910156    450    1
  549.533020  9583.709961    450    1
  547.090027  9589.370117    450    1
  551.112000  9584.990234    450    1
  545.580017  9552.759766    450    1
  545.580017  9552.759766    450    1
  545.580017  9552.759766    450    1
  545.231018  9586.549805    450    1
  550.328979  9585.209961    450    1
  552.216003  9586.080078    450    1
  545.220581  9589.460938    450    1
  549.283997  9587.349609    450    1
  546.650024  9585.309570    450    1
  549.268982  9586.610352    450    1
  558.807007  9580.799805    450    1
  556.388000  9587.330078    450    1
  556.155151  9576.333984    450    1
  550.525024  9583.469727    450    1
  550.693970  9586.030273    450    1
  552.315002  9585.000000    450    1
  556.206970  9576.950195    450    1
  554.875000  9587.860352    450    1
  554.270996  9584.790039    450    1
  550.997009  9580.860352    450    1
  542.637756  9581.712891    450    1
  542.833008  9581.120117    450    1
  545.580017  9552.759766    450    1
  552.252991  9587.669922    450    1
  555.177002  9586.660156    450    1
  559.708008  9587.450195    450    1
  554.643005  9584.290039    450    1
  558.481995  9589.589844    450    1
  542.650024  9568.389648    450    1
  545.580017  9552.759766    450    1
  542.969971  9583.530273    450    1
  543.302979  9580.919922    450    1
  552.520996  9575.309570    450    1
  553.226990  9585.929688    450    1
  545.580017  9552.759766    450    1
  554.828979  9587.650391    450    1
  556.302979  9580.599609    450    1
  555.765991  9581.379883    450    1
  546.072021  9587.620117    450    1
  555.172180  9579.326172    450    1
  542.114014  9581.490234    450    1
  543.666016  9581.110352    450    1
  550.166016  9584.940430    450    1
  553.640015  9584.809570    450    1
  558.262024  9575.950195    450    1
  546.732971  9590.769531    450    1
  553.357971  9588.599609    450    1
  545.580017  9552.759766    450    1
  542.484009  9581.480469    450    1
  548.031006  9585.360352    450    1
  542.650024  9568.389648    450    1
  539.179993  9566.070312    450    1
  550.302307  9579.782227    450    1
  551.038025  9585.889648    450    1
  551.127014  9583.929688    450    1
  542.650024  9568.389648    450    1
  552.742004  9585.969727    450    1
  552.848022  9587.700195    450    1
  541.559326  9581.076172    450    1
  557.315979  9586.469727    450    1
  543.931030  9581.709961    450    1
  544.372986  9580.879883    450    1
  549.202026  9588.839844    450    1
  550.218994  9586.889648    450    1
  549.218994  9587.269531    450    1
  548.007019  9587.030273    450    1
  547.145996  9583.030273    450    1
  550.320984  9586.469727    450    1
  549.137024  9581.910156    450    1
  554.478027  9585.469727    450    1
  539.179993  9566.070312    450    1
  547.880005  9584.620117    450    1
  543.629028  9583.969727    450    1
  551.799988  9587.570312    450    1
  547.507996  9576.589844    450    1
  554.414734  9583.658203    450    1
  545.088013  9589.379883    450    1
  558.078003  9558.379883    450    1
  558.078003  9558.379883    450    1
  558.078003  9558.379883    450    1
  558.078003  9558.379883    450    1
  558.078003  9558.379883    450    1
  562.580017  9573.259766    450    1
  562.580017  9573.259766    450    1
  570.859985  9566.120117    450    1
  562.580017  9573.259766    450    1
  562.580017  9573.259766    450    1
  558.078003  9558.379883    450    1
  543.989990  9547.080078    450    1
  570.859985  9566.120117    450    1
  554.979980  9581.900391    450    1
  562.580017  9573.259766    450    1
  562.580017  9573.259766    450    1
  558.078003  9558.379883    450    1
  543.150024  9581.480469    450    1
  548.385010  9584.740234    450    1
  570.859985  9566.120117    450    1
  570.859985  9566.120117    450    1
  570.859985  9566.120117    450    1
  570.859985  9566.120117    450    1
  551.867981  9587.980469    450    1
  552.286987  9586.570312    450    1
  558.078003  9558.379883    450    1
  562.580017  9573.259766    450    1
  558.078003  9558.379883    450    1
  570.859985  9566.120117    450    1
  570.859985  9566.120117    450    1
  558.078003  9558.379883    450    1
  558.078003  9558.379883    450    1
  562.580017  9573.259766    450    1
  562.580017  9573.259766    450    1
  558.078003  9558.379883    450    1
  549.500000  9584.780273    450    1
  553.807983  9583.669922    450    1
  562.580017  9573.259766    450    1
  570.859985  9566.120117    450    1
  547.010010  9590.820312    450    1
  570.859985  9566.120117    450    1
  541.019653  9583.079102    450    1
  535.713623  9588.771484    450    1
  544.359009  9580.259766    450    1
  546.692017  9582.110352    450    1
  535.713623  9588.780273    450    1
  535.691711  9588.780273    450    1
  545.017029  9588.139648    450    1
  548.281982  9586.709961    450    1
  535.718018  9588.776367    450    1
  558.953003  9585.129883    450    1
  535.709229  9588.785156    450    1
  546.346985  9589.339844    450    1
  535.726807  9588.785156    450    1
  535.768494  9588.790039    450    1
  570.859985  9566.120117    450    1
  542.650024  9568.389648    450    1
  542.840027  9581.349609    450    1
  551.856995  9587.709961    450    1
  535.713623  9588.789062    450    1
  542.650024  9568.389648    450    1
  548.333984  9587.000000    450    1
  551.893982  9584.160156    450    1
  551.033020  9585.250000    450    1
  554.362976  9586.959961    450    1
  570.859985  9566.120117    450    1
  546.239990  9584.120117    450    1
  535.713623  9588.780273    450    1
  557.179993  9576.860352    450    1
  553.713989  9585.030273    450    1
  570.859985  9566.120117    450    1
  548.948975  9576.349609    450    1
  557.028015  9587.059570    450    1
  535.739929  9588.776367    450    1
  542.606018  9577.940430    450    1
  547.442993  9589.089844    450    1
  552.791992  9584.679688    450    1
  544.254028  9587.889648    450    1
  546.591980  9587.160156    450    1
  552.843994  9573.990234    450    1
  542.348022  9581.070312    450    1
  548.439026  9585.629883    450    1
  544.299988  9584.879883    450    1
  551.156982  9584.660156    450    1
  535.726807  9588.780273    450    1
  542.763062  9584.957031    450    1
  549.432983  9589.669922    450    1
  546.531982  9584.040039    450    1
  544.455994  9578.200195    450    1
  555.468811  9577.684570    450    1
  545.580017  9552.759766    450    1
  554.054016  9587.839844    450    1
  549.515991  9583.690430    450    1
  554.491028  9583.469727    450    1
  535.744324  9588.789062    450    1
  545.736023  9584.030273    450    1
  547.781982  9576.339844    450    1
  556.612976  9575.709961    450    1
  546.031006  9586.709961    450    1
  552.747009  9588.089844    450    1
  554.465027  9586.259766    450    1
  535.713623  9588.780273    450    1
  552.781982  9588.160156    450    1
  549.391418  9586.923828    450    1
  549.583008  9584.259766    450    1
  549.896973  9587.110352    450    1
  555.666016  9587.400391    450    1
  552.721985  9585.660156    450    1
  556.109009  9575.759766    450    1
  545.968018  9579.000000    450    1
  535.722412  9588.785156    450    1
  552.708008  9581.398438    450    1
  548.263977  9587.629883    450    1
  545.580017  9552.759766    450    1
  542.494995  9581.459961    450    1
  546.767029  9589.429688    450    1
  548.466980  9582.830078    450    1
  557.494995  9575.669922    450    1
  535.709229  9588.785156    450    1
  545.260986  9585.139648    450    1
  548.060974  9586.519531    450    1
  551.135010  9585.080078    450    1
  553.184021  9585.009766    450    1
  555.088989  9580.110352    450    1
  535.718018  9588.789062    450    1
  554.515991  9577.370117    450    1
  539.179993  9566.070312    450    1
  554.650024  9579.870117    450    1
  546.213013  9578.259766    450    1
  552.072021  9586.000000    450    1
  552.836975  9587.870117    450    1
  559.255005  9578.990234    450    1
  538.192383  9587.014648    450    1
  535.709229  9588.785156    450    1
  550.981628  9585.892578    450    1
  551.523987  9579.669922    450    1
  545.400024  9584.809570    450    1
  542.650024  9568.389648    450    1
  554.659973  9588.000000    450    1
  543.643005  9581.110352    450    1
  548.267029  9587.669922    450    1
  562.580017  9573.259766    450    1
  542.650024  9568.389648    450    1
  561.682007  9584.959961    450    1
  557.643005  9581.049805    450    1
  543.913086  9588.309570    450    1
  548.580017  9575.940430    450    1
  547.028992  9587.280273    450    1
  551.223999  9580.530273    450    1
  545.830994  9588.549805    450    1
  535.726807  9588.771484    450    1
  558.078003  9558.379883    450    1
  562.580017  9573.259766    450    1
  548.786011  9582.919922    450    1
  550.242981  9581.360352    450    1
  546.658997  9584.870117    450    1
  556.577026  9580.120117    450    1
  543.348022  9582.750000    450    1
  555.317017  9586.599609    450    1
  552.737000  9588.160156    450    1
  549.235168  9587.019531    450    1
  544.078979  9587.929688    450    1
  535.789734  9588.761719    450    1
  535.789734  9588.761719    450    1
  552.778992  9587.879883    450    1
  570.859985  9566.120117    450    1
  558.078003  9558.379883    450    1
  539.179993  9566.070312    450    1
  539.179993  9566.070312    450    1
  539.179993  9566.070312    450    1
  539.179993  9566.070312    450    1
  546.846985  9587.360352    450    1
  552.773987  9587.889648    450    1
  553.650024  9583.000000    450    1
  549.315002  9584.910156    450    1
  535.713623  9588.771484    450    1
  546.708008  9583.580078    450    1
  539.179993  9566.070312    450    1
  542.650024  9568.389648    450    1
  542.650024  9568.389648    450    1
  539.179993  9566.070312    450    1
  539.179993  9566.070312    450    1
  548.051025  9586.490234    450    1
  551.093018  9585.059570    450    1
  546.398560  9578.800781    450    1
  547.070007  9581.299805    450    1
  552.630981  9584.740234    450    1
  539.179993  9566.070312    450    1
  539.179993  9566.070312    450    1
  539.179993  9566.070312    450    1
  539.179993  9566.070312    450    1
  552.827026  9587.900391    450    1
  552.807983  9588.089844    450    1
  539.179993  9566.070312    450    1
  539.179993  9566.070312    450    1
  539.179993  9566.070312    450    1
  539.179993  9566.070312    450    1
  552.825989  9587.870117    450    1
  552.853027  9587.700195    450    1
  570.859985  9566.120117    450    1
  554.315002  9583.459961    450    1
  553.843018  9582.820312    450    1
  552.367981  9587.650391    450    1
  553.544006  9584.660156    450    1
  556.513000  9586.730469    450    1
  545.568970  9578.009766    450    1
  543.989990  9547.080078    450    1
  543.989990  9547.080078    450    1
  549.455994  9587.120117    450    1
  539.179993  9566.070312    450    1
  539.179993  9566.070312    450    1
  539.179993  9566.070312    450    1
  570.859985  9566.120117    450    1
  543.270020  9581.360352    450    1
  555.679016  9575.669922    450    1
  539.179993  9566.070312    450    1
  539.179993  9566.070312    450    1
  539.179993  9566.070312    450    1
  539.179993  9566.070312    450    1
  561.034973  9578.259766    450    1
  539.179993  9566.070312    450    1
  539.179993  9566.070312    450    1
  539.179993  9566.070312    450    1
  545.491028  9578.790039    450    1
  555.130981  9579.450195    450    1
  552.275024  9588.400391    450    1
  544.453308  9588.052734    450    1
  549.881775  9587.590820    450    1
  539.179993  9566.070312    450    1
  543.989990  9547.080078    450    1
  539.179993  9566.070312    450    1
  539.179993  9566.070312    450    1
  539.179993  9566.070312    450    1
  543.156006  9581.259766    450    1
  539.179993  9566.070312    450    1
  539.179993  9566.070312    450    1
  546.549988  9589.370117    450    1
  550.843994  9587.070312    450    1
  556.179016  9576.410156    450    1
  545.580017  9552.759766    450    1
  551.200012  9587.559570    450    1
  542.046997  9581.410156    450    1
  543.989990  9547.080078    450    1
  542.650024  9568.389648    450    1
  539.179993  9566.070312    450    1
  542.197083  9577.984375    450    1
  542.457214  9580.920898    450    1
  535.709229  9588.789062    450    1
  546.638000  9590.919922    450    1
  546.849976  9590.790039    450    1
  546.577026  9589.469727    450    1
  539.179993  9566.070312    450    1
  549.995972  9587.429688    450    1
  539.179993  9566.070312    450    1
  554.479004  9584.429688    450    1
  550.833008  9587.030273    450    1
  544.693970  9580.769531    450    1
  545.578979  9577.750000    450    1
  539.179993  9566.070312    450    1
  570.859985  9566.120117    450    1
  570.859985  9566.120117    450    1
  539.179993  9566.070312    450    1
  555.653992  9588.230469    450    1
  562.580017  9573.259766    450    1
  539.179993  9566.070312    450    1
  557.726013  9582.780273    450    1
  535.700500  9588.785156    450    1
  556.656006  9587.839844    450    1
  539.179993  9566.070312    450    1
  550.453003  9579.780273    450    1
  562.580017  9573.259766    450    1
  562.580017  9573.259766    450    1
  547.375977  9576.009766    450    1
  552.226990  9578.099609    450    1
  545.822021  9589.459961    450    1
  539.179993  9566.070312    450    1
  550.820984  9583.019531    450    1
  539.179993  9566.070312    450    1
  549.317017  9576.830078    450    1
  544.040833  9573.731445    450    1
  562.580017  9573.259766    450    1
  562.580017  9573.259766    450    1
  556.450012  9587.429688    450    1
  559.135986  9580.790039    450    1
  570.859985  9566.120117    450    1
  552.793030  9588.179688    450    1
  552.783997  9587.750000    450    1
  547.601990  9590.299805    450    1
  550.950012  9586.540039    450    1
  546.344971  9585.330078    450    1
  545.812012  9590.379883    450    1
  555.585999  9588.200195    450    1
  545.437012  9582.839844    450    1
  555.405029  9575.799805    450    1
  539.179993  9566.070312    450    1
  558.078003  9558.379883    450    1
  552.773010  9587.910156    450    1
  545.978027  9585.570312    450    1
  552.818970  9587.969727    450    1
  552.750977  9588.019531    450    1
  552.812012  9588.070312    450    1
  555.526001  9575.919922    450    1
  552.802002  9588.080078    450    1
  552.812012  9588.059570    450    1
  552.814026  9584.679688    450    1
  558.078003  9558.379883    450    1
  554.465027  9577.370117    450    1
  542.408386  9584.236328    450    1
  542.650024  9568.389648    450    1
  570.859985  9566.120117    450    1
  554.281982  9588.379883    450    1
  552.799866  9587.926758    450    1
  544.151001  9580.559570    450    1
  553.971985  9583.690430    450    1
  549.645020  9586.309570    450    1
  552.835022  9587.830078    450    1
  535.709229  9588.767578    450    1
  549.255005  9587.269531    450    1
  552.794006  9588.139648    450    1
  552.810974  9588.000000    450    1
  562.580017  9573.259766    450    1
  553.929993  9588.860352    450    1
  551.351990  9587.709961    450    1
  542.650024  9568.389648    450    1
  542.650024  9568.389648    450    1
  542.650024  9568.389648    450    1
  547.049988  9580.549805    450    1
  557.112000  9584.419922    450    1
  552.818970  9588.070312    450    1
  546.588989  9584.080078    450    1
  548.989014  9589.959961    450    1
  549.090027  9590.019531    450    1
  555.366028  9575.360352    450    1
  552.335999  9588.599609    450    1
  545.445007  9578.669922    450    1
  547.413025  9589.769531    450    1
  555.166016  9586.480469    450    1
  555.362976  9575.349609    450    1
  552.466003  9588.629883    450    1
  548.258972  9589.839844    450    1
  545.338013  9578.400391    450    1
  552.033020  9588.339844    450    1
  551.171997  9587.500000    450    1
  547.979004  9584.839844    450    1
  551.340027  9583.540039    450    1
  551.286011  9582.910156    450    1
  551.364990  9582.969727    450    1
  554.140991  9586.309570    450    1
  549.086975  9589.610352    450    1
  549.534973  9589.540039    450    1
  549.312866  9589.620117    450    1
  549.437012  9589.519531    450    1
  550.049988  9589.459961    450    1
  548.942017  9589.799805    450    1
  549.418030  9589.599609    450    1
  549.395020  9589.599609    450    1
  549.534973  9589.660156    450    1
  549.544006  9589.610352    450    1
  549.989014  9589.339844    450    1
  549.971985  9589.240234    450    1
  550.036011  9589.209961    450    1
  549.629028  9589.570312    450    1
  549.643005  9589.559570    450    1
  549.716980  9589.549805    450    1
  548.814026  9589.099609    450    1
  547.463989  9589.660156    450    1
  548.822998  9589.139648    450    1
  549.828003  9589.790039    450    1
  549.138977  9589.959961    450    1
  549.536011  9590.019531    450    1
  549.372009  9589.910156    450    1
  549.776001  9589.830078    450    1
  549.218994  9590.049805    450    1
  549.041992  9590.049805    450    1
  549.437988  9589.940430    450    1
  549.814026  9589.730469    450    1
  550.205994  9589.519531    450    1
  548.979980  9589.910156    450    1
  549.922974  9589.650391    450    1
  549.211975  9589.740234    450    1
  549.156982  9589.740234    450    1
  549.278992  9589.719727    450    1
  548.758972  9585.849609    450    1
  548.221008  9586.379883    450    1
  549.336975  9586.139648    450    1
  549.510010  9586.650391    450    1
  548.515015  9586.469727    450    1
  548.341980  9586.299805    450    1
  548.794983  9586.059570    450    1
  548.656982  9586.110352    450    1
  548.471985  9586.339844    450    1
  548.606018  9586.250000    450    1
  548.767029  9586.049805    450    1
  548.648987  9586.030273    450    1
  548.637024  9586.110352    450    1
  548.622009  9586.200195    450    1
  548.567017  9586.440430    450    1
  548.559021  9586.549805    450    1
  549.057983  9586.400391    450    1
  548.661011  9585.959961    450    1
  548.492004  9585.820312    450    1
  549.536987  9586.400391    450    1
  549.148010  9585.900391    450    1
  549.262024  9586.030273    450    1
  548.817993  9585.610352    450    1
  548.585999  9586.349609    450    1
  548.570007  9586.070312    450    1
  548.177002  9586.490234    450    1
  549.138977  9586.290039    450    1
  550.439026  9587.150391    450    1
  550.176025  9587.299805    450    1
  549.987000  9587.059570    450    1
  549.593994  9586.690430    450    1
  549.731995  9586.700195    450    1
  550.038025  9586.830078    450    1
  550.412292  9587.211914    450    1
  549.817993  9587.089844    450    1
  549.734985  9587.049805    450    1
  550.505981  9587.009766    450    1
  549.991028  9586.879883    450    1
  550.424438  9587.177734    450    1
  549.775024  9586.919922    450    1
  549.903992  9586.910156    450    1
  550.655029  9586.709961    450    1
  550.651001  9586.730469    450    1
  550.328979  9587.179688    450    1
  551.726013  9588.919922    450    1
  551.200012  9589.019531    450    1
  551.395996  9588.980469    450    1
  551.315002  9588.990234    450    1
  552.216980  9588.679688    450    1
  552.138977  9588.700195    450    1
  552.161987  9588.700195    450    1
  552.179993  9588.690430    450    1
  552.559021  9588.580078    450    1
  552.478027  9588.620117    450    1
  552.599976  9588.580078    450    1
  552.588989  9588.580078    450    1
  552.289978  9588.669922    450    1
  552.437012  9588.629883    450    1
  551.255981  9589.009766    450    1
  551.677979  9588.910156    450    1
  550.038025  9588.780273    450    1
  550.129028  9589.190430    450    1
  549.206970  9589.000000    450    1
  550.434998  9589.250000    450    1
  550.497009  9588.910156    450    1
  550.275024  9589.059570    450    1
  550.791992  9589.120117    450    1
  550.512024  9588.959961    450    1
  549.950012  9588.969727    450    1
  550.106995  9588.589844    450    1
  550.060974  9588.580078    450    1
  549.838989  9588.589844    450    1
  549.713013  9588.370117    450    1
  549.849976  9588.690430    450    1
  550.570007  9587.959961    450    1
  550.596008  9587.940430    450    1
  550.362976  9588.349609    450    1
  550.164001  9588.570312    450    1
  550.026001  9588.309570    450    1
  550.577026  9588.120117    450    1
  550.669006  9588.110352    450    1
  550.331970  9588.940430    450    1
  550.817993  9588.669922    450    1
  550.661987  9588.709961    450    1
  549.987976  9589.269531    450    1
  550.026001  9589.370117    450    1
  550.000000  9589.419922    450    1
  550.278992  9589.129883    450    1
  550.247986  9589.330078    450    1
  550.742004  9588.120117    450    1
  549.820007  9588.429688    450    1
  550.607971  9587.870117    450    1
  549.872986  9588.700195    450    1
  550.788025  9588.139648    450    1
  550.190979  9589.339844    450    1
  550.179016  9589.410156    450    1
  550.469971  9588.230469    450    1
  550.111023  9589.379883    450    1
  550.453979  9589.280273    450    1
  548.908020  9588.929688    450    1
  550.963989  9587.589844    450    1
  550.205994  9587.299805    450    1
  550.064026  9587.799805    450    1
  550.853027  9587.759766    450    1
  550.859985  9587.799805    450    1
  550.859985  9587.820312    450    1
  550.692017  9587.160156    450    1
  550.734009  9587.820312    450    1
  550.739014  9587.879883    450    1
  550.728027  9587.799805    450    1
  550.718994  9587.730469    450    1
  550.724976  9587.650391    450    1
  550.622986  9587.839844    450    1
  550.653992  9587.740234    450    1
  550.633972  9587.769531    450    1
  551.005981  9587.830078    450    1
  551.008972  9587.809570    450    1
  551.057983  9587.469727    450    1
  551.077026  9587.379883    450    1
  551.276001  9587.129883    450    1
  550.671021  9587.030273    450    1
  549.973999  9587.429688    450    1
  550.518005  9587.559570    450    1
  551.416016  9587.089844    450    1
  550.918030  9587.280273    450    1
  551.026001  9587.429688    450    1
  550.648010  9587.799805    450    1
  550.643005  9587.910156    450    1
  550.997986  9587.410156    450    1
  550.081970  9587.440430    450    1
  551.049011  9587.209961    450    1
  551.182983  9587.429688    450    1
  550.567017  9587.360352    450    1
  550.109009  9587.450195    450    1
  551.057007  9587.219727    450    1
  551.057007  9587.230469    450    1
  551.096985  9586.980469    450    1
  551.130981  9587.089844    450    1
  551.177002  9587.179688    450    1
  551.320984  9587.299805    450    1
  551.278992  9587.139648    450    1
  551.273010  9587.120117    450    1
  551.267029  9587.110352    450    1
  551.375000  9587.469727    450    1
  551.057007  9587.339844    450    1
  551.398010  9587.740234    450    1
  550.880981  9587.910156    450    1
  551.518005  9587.700195    450    1
  550.000977  9587.429688    450    1
  550.633972  9587.790039    450    1
  550.705017  9587.809570    450    1
  550.250000  9587.440430    450    1
  550.276978  9587.440430    450    1
  550.859009  9587.429688    450    1
  550.684021  9586.629883    450    1
  550.760010  9586.919922    450    1
  550.685974  9587.179688    450    1
  550.692017  9587.240234    450    1
  550.893982  9587.799805    450    1
  550.822021  9587.870117    450    1
  550.281982  9587.820312    450    1
  550.057983  9587.639648    450    1
  550.218994  9587.339844    450    1
  550.572998  9587.049805    450    1
  550.135010  9587.679688    450    1
  550.208008  9587.790039    450    1
  550.203003  9587.759766    450    1
  550.960999  9587.349609    450    1
  549.958984  9585.360352    450    1
  549.551025  9584.849609    450    1
  550.499023  9585.750000    450    1
  550.257996  9585.110352    450    1
  550.273987  9585.129883    450    1
  550.002991  9585.400391    450    1
  550.599976  9585.620117    450    1
  550.651001  9585.690430    450    1
  550.591980  9585.690430    450    1
  550.198975  9585.080078    450    1
  550.297974  9584.889648    450    1
  549.578003  9584.870117    450    1
  549.856995  9585.549805    450    1
  549.419983  9582.639648    450    1
  550.937988  9583.000000    450    1
  550.926025  9582.990234    450    1
  549.856995  9583.059570    450    1
  550.646973  9583.139648    450    1
  550.588013  9583.160156    450    1
  549.421021  9583.269531    450    1
  549.200989  9583.190430    450    1
  549.765991  9582.790039    450    1
  549.812988  9582.900391    450    1
  549.625000  9583.049805    450    1
  549.715027  9582.990234    450    1
  548.827026  9583.070312    450    1
  548.846008  9583.169922    450    1
  548.866028  9582.679688    450    1
  549.416016  9582.839844    450    1
  548.948975  9582.849609    450    1
  549.223999  9583.099609    450    1
  549.231995  9583.099609    450    1
  549.372986  9583.049805    450    1
  549.125000  9583.120117    450    1
  549.372986  9582.860352    450    1
  549.236023  9582.910156    450    1
  549.275024  9582.900391    450    1
  548.794983  9582.610352    450    1
  548.866028  9583.200195    450    1
  548.893982  9583.280273    450    1
  549.723022  9583.000000    450    1
  549.718994  9582.990234    450    1
  549.718994  9582.969727    450    1
  549.341980  9583.230469    450    1
  548.940979  9583.139648    450    1
  548.932983  9583.080078    450    1
  549.479004  9583.150391    450    1
  549.590027  9582.929688    450    1
  549.598022  9583.030273    450    1
  549.692017  9583.219727    450    1
  549.703979  9583.320312    450    1
  549.786011  9582.820312    450    1
  549.492004  9582.860352    450    1
  549.396973  9582.910156    450    1
  549.221008  9582.990234    450    1
  549.557983  9583.360352    450    1
  549.435974  9583.320312    450    1
  550.801025  9583.030273    450    1
  550.969971  9582.990234    450    1
  549.400024  9586.799805    450    1
  549.796021  9587.110352    450    1
  549.627014  9586.700195    450    1
  548.083984  9586.459961    450    1
  549.146973  9586.809570    450    1
  549.211975  9586.849609    450    1
  549.132996  9586.889648    450    1
  549.533020  9586.759766    450    1
  549.635010  9587.030273    450    1
  549.604980  9587.080078    450    1
  549.711975  9587.269531    450    1
  549.689026  9587.269531    450    1
  549.627991  9587.200195    450    1
  549.853027  9587.190430    450    1
  549.585022  9587.259766    450    1
  549.539001  9587.190430    450    1
  548.333984  9587.009766    450    1
  548.333984  9587.030273    450    1
  548.793030  9587.009766    450    1
  548.114014  9586.959961    450    1
  548.258972  9586.839844    450    1
  548.374023  9586.799805    450    1
  549.539001  9587.169922    450    1
  549.276001  9587.110352    450    1
  549.469971  9586.769531    450    1
  549.101013  9586.709961    450    1
  549.051025  9586.799805    450    1
  549.377014  9586.919922    450    1
  549.382996  9586.919922    450    1
  548.414001  9586.730469    450    1
  548.729004  9586.650391    450    1
  548.200989  9586.929688    450    1
  549.588989  9588.549805    450    1
  549.711975  9587.700195    450    1
  550.010986  9588.030273    450    1
  549.716003  9587.900391    450    1
  549.143005  9588.179688    450    1
  549.039978  9588.139648    450    1
  549.372009  9588.490234    450    1
  549.390015  9588.339844    450    1
  549.323975  9588.280273    450    1
  549.349976  9588.269531    450    1
  548.580994  9588.490234    450    1
  549.129028  9588.160156    450    1
  549.312988  9588.500000    450    1
  549.552002  9588.490234    450    1
  549.601013  9588.440430    450    1
  548.747009  9588.549805    450    1
  549.080994  9588.750000    450    1
  548.961975  9588.290039    450    1
  548.932983  9588.400391    450    1
  548.921021  9588.419922    450    1
  548.973022  9588.250000    450    1
  549.025024  9588.330078    450    1
  549.445984  9588.490234    450    1
  549.268005  9588.540039    450    1
  549.283020  9588.259766    450    1
  549.390015  9588.370117    450    1
  549.487000  9588.370117    450    1
  549.356995  9588.610352    450    1
  548.885010  9588.709961    450    1
  549.033020  9588.160156    450    1
  549.054993  9588.150391    450    1
  550.085022  9588.219727    450    1
  549.309021  9588.200195    450    1
  549.091980  9588.160156    450    1
  548.937012  9588.120117    450    1
  548.966003  9588.150391    450    1
  548.918030  9588.139648    450    1
  549.486023  9588.570312    450    1
  549.718994  9587.809570    450    1
  549.723022  9587.839844    450    1
  549.796021  9587.839844    450    1
  549.674011  9587.980469    450    1
  550.026001  9588.160156    450    1
  550.015015  9588.049805    450    1
  550.062012  9587.690430    450    1
  550.509216  9588.106445    450    1
  549.825989  9587.929688    450    1
  549.718994  9588.450195    450    1
  549.114014  9588.169922    450    1
  549.726013  9587.940430    450    1
  545.507019  9583.839844    450    1
  545.153992  9583.839844    450    1
  545.023010  9583.900391    450    1
  545.218018  9583.679688    450    1
  545.453979  9583.730469    450    1
  545.429993  9583.650391    450    1
  545.515015  9584.009766    450    1
  545.442993  9584.129883    450    1
  545.437012  9583.900391    450    1
  545.127014  9584.040039    450    1
  545.140991  9583.599609    450    1
  545.124023  9583.379883    450    1
  545.057007  9583.530273    450    1
  545.221008  9584.570312    450    1
  545.822998  9583.990234    450    1
  546.265015  9583.959961    450    1
  546.239990  9584.099609    450    1
  546.392029  9583.860352    450    1
  545.030029  9584.290039    450    1
  545.049988  9584.290039    450    1
  545.460022  9584.219727    450    1
  545.872009  9584.080078    450    1
  545.940002  9584.540039    450    1
  546.193970  9583.839844    450    1
  545.221985  9583.940430    450    1
  546.041016  9583.509766    450    1
  545.088989  9584.009766    450    1
  545.062988  9584.019531    450    1
  545.778992  9583.650391    450    1
  546.226013  9583.490234    450    1
  546.273987  9583.419922    450    1
  545.934998  9584.089844    450    1
  545.965027  9583.459961    450    1
  545.870972  9583.110352    450    1
  545.935974  9583.059570    450    1
  545.710022  9583.330078    450    1
  545.697998  9583.589844    450    1
  545.783020  9583.709961    450    1
  545.546997  9583.719727    450    1
  545.692993  9584.009766    450    1
  545.742004  9583.839844    450    1
  545.794983  9583.969727    450    1
  546.117981  9584.040039    450    1
  545.612000  9583.830078    450    1
  545.607971  9584.120117    450    1
  545.874023  9582.940430    450    1
  545.903015  9583.179688    450    1
  546.322998  9584.009766    450    1
  545.114014  9584.259766    450    1
  546.458984  9584.059570    450    1
  546.439026  9583.669922    450    1
  546.401978  9583.599609    450    1
  546.382019  9583.599609    450    1
  546.283997  9583.549805    450    1
  545.997009  9583.530273    450    1
  546.174011  9583.839844    450    1
  545.158997  9584.450195    450    1
  546.445984  9583.980469    450    1
  546.817993  9583.629883    450    1
  545.250000  9584.599609    450    1
  545.275024  9583.990234    450    1
  545.206970  9583.990234    450    1
  545.517029  9583.929688    450    1
  545.598022  9583.889648    450    1
  545.161011  9583.669922    450    1
  545.443970  9584.440430    450    1
  545.338989  9583.940430    450    1
  545.661987  9584.400391    450    1
  545.289001  9583.900391    450    1
  545.565002  9583.950195    450    1
  545.393005  9583.610352    450    1
  545.260986  9583.629883    450    1
  545.145020  9583.910156    450    1
  545.156006  9584.269531    450    1
  545.086975  9583.870117    450    1
  545.627991  9584.070312    450    1
  545.184998  9584.160156    450    1
  545.213989  9584.389648    450    1
  545.049988  9584.080078    450    1
  560.895996  9586.429688    450    1
  561.043030  9585.820312    450    1
  560.987000  9585.959961    450    1
  560.369995  9587.120117    450    1
  560.362000  9587.099609    450    1
  560.388000  9587.110352    450    1
  560.206970  9587.440430    450    1
  561.362000  9585.549805    450    1
  560.991028  9585.940430    450    1
  560.414978  9586.860352    450    1
  562.010010  9584.030273    450    1
  562.013977  9584.030273    450    1
  562.062012  9583.919922    450    1
  561.981018  9583.860352    450    1
  561.297974  9585.370117    450    1
  560.750977  9586.209961    450    1
  561.596008  9585.129883    450    1
  562.005005  9584.030273    450    1
  561.997009  9584.030273    450    1
  561.763977  9584.799805    450    1
  560.768982  9586.650391    450    1
  561.788025  9584.750000    450    1
  561.815979  9584.700195    450    1
  561.497009  9585.309570    450    1
  561.344971  9585.269531    450    1
  561.085022  9585.620117    450    1
  561.119995  9585.790039    450    1
  561.158020  9585.809570    450    1
  560.911987  9585.580078    450    1
  562.000000  9583.860352    450    1
  561.223999  9585.490234    450    1
  561.981018  9583.849609    450    1
  561.099976  9585.650391    450    1
  561.132019  9585.820312    450    1
  562.283997  9583.639648    450    1
  552.127991  9587.589844    450    1
  544.752991  9588.650391    450    1
  561.257019  9585.559570    450    1
  560.505005  9586.110352    450    1
  560.473999  9586.219727    450    1
  560.853027  9586.009766    450    1
  560.801025  9586.110352    450    1
  560.677979  9586.339844    450    1
  561.229004  9585.490234    450    1
  562.049011  9583.940430    450    1
  560.392029  9587.089844    450    1
  559.809998  9588.169922    450    1
  562.302979  9583.450195    450    1
  562.184021  9583.259766    450    1
  562.195007  9583.719727    450    1
  562.281006  9583.490234    450    1
  562.138000  9583.879883    450    1
  562.195984  9583.480469    450    1
  562.203979  9583.480469    450    1
  559.856018  9586.139648    450    1
  559.744019  9586.059570    450    1
  560.473999  9586.750000    450    1
  560.036011  9586.200195    450    1
  559.671021  9586.019531    450    1
  560.767029  9586.379883    450    1
  559.325012  9587.040039    450    1
  560.382996  9587.389648    450    1
  561.237976  9585.799805    450    1
  561.299011  9585.679688    450    1
  561.341980  9585.589844    450    1
  560.268005  9587.610352    450    1
  560.840027  9586.540039    450    1
  560.443970  9587.290039    450    1
  560.395996  9587.370117    450    1
  560.215027  9587.730469    450    1
  560.548462  9587.083984    450    1
  561.552979  9585.209961    450    1
  561.427979  9585.429688    450    1
  561.280029  9585.690430    450    1
  561.372009  9585.530273    450    1
  561.116028  9586.019531    450    1
  561.117981  9586.030273    450    1
  559.601257  9588.804688    450    1
  553.870972  9588.879883    450    1
  554.434998  9588.370117    450    1
  553.564026  9588.620117    450    1
  554.301025  9588.469727    450    1
  553.573975  9588.860352    450    1
  553.567017  9588.830078    450    1
  554.099976  9588.410156    450    1
  554.445007  9588.089844    450    1
  554.080994  9588.339844    450    1
  553.721985  9588.419922    450    1
  554.038025  9588.389648    450    1
  553.539978  9588.419922    450    1
  553.635986  9588.690430    450    1
  553.835022  9588.360352    450    1
  553.950012  9588.870117    450    1
  554.046997  9588.830078    450    1
  553.702026  9588.830078    450    1
  553.898010  9588.860352    450    1
  553.702026  9588.830078    450    1
  554.184021  9588.799805    450    1
  553.661987  9588.860352    450    1
  553.640015  9588.860352    450    1
  545.908508  9591.176758    450    1
  550.195007  9586.250000    450    1
  549.531006  9586.230469    450    1
  549.932007  9585.219727    450    1
  550.047974  9586.679688    450    1
  550.431030  9586.599609    450    1
  549.349976  9584.969727    450    1
  549.455994  9585.490234    450    1
  543.882019  9582.730469    450    1
  535.726807  9588.785156    450    1
  550.343994  9586.219727    450    1
  549.435974  9585.519531    450    1
  549.325989  9585.599609    450    1
  549.405029  9585.519531    450    1
  550.107971  9585.049805    450    1
  549.515015  9585.410156    450    1
  549.275024  9585.660156    450    1
  549.341003  9585.120117    450    1
  549.383972  9585.110352    450    1
  549.408020  9585.070312    450    1
  549.333984  9584.990234    450    1
  550.041992  9585.110352    450    1
  550.375977  9586.820312    450    1
  550.030029  9586.759766    450    1
  550.424255  9585.516602    450    1
  550.143982  9585.280273    450    1
  550.502686  9586.677734    450    1
  550.580994  9586.200195    450    1
  550.387024  9586.719727    450    1
  550.544006  9586.709961    450    1
  550.439026  9586.570312    450    1
  550.331970  9586.669922    450    1
  550.461975  9586.459961    450    1
  550.513000  9586.400391    450    1
  550.406982  9586.599609    450    1
  550.478027  9586.530273    450    1
  550.104980  9586.259766    450    1
  550.190979  9586.259766    450    1
  550.103027  9586.530273    450    1
  550.221985  9586.349609    450    1
  549.731018  9586.400391    450    1
  550.315979  9586.400391    450    1
  550.265991  9586.339844    450    1
  549.396973  9586.059570    450    1
  549.408997  9585.580078    450    1
  550.062012  9585.349609    450    1
  550.038025  9585.370117    450    1
  549.577026  9585.269531    450    1
  550.132019  9585.469727    450    1
  549.622070  9585.942383    450    1
  550.301025  9585.290039    450    1
  550.325012  9585.280273    450    1
  557.585999  9588.049805    450    1
  557.465027  9588.019531    450    1
  557.591003  9588.089844    450    1
  557.320007  9588.250000    450    1
  557.007019  9587.940430    450    1
  557.025024  9587.959961    450    1
  557.296021  9588.070312    450    1
  553.904724  9588.865234    450    1
  558.593994  9589.769531    450    1
  557.276978  9588.339844    450    1
  557.338989  9588.120117    450    1
  556.718994  9588.049805    450    1
  557.101990  9588.019531    450    1
  557.184998  9588.200195    450    1
  557.585999  9588.379883    450    1
  557.570007  9588.400391    450    1
  557.330994  9588.219727    450    1
  557.302979  9588.240234    450    1
  557.385010  9587.790039    450    1
  556.659973  9587.879883    450    1
  556.689026  9587.870117    450    1
  556.762024  9587.889648    450    1
  557.642029  9588.339844    450    1
  557.612976  9588.169922    450    1
  557.612976  9588.150391    450    1
  557.567017  9588.059570    450    1
  557.580994  9588.080078    450    1
  557.271973  9588.269531    450    1
  557.575012  9588.019531    450    1
  557.580994  9588.410156    450    1
  549.369995  9585.200195    450    1
  547.974976  9585.690430    450    1
  548.038025  9585.750000    450    1
  548.344971  9585.070312    450    1
  548.294006  9585.209961    450    1
  548.489014  9585.120117    450    1
  549.184021  9584.480469    450    1
  548.216980  9585.839844    450    1
  548.070984  9586.360352    450    1
  548.208008  9585.700195    450    1
  548.648987  9585.469727    450    1
  549.244995  9584.849609    450    1
  549.575012  9584.259766    450    1
  548.677979  9585.139648    450    1
  548.301025  9585.879883    450    1
  548.935974  9585.129883    450    1
  548.504028  9585.839844    450    1
  549.502991  9584.370117    450    1
  548.578003  9585.740234    450    1
  548.414978  9585.179688    450    1
  548.549988  9585.360352    450    1
  549.419983  9585.280273    450    1
  548.223022  9585.150391    450    1
  548.814026  9585.259766    450    1
  548.327026  9585.870117    450    1
  548.726013  9585.089844    450    1
  548.422974  9584.929688    450    1
  548.992004  9584.900391    450    1
  548.296997  9585.660156    450    1
  548.825012  9585.230469    450    1
  549.265015  9584.639648    450    1
  548.603027  9585.480469    450    1
  548.322021  9586.040039    450    1
  548.484985  9585.570312    450    1
  548.323975  9585.750000    450    1
  548.059998  9586.019531    450    1
  548.163025  9585.929688    450    1
  549.289978  9585.070312    450    1
  549.208984  9585.320312    450    1
  548.411987  9585.019531    450    1
  549.278015  9585.400391    450    1
  548.237000  9586.160156    450    1
  549.184998  9584.580078    450    1
  549.354004  9585.519531    450    1
  549.164001  9584.769531    450    1
  549.081970  9584.629883    450    1
  544.106018  9582.440430    450    1
  559.838013  9586.980469    450    1
  553.543030  9587.370117    450    1
  551.992004  9588.339844    450    1
  552.004028  9588.389648    450    1
  552.038025  9588.509766    450    1
  552.036011  9588.469727    450    1
  552.033020  9588.480469    450    1
  551.757019  9588.450195    450    1
  551.630981  9587.540039    450    1
  551.211975  9587.650391    450    1
  551.742004  9587.610352    450    1
  552.901978  9588.440430    450    1
  553.062988  9588.150391    450    1
  553.130981  9588.129883    450    1
  553.114990  9588.099609    450    1
  552.979980  9588.379883    450    1
  552.966980  9588.379883    450    1
  551.791016  9588.599609    450    1
  552.370972  9588.410156    450    1
  551.747986  9588.099609    450    1
  551.531006  9588.120117    450    1
  552.643005  9588.450195    450    1
  551.625000  9588.549805    450    1
  552.185974  9588.259766    450    1
  551.749023  9588.490234    450    1
  551.655029  9588.549805    450    1
  553.239014  9588.540039    450    1
  552.492004  9587.379883    450    1
  552.802979  9587.280273    450    1
  553.231995  9588.280273    450    1
  553.137024  9587.750000    450    1
  553.674988  9588.240234    450    1
  552.715027  9587.129883    450    1
  553.411987  9588.190430    450    1
  553.700989  9588.320312    450    1
  552.812012  9588.219727    450    1
  553.059021  9588.830078    450    1
  552.969971  9588.669922    450    1
  553.059021  9588.860352    450    1
  551.659973  9588.679688    450    1
  551.052979  9588.750000    450    1
  551.515015  9588.679688    450    1
  551.078003  9589.040039    450    1
  551.596008  9588.719727    450    1
  552.893005  9586.950195    450    1
  554.052979  9588.290039    450    1
  554.005005  9588.179688    450    1
  552.156982  9587.320312    450    1
  551.744995  9587.589844    450    1
  551.799988  9587.349609    450    1
  552.304993  9587.139648    450    1
  551.322998  9587.549805    450    1
  551.466980  9587.509766    450    1
  551.953979  9588.610352    450    1
  552.276001  9587.269531    450    1
  551.543030  9587.900391    450    1
  551.369995  9587.950195    450    1
  553.479980  9587.059570    450    1
  553.388000  9586.940430    450    1
  551.620972  9587.519531    450    1
  551.653015  9587.839844    450    1
  551.213013  9587.639648    450    1
  551.245972  9587.730469    450    1
  551.088989  9587.980469    450    1
  551.385986  9587.669922    450    1
  551.401978  9587.660156    450    1
  551.619019  9587.500000    450    1
  551.357971  9587.610352    450    1
  552.038025  9587.450195    450    1
  551.208984  9587.639648    450    1
  551.205994  9587.629883    450    1
  551.203979  9587.610352    450    1
  551.455017  9588.040039    450    1
  551.453979  9588.070312    450    1
  551.744995  9587.959961    450    1
  551.460999  9588.089844    450    1
  551.408020  9588.129883    450    1
  551.512024  9588.290039    450    1
  553.210022  9587.160156    450    1
  552.880005  9587.309570    450    1
  551.869019  9587.740234    450    1
  552.143005  9587.230469    450    1
  552.549988  9587.259766    450    1
  551.726013  9588.570312    450    1
  551.692993  9588.450195    450    1
  551.677979  9588.570312    450    1
  552.901001  9587.750000    450    1
  551.705994  9588.019531    450    1
  551.804016  9588.559570    450    1
  551.713013  9588.230469    450    1
  553.382019  9587.469727    450    1
  553.351990  9586.839844    450    1
  551.919983  9588.530273    450    1
  551.742004  9587.879883    450    1
  551.716003  9587.839844    450    1
  551.718994  9587.820312    450    1
  551.994995  9588.349609    450    1
  552.898987  9588.370117    450    1
  551.208008  9587.540039    450    1
  551.244995  9587.530273    450    1
  551.030029  9588.660156    450    1
  551.052002  9587.820312    450    1
  551.103027  9587.490234    450    1
  551.556030  9588.669922    450    1
  551.116028  9589.040039    450    1
  551.333984  9588.650391    450    1
  551.445984  9588.540039    450    1
  551.434998  9588.519531    450    1
  551.554016  9588.719727    450    1
  551.530029  9588.509766    450    1
  551.543030  9588.490234    450    1
  551.604004  9588.709961    450    1
  552.777832  9588.246094    450    1
  552.687988  9588.200195    450    1
  553.132996  9587.969727    450    1
  553.041016  9587.679688    450    1
  552.796997  9588.219727    450    1
  553.718994  9588.110352    450    1
  552.812012  9588.230469    450    1
  553.684021  9587.969727    450    1
  553.776978  9588.320312    450    1
  552.528015  9587.370117    450    1
  552.773071  9587.244141    450    1
  552.830017  9587.040039    450    1
  552.809998  9588.230469    450    1
  552.442993  9587.160156    450    1
  553.632996  9588.110352    450    1
  553.051025  9586.969727    450    1
  553.731995  9588.139648    450    1
  553.297974  9586.870117    450    1
  553.405029  9588.580078    450    1
  553.450012  9588.580078    450    1
  553.028015  9587.040039    450    1
  553.390015  9587.839844    450    1
  552.833008  9587.030273    450    1
  552.799988  9588.230469    450    1
  552.833008  9588.219727    450    1
  552.822021  9588.219727    450    1
  552.848999  9587.139648    450    1
  553.085022  9587.809570    450    1
  553.120972  9587.940430    450    1
  552.773010  9587.389648    450    1
  553.297974  9587.849609    450    1
  553.090027  9587.629883    450    1
  552.504028  9587.379883    450    1
  552.911987  9587.009766    450    1
  552.523010  9587.240234    450    1
  553.064026  9587.759766    450    1
  553.379333  9587.731445    450    1
  552.086975  9588.410156    450    1
  552.221008  9588.379883    450    1
  551.114990  9588.669922    450    1
  552.101990  9588.410156    450    1
  551.942017  9588.309570    450    1
  551.945007  9588.330078    450    1
  552.166016  9588.269531    450    1
  551.828003  9588.339844    450    1
  552.088989  9588.410156    450    1
  552.229004  9588.280273    450    1
  551.974976  9588.410156    450    1
  551.742004  9587.580078    450    1
  551.817993  9587.830078    450    1
  552.229004  9588.530273    450    1
  552.382019  9588.530273    450    1
  552.244019  9588.450195    450    1
  551.739014  9587.370117    450    1
  551.875977  9588.009766    450    1
  551.823975  9587.870117    450    1
  551.862976  9587.790039    450    1
  551.781006  9587.719727    450    1
  551.997986  9588.230469    450    1
  552.825012  9588.219727    450    1
  552.739014  9587.530273    450    1
  552.280029  9588.190430    450    1
  551.945007  9588.309570    450    1
  552.168030  9588.259766    450    1
  551.963013  9588.299805    450    1
  551.776001  9588.040039    450    1
  552.450012  9588.290039    450    1
  551.330994  9588.629883    450    1
  551.505981  9588.120117    450    1
  551.841003  9588.040039    450    1
  552.711975  9587.910156    450    1
  552.677979  9587.910156    450    1
  552.531982  9587.929688    450    1
  552.689026  9587.959961    450    1
  552.481018  9587.929688    450    1
  552.588013  9587.900391    450    1
  553.281006  9587.769531    450    1
  553.185974  9587.799805    450    1
  552.979980  9587.929688    450    1
  552.971008  9587.870117    450    1
  553.655029  9587.639648    450    1
  552.939026  9587.870117    450    1
  553.161987  9587.809570    450    1
  552.146973  9588.530273    450    1
  551.914001  9588.620117    450    1
  552.163025  9588.509766    450    1
  552.692993  9587.910156    450    1
  552.661987  9587.910156    450    1
  553.815979  9588.160156    450    1
  553.854980  9587.799805    450    1
  553.831970  9587.809570    450    1
  552.668030  9588.570312    450    1
  551.750977  9588.620117    450    1
  551.776978  9588.610352    450    1
  553.054016  9588.129883    450    1
  553.056030  9588.099609    450    1
  553.117004  9588.070312    450    1
  553.140991  9588.120117    450    1
  552.116028  9588.080078    450    1
  554.028015  9587.519531    450    1
  552.593994  9588.139648    450    1
  552.625000  9588.230469    450    1
  552.627014  9588.250000    450    1
  552.354004  9588.509766    450    1
  552.335999  9588.500000    450    1
  552.335999  9588.480469    450    1
  552.338989  9588.490234    450    1
  552.033997  9587.490234    450    1
  552.478027  9588.179688    450    1
  552.343018  9587.809570    450    1
  552.469971  9588.450195    450    1
  552.320984  9587.639648    450    1
  552.322998  9587.519531    450    1
  552.223999  9587.339844    450    1
  552.318970  9588.120117    450    1
  552.159973  9587.650391    450    1
  551.552979  9587.259766    450    1
  551.549988  9587.660156    450    1
  551.669128  9588.042969    450    1
  551.820984  9587.809570    450    1
  552.030029  9588.459961    450    1
  552.078979  9588.450195    450    1
  552.041016  9588.490234    450    1
  552.000977  9588.360352    450    1
  551.968994  9588.280273    450    1
  551.916016  9588.160156    450    1
  551.624023  9587.929688    450    1
  552.067017  9587.599609    450    1
  553.385010  9586.919922    450    1
  552.104980  9587.730469    450    1
  556.296814  9585.744141    450    1
  551.439026  9587.509766    450    1
  551.283997  9587.480469    450    1
  551.281006  9587.490234    450    1
  552.216003  9587.160156    450    1
  551.263977  9587.389648    450    1
  552.403015  9587.269531    450    1
  552.086975  9587.139648    450    1
  553.726013  9587.410156    450    1
  552.346985  9588.259766    450    1
  551.239014  9587.540039    450    1
  553.958008  9587.969727    450    1
  554.013977  9587.950195    450    1
  553.937012  9588.190430    450    1
  553.744995  9587.759766    450    1
  553.598022  9587.110352    450    1
  552.301025  9587.320312    450    1
  552.122986  9587.250000    450    1
  551.276001  9587.469727    450    1
  553.710022  9587.209961    450    1
  552.179993  9587.299805    450    1
  552.206970  9587.379883    450    1
  552.328003  9587.490234    450    1
  551.284973  9587.679688    450    1
  552.385010  9587.349609    450    1
  552.015015  9587.429688    450    1
  551.258972  9587.679688    450    1
  552.536987  9587.269531    450    1
  551.924988  9587.500000    450    1
  551.203003  9587.700195    450    1
  551.210022  9587.700195    450    1
  552.104004  9587.500000    450    1
  551.244995  9587.690430    450    1
  551.448975  9587.790039    450    1
  551.556030  9587.929688    450    1
  552.161011  9587.379883    450    1
  552.953003  9588.410156    450    1
  552.961975  9588.450195    450    1
  551.929016  9588.549805    450    1
  551.783020  9588.009766    450    1
  551.900024  9588.250000    450    1
  551.908020  9588.269531    450    1
  552.583008  9587.900391    450    1
  553.195984  9587.799805    450    1
  553.223022  9587.790039    450    1
  553.312012  9586.839844    450    1
  553.396973  9587.469727    450    1
  552.872986  9587.629883    450    1
  553.331970  9587.500000    450    1
  551.692017  9588.150391    450    1
  553.244995  9587.639648    450    1
  553.286011  9587.639648    450    1
  551.651978  9588.459961    450    1
  552.703003  9587.370117    450    1
  552.711975  9587.360352    450    1
  553.440979  9587.440430    450    1
  553.322021  9587.620117    450    1
  553.070984  9587.549805    450    1
  551.892029  9587.700195    450    1
  552.888000  9587.259766    450    1
  552.570007  9587.459961    450    1
  553.135986  9587.230469    450    1
  552.901978  9587.309570    450    1
  553.359009  9587.160156    450    1
  553.125977  9587.179688    450    1
  553.447021  9587.080078    450    1
  551.408020  9588.110352    450    1
  553.492981  9587.440430    450    1
  551.478027  9588.129883    450    1
  552.674011  9587.379883    450    1
  551.367004  9587.969727    450    1
  552.848022  9587.679688    450    1
  552.828979  9587.839844    450    1
  552.531982  9588.620117    450    1
  552.447021  9588.490234    450    1
  552.468018  9588.589844    450    1
  552.080994  9587.250000    450    1
  552.135010  9587.389648    450    1
  552.096985  9587.469727    450    1
  552.184021  9587.559570    450    1
  551.765015  9587.769531    450    1
  552.148987  9587.209961    450    1
  552.239014  9587.639648    450    1
  551.619995  9587.750000    450    1
  551.630005  9587.950195    450    1
  551.594971  9587.650391    450    1
  551.674988  9587.919922    450    1
  551.666016  9587.889648    450    1
  551.815979  9587.940430    450    1
  551.726013  9587.959961    450    1
  552.283020  9587.339844    450    1
  551.661011  9587.759766    450    1
  552.552002  9587.290039    450    1
  543.737976  9578.870117    450    1
  544.182983  9578.669922    450    1
  543.781982  9579.070312    450    1
  543.692017  9578.990234    450    1
  543.528015  9578.799805    450    1
  543.611877  9579.086914    450    1
  544.489990  9579.230469    450    1
  544.901184  9579.659180    450    1
  544.763000  9579.769531    450    1
  543.551025  9578.509766    450    1
  544.077026  9578.820312    450    1
  544.474976  9579.639648    450    1
  544.564026  9579.509766    450    1
  544.687988  9579.759766    450    1
  544.793945  9579.642578    450    1
  544.518982  9579.709961    450    1
  544.549011  9579.740234    450    1
  552.593994  9574.549805    450    1
  552.698975  9574.709961    450    1
  553.043030  9576.459961    450    1
  553.080994  9576.030273    450    1
  553.038025  9576.219727    450    1
  553.090027  9576.290039    450    1
  552.768005  9576.389648    450    1
  553.041016  9576.360352    450    1
  552.552979  9575.080078    450    1
  552.476013  9575.139648    450    1
  553.422974  9575.110352    450    1
  553.346985  9575.080078    450    1
  552.380981  9575.150391    450    1
  552.382996  9575.169922    450    1
  553.304016  9575.070312    450    1
  553.476013  9575.190430    450    1
  552.533020  9575.019531    450    1
  553.323975  9575.219727    450    1
  553.283997  9575.150391    450    1
  552.232971  9574.780273    450    1
  552.882019  9574.169922    450    1
  553.260986  9575.129883    450    1
  554.153992  9574.910156    450    1
  553.177979  9576.339844    450    1
  555.059998  9575.679688    450    1
  553.942017  9576.580078    450    1
  553.674988  9576.030273    450    1
  552.991028  9576.040039    450    1
  554.809021  9574.660156    450    1
  552.533997  9574.969727    450    1
  552.882019  9574.150391    450    1
  553.038025  9576.120117    450    1
  552.991028  9575.929688    450    1
  552.947021  9575.879883    450    1
  552.619019  9576.000000    450    1
  553.249023  9576.089844    450    1
  552.828003  9576.360352    450    1
  553.000000  9576.120117    450    1
  559.051514  9581.605469    450    1
  553.970703  9574.318359    450    1
  553.132019  9575.839844    450    1
  553.429016  9576.190430    450    1
  553.562744  9574.519531    450    1
  552.413025  9574.790039    450    1
  553.440002  9575.139648    450    1
  553.043030  9576.500000    450    1
  552.872986  9575.660156    450    1
  553.038025  9576.040039    450    1
  553.034973  9576.089844    450    1
  553.083984  9576.209961    450    1
  552.705017  9576.049805    450    1
  552.989014  9576.099609    450    1
  552.507996  9576.040039    450    1
  552.771973  9575.820312    450    1
  553.122009  9576.150391    450    1
  552.880005  9574.150391    450    1
  552.405029  9574.480469    450    1
  552.507996  9574.400391    450    1
  552.898010  9574.099609    450    1
  553.135254  9574.703125    450    1
  542.650024  9568.389648    450    1
  554.656006  9573.580078    450    1
  554.757019  9573.669922    450    1
  554.562988  9574.759766    450    1
  554.828979  9574.650391    450    1
  554.911987  9574.610352    450    1
  552.535950  9574.937500    450    1
  559.130493  9581.995117    450    1
  554.793030  9575.040039    450    1
  554.320984  9574.469727    450    1
  553.005981  9574.690430    450    1
  548.812988  9576.790039    450    1
  548.940979  9577.309570    450    1
  548.828979  9576.830078    450    1
  548.770996  9576.660156    450    1
  543.367981  9582.959961    450    1
  544.601990  9583.240234    450    1
  543.924011  9583.830078    450    1
  544.593994  9583.290039    450    1
  544.447998  9583.169922    450    1
  550.525024  9582.059570    450    1
  550.077026  9582.219727    450    1
  550.823975  9580.830078    450    1
  549.749023  9582.110352    450    1
  550.502014  9582.089844    450    1
  549.947998  9581.320312    450    1
  550.153015  9581.209961    450    1
  550.885010  9580.860352    450    1
  550.963989  9580.839844    450    1
  549.625977  9578.679688    450    1
  551.174988  9580.690430    450    1
  550.588989  9579.730469    450    1
  550.445984  9579.759766    450    1
  549.760010  9580.120117    450    1
  550.260986  9581.080078    450    1
  548.802002  9578.339844    450    1
  549.672974  9580.429688    450    1
  550.609009  9579.740234    450    1
  551.197021  9580.929688    450    1
  549.731018  9581.000000    450    1
  547.601013  9583.830078    450    1
  546.638977  9584.240234    450    1
  546.525024  9584.179688    450    1
  547.018005  9583.929688    450    1
  546.893982  9583.950195    450    1
  545.859985  9584.580078    450    1
  546.903015  9584.099609    450    1
  547.797974  9583.990234    450    1
  547.028015  9584.259766    450    1
  546.862000  9588.240234    450    1
  546.447998  9588.480469    450    1
  546.377014  9588.500000    450    1
  546.702026  9588.240234    450    1
  546.705994  9588.179688    450    1
  546.716980  9588.309570    450    1
  546.661987  9588.299805    450    1
  546.577026  9588.299805    450    1
  546.593994  9588.299805    450    1
  546.442017  9588.309570    450    1
  546.783997  9588.250000    450    1
  546.786987  9588.219727    450    1
  546.776001  9588.250000    450    1
  546.783997  9588.240234    450    1
  546.737000  9588.049805    450    1
  546.793030  9588.040039    450    1
  546.502991  9588.019531    450    1
  546.679993  9588.860352    450    1
  546.776001  9588.440430    450    1
  546.510010  9587.900391    450    1
  546.997986  9589.349609    450    1
  546.987000  9589.410156    450    1
  546.820007  9589.610352    450    1
  546.802002  9589.570312    450    1
  546.830994  9589.650391    450    1
  546.823975  9589.650391    450    1
  546.580994  9589.450195    450    1
  546.879028  9589.370117    450    1
  546.937988  9589.530273    450    1
  547.046021  9589.459961    450    1
  546.786987  9589.540039    450    1
  547.344604  9589.580078    450    1
  546.982971  9589.299805    450    1
  547.193970  9589.339844    450    1
  547.205017  9589.030273    450    1
  546.690979  9589.360352    450    1
  547.083008  9589.379883    450    1
  546.979004  9589.419922    450    1
  546.414001  9588.490234    450    1
  546.359009  9588.500000    450    1
  546.713013  9588.230469    450    1
  546.710022  9588.179688    450    1
  546.705994  9588.219727    450    1
  546.705994  9588.190430    450    1
  546.702026  9588.150391    450    1
  546.783997  9588.269531    450    1
  546.781006  9588.089844    450    1
  546.810974  9588.099609    450    1
  546.518005  9588.139648    450    1
  546.568970  9588.559570    450    1
  546.442505  9588.110352    450    1
  546.609985  9588.070312    450    1
  546.520996  9587.919922    450    1
[truncated: 102,411 more chars]
