# Supplementary material for: Solution strategy based on Gaussian mixture models and dispersion reduction for the capacitated centered clustering problem
Source: PeerJ Comput Sci. 2021 Feb 3;7:e332. doi: 10.7717/peerj-cs.332 (PMC7959615; doi:10.7717/peerj-cs.332)
Supplement: Supplemental Information 1 [file peerj-cs-07-332-s001.zip › SJC2.dat]

200 15
  409154  435528     840      50
  409151  435683     840       4
  409277  435420     840      33
  409260  435538     840      15
  409240  435695     840       1
  409213  435897     840       5
  409199  435982     840      87
  409178  436078     840      91
  409174  436171     840      45
  409147  436256     840       1
  409469  435389     840      41
  409378  435463     840      23
  409378  435563     840      26
  409351  435734     840     301
  409328  435891     840      53
  409275  435982     840       1
  409289  436065     840      80
  409272  436188     840     118
  409208  436263     840       1
  409754  435326     840       1
  409609  435201     840      15
  409565  435307     840      12
  409577  435510     840      60
  409515  435614     840      35
  409478  435707     840     138
  409442  435810     840       1
  409442  435913     840     173
  409408  436075     840      61
  409344  436201     840       1
  409398  436213     840      21
  409638  435143     840       8
  409683  435349     840      18
  409670  435514     840      35
  409620  435615     840      17
  409688  435618     840      22
  409624  435752     840      60
  409570  435942     840      65
  409541  436090     840      54
  409512  436236     840      39
  409216  435826     840       1
  409158  435820     840       1
  408777  434870     840       5
  408731  434657     840     115
  408808  434639     840      30
  408840  435022     840      98
  408932  434976     840      61
  408897  434650     840      79
  409050  434674     840       8
  409033  434769     840     193
  408906  434723     840       4
  409262  434873     840     654
  409090  434982     840      63
  409020  435056     840      22
  409262  435017     840     283
  409210  435093     840     150
  409109  435153     840     153
  409192  435244     840      20
  409298  435127     840      10
  409302  435225     840      13
  409264  435295     840       3
  409372  434355     840      19
  409426  434622     840     444
  409452  434831     840      54
  409553  435074     840      25
  409434  435030     840      21
  409479  434592     840      13
  409517  434818     840      19
  409539  434954     840      26
  409038  435235     840      90
  409167  435416     840     105
  408778  434739     840      73
  409411  434362     840       3
  409822  435466     840       1
  409811  435545     840      46
  409765  435617     840      28
  409812  435857     840     160
  409792  435978     840       1
  409837  436155     840      65
  409711  436281     840     152
  409969  435509     840       1
  409944  435714     840      61
  410041  435866     840     102
  409946  436015     840      49
  410015  436193     840      43
  410067  435592     840       1
  410073  436039     840      48
  410113  436329     840      27
  410204  436314     840       6
  409645  436119     840      49
  410120  436189     840      27
  409875  435755     840      19
  410180  436398     840      33
  410244  436276     840       1
  410224  436222     840       1
  410435  436784     840      37
  409573  436533     840      49
  409575  436677     840      54
  409553  436813     840      30
  409546  436882     840      12
  409701  436391     840      34
  409691  436539     840      58
  409680  436697     840      61
  409667  436825     840      23
  409657  436892     840      12
  409858  436418     840      96
  409795  436554     840      37
  409788  436708     840      46
  409768  436873     840      25
  409900  436600     840      52
  409863  436728     840      35
  409923  436735     840      31
  409874  436894     840      41
  410006  436607     840      33
  410003  436738     840      26
  410006  436804     840      28
  409960  436901     840      19
  410014  436903     840      17
  409816  437011     840      28
  410120  436627     840      39
  410099  436799     840      32
  410072  436904     840       5
  410234  436518     840      39
  410205  436634     840      36
  410213  436728     840      25
  410212  436795     840      22
  410320  436562     840      17
  410324  436701     840      32
  410107  437014     840       7
  410201  436904     840       1
  410140  436494     840      33
  409026  436332     840      88
  408906  436537     840      18
  408865  436634     840      49
  408849  436707     840       7
  408791  436841     840       1
  409016  436511     840      62
  408946  436666     840      26
  408921  436738     840      25
  408872  436787     840      13
  408903  436834     840      13
  409160  436346     840      20
  409102  436513     840      67
  409007  436747     840      34
  408951  436887     840       1
  409261  436338     840     127
  409213  436540     840      42
  409150  436607     840      84
  409114  436740     840      27
  409065  436786     840       2
  409057  436848     840      18
  409174  436708     840      37
  409136  436838     840      26
  409322  436406     840      96
  409255  436694     840      84
  409213  436836     840      33
  409372  436561     840     103
  409286  436828     840      34
  409355  436788     840       6
  409482  436380     840      31
  409456  436520     840      38
  409442  436668     840      94
  409429  436834     840      32
  408514  436845     840       9
  408597  436868     840      15
  408644  436892     840       5
  408796  436835     840     185
  408888  436863     840      54
  408951  436887     840     135
  409662  434465     840       6
  409591  434570     840      25
  409610  434773     840      16
  409638  434867     840       1
  409684  434946     840       1
  409830  435210     840      24
  409738  434678     840      19
  409700  434754     840      46
  409732  434890     840      30
  409718  435043     840      21
  409810  435094     840      11
  409892  435208     840      33
  409968  435327     840      20
  409770  434593     840      23
  409819  434672     840      30
  409812  434774     840      43
  409823  434877     840      37
  409798  434991     840       6
  409939  435089     840      51
  409972  435164     840      62
  409923  434767     840      15
  409920  434854     840       8
  409892  434941     840      16
  409971  435014     840      25
  410079  435087     840      37
  410064  435263     840      21
  409833  434956     840      22
  410157  435130     840      25
  409962  434875     840      40
  410042  434928     840      19
  410123  434968     840      27
  410197  435045     840       5
