# Supplementary material for: Solution strategy based on Gaussian mixture models and dispersion reduction for the capacitated centered clustering problem
Source: PeerJ Comput Sci. 2021 Feb 3;7:e332. doi: 10.7717/peerj-cs.332 (PMC7959615; doi:10.7717/peerj-cs.332)
Supplement: Supplemental Information 1 [file peerj-cs-07-332-s001.zip › SJC3b.dat]

300 30
  409154  435528     740      50
  409151  435683     740       4
  409277  435420     740      33
  409260  435538     740      15
  409240  435695     740       1
  409213  435897     740       5
  409199  435982     740      87
  409178  436078     740      91
  409174  436171     740      45
  409147  436256     740       1
  409469  435389     740      41
  409378  435463     740      23
  409378  435563     740      26
  409351  435734     740     301
  409328  435891     740      53
  409275  435982     740       1
  409289  436065     740      80
  409272  436188     740     118
  409208  436263     740       1
  409754  435326     740       1
  409609  435201     740      15
  409565  435307     740      12
  409577  435510     740      60
  409515  435614     740      35
  409478  435707     740     138
  409442  435810     740       1
  409442  435913     740     173
  409408  436075     740      61
  409344  436201     740       1
  409398  436213     740      21
  409638  435143     740       8
  409683  435349     740      18
  409670  435514     740      35
  409620  435615     740      17
  409688  435618     740      22
  409624  435752     740      60
  409570  435942     740      65
  409541  436090     740      54
  409512  436236     740      39
  409216  435826     740       1
  409158  435820     740       1
  408777  434870     740       5
  408731  434657     740     115
  408808  434639     740      30
  408840  435022     740      98
  408932  434976     740      61
  408897  434650     740      79
  409050  434674     740       8
  409033  434769     740     193
  408906  434723     740       4
  409262  434873     740     654
  409090  434982     740      63
  409020  435056     740      22
  409262  435017     740     283
  409210  435093     740     150
  409109  435153     740     153
  409192  435244     740      20
  409298  435127     740      10
  409302  435225     740      13
  409264  435295     740       3
  409372  434355     740      19
  409426  434622     740     444
  409452  434831     740      54
  409553  435074     740      25
  409434  435030     740      21
  409479  434592     740      13
  409517  434818     740      19
  409539  434954     740      26
  409038  435235     740      90
  409167  435416     740     105
  408778  434739     740      73
  409411  434362     740       3
  409822  435466     740       1
  409811  435545     740      46
  409765  435617     740      28
  409812  435857     740     160
  409792  435978     740       1
  409837  436155     740      65
  409711  436281     740     152
  409969  435509     740       1
  409944  435714     740      61
  410041  435866     740     102
  409946  436015     740      49
  410015  436193     740      43
  410067  435592     740       1
  410073  436039     740      48
  410113  436329     740      27
  410204  436314     740       6
  409645  436119     740      49
  410120  436189     740      27
  409875  435755     740      19
  410180  436398     740      33
  410244  436276     740       1
  410224  436222     740       1
  410435  436784     740      37
  409573  436533     740      49
  409575  436677     740      54
  409553  436813     740      30
  409546  436882     740      12
  409701  436391     740      34
  409691  436539     740      58
  409680  436697     740      61
  409667  436825     740      23
  409657  436892     740      12
  409858  436418     740      96
  409795  436554     740      37
  409788  436708     740      46
  409768  436873     740      25
  409900  436600     740      52
  409863  436728     740      35
  409923  436735     740      31
  409874  436894     740      41
  410006  436607     740      33
  410003  436738     740      26
  410006  436804     740      28
  409960  436901     740      19
  410014  436903     740      17
  409816  437011     740      28
  410120  436627     740      39
  410099  436799     740      32
  410072  436904     740       5
  410234  436518     740      39
  410205  436634     740      36
  410213  436728     740      25
  410212  436795     740      22
  410320  436562     740      17
  410324  436701     740      32
  410107  437014     740       7
  410201  436904     740       1
  410140  436494     740      33
  409026  436332     740      88
  408906  436537     740      18
  408865  436634     740      49
  408849  436707     740       7
  408791  436841     740       1
  409016  436511     740      62
  408946  436666     740      26
  408921  436738     740      25
  408872  436787     740      13
  408903  436834     740      13
  409160  436346     740      20
  409102  436513     740      67
  409007  436747     740      34
  408951  436887     740       1
  409261  436338     740     127
  409213  436540     740      42
  409150  436607     740      84
  409114  436740     740      27
  409065  436786     740       2
  409057  436848     740      18
  409174  436708     740      37
  409136  436838     740      26
  409322  436406     740      96
  409255  436694     740      84
  409213  436836     740      33
  409372  436561     740     103
  409286  436828     740      34
  409355  436788     740       6
  409482  436380     740      31
  409456  436520     740      38
  409442  436668     740      94
  409429  436834     740      32
  408514  436845     740       9
  408597  436868     740      15
  408644  436892     740       5
  408796  436835     740     185
  408888  436863     740      54
  408951  436887     740     135
  409662  434465     740       6
  409591  434570     740      25
  409610  434773     740      16
  409638  434867     740       1
  409684  434946     740       1
  409830  435210     740      24
  409738  434678     740      19
  409700  434754     740      46
  409732  434890     740      30
  409718  435043     740      21
  409810  435094     740      11
  409892  435208     740      33
  409968  435327     740      20
  409770  434593     740      23
  409819  434672     740      30
  409812  434774     740      43
  409823  434877     740      37
  409798  434991     740       6
  409939  435089     740      51
  409972  435164     740      62
  409923  434767     740      15
  409920  434854     740       8
  409892  434941     740      16
  409971  435014     740      25
  410079  435087     740      37
  410064  435263     740      21
  409833  434956     740      22
  410157  435130     740      25
  409962  434875     740      40
  410042  434928     740      19
  410123  434968     740      27
  410197  435045     740       5
  410307  434939     740      31
  410389  434885     740      17
  409789  434303     740      41
  409837  434359     740      26
  409917  434411     740      21
  410012  434462     740      14
  409942  434312     740      39
  410090  434450     740      28
  410238  434566     740       2
  410014  434305     740      26
  410109  434397     740      20
  410169  434467     740      22
  410088  434282     740       1
  410153  434343     740      20
  410249  434330     740      14
  410282  434470     740      21
  409715  434552     740      29
  409832  434522     740       1
  409987  434568     740       1
  410230  434688     740       1
  410071  434703     740       1
  410047  434778     740       1
  410113  434847     740       1
  410179  435225     740      29
  410209  435297     740      42
  410244  435175     740       1
  410298  435298     740       1
  410294  435141     740      26
  410347  435267     740      48
  410359  435086     740      46
  410430  435251     740      53
  410429  435043     740      58
  410511  435237     740      60
  410492  434950     740      28
  410545  435076     740       6
  410604  435208     740       2
  410637  435315     740       1
  410556  434954     740      23
  410607  435053     740      26
  410650  435170     740      21
  410618  434776     740      30
  410656  435029     740      31
  410705  435132     740      21
  410721  435245     740      17
  410684  435340     740       3
  410660  434732     740      32
  410737  434792     740      33
  410744  435073     740      30
  410808  435074     740       1
  410830  435132     740       8
  410707  434687     740      28
  410780  434673     740      70
  410780  434836     740      19
  410826  434878     740      16
  410894  434903     740      22
  410939  434936     740      13
  410964  434773     740      38
  411148  435075     740      25
  411144  435014     740      47
  411176  434965     740      37
  411173  434890     740      34
  411326  435084     740      32
  410816  435249     740      40
  410481  434658     740       2
  411176  435474     740      10
  411217  435493     740      20
  411272  435509     740      20
  411342  435526     740      17
  410651  434905     740       1
  410783  434971     740       1
  410920  435029     740       1
  411057  435110     740       1
  411034  435304     740       1
  410556  434848     740       1
  410853  434804     740       1
  410958  434862     740       1
  411069  434818     740       1
  411250  435070     740       1
  411327  434980     740       1
  411037  434936     740       1
  411269  435392     740       1
  411398  435412     740       1
  410220  435613     740       1
  410169  435417     740      26
  410228  435388     740      26
  410252  435543     740      28
  410289  435663     740      25
  410348  436049     740      52
  410301  435384     740      20
  410325  435510     740      30
  410345  435646     740      39
  410373  435785     740      31
  410394  435919     740      30
  410417  436035     740      24
  410439  436137     740      17
  410466  436253     740      18
  410395  436240     740       1
  410482  436373     740      17
  410371  435374     740      11
  410394  435496     740      31
