# Supplementary material for: Solution strategy based on Gaussian mixture models and dispersion reduction for the capacitated centered clustering problem
Source: PeerJ Comput Sci. 2021 Feb 3;7:e332. doi: 10.7717/peerj-cs.332 (PMC7959615; doi:10.7717/peerj-cs.332)
Supplement: Supplemental Information 1 [file peerj-cs-07-332-s001.zip › SJC4b.dat]

402 40
409154 435528 840 50
409151 435683 840 4
409277 435420 840 33
409260 435538 840 15
409240 435695 840 1
409213 435897 840 5
409199 435982 840 87
409178 436078 840 91
409174 436171 840 45
409147 436256 840 1
409469 435389 840 41
409378 435463 840 23
409378 435563 840 26
409351 435734 840 301
409328 435891 840 53
409275 435982 840 1
409289 436065 840 80
409272 436188 840 118
409208 436263 840 1
409754 435326 840 1
409609 435201 840 15
409565 435307 840 12
409577 435510 840 60
409515 435614 840 35
409478 435707 840 138
409442 435810 840 1
409442 435913 840 173
409408 436075 840 61
409344 436201 840 1
409398 436213 840 21
409638 435143 840 8
409683 435349 840 18
409670 435514 840 35
409620 435615 840 17
409688 435618 840 22
409624 435752 840 60
409570 435942 840 65
409541 436090 840 54
409512 436236 840 39
409216 435826 840 1
409158 435820 840 1
408777 434870 840 5
408731 434657 840 115
408808 434639 840 30
408840 435022 840 98
408932 434976 840 61
408897 434650 840 79
409050 434674 840 8
409033 434769 840 193
408906 434723 840 4
409262 434873 840 654
409090 434982 840 63
409020 435056 840 22
409262 435017 840 283
409210 435093 840 150
409109 435153 840 153
409192 435244 840 20
409298 435127 840 10
409302 435225 840 13
409264 435295 840 3
409372 434355 840 19
409426 434622 840 444
409452 434831 840 54
409553 435074 840 25
409434 435030 840 21
409479 434592 840 13
409517 434818 840 19
409539 434954 840 26
409038 435235 840 90
409167 435416 840 105
408778 434739 840 73
409411 434362 840 3
409822 435466 840 1
409811 435545 840 46
409765 435617 840 28
409812 435857 840 160
409792 435978 840 1
409837 436155 840 65
409711 436281 840 152
409969 435509 840 1
409944 435714 840 61
410041 435866 840 102
409946 436015 840 49
410015 436193 840 43
410067 435592 840 1
410073 436039 840 48
410113 436329 840 27
410204 436314 840 6
409645 436119 840 49
410120 436189 840 27
409875 435755 840 19
410180 436398 840 33
410244 436276 840 1
410224 436222 840 1
410435 436784 840 37
409573 436533 840 49
409575 436677 840 54
409553 436813 840 30
409546 436882 840 12
409701 436391 840 34
409691 436539 840 58
409680 436697 840 61
409667 436825 840 23
409657 436892 840 12
409858 436418 840 96
409795 436554 840 37
409788 436708 840 46
409768 436873 840 25
409900 436600 840 52
409863 436728 840 35
409923 436735 840 31
409874 436894 840 41
410006 436607 840 33
410003 436738 840 26
410006 436804 840 28
409960 436901 840 19
410014 436903 840 17
409816 437011 840 28
410120 436627 840 39
410099 436799 840 32
410072 436904 840 5
410234 436518 840 39
410205 436634 840 36
410213 436728 840 25
410212 436795 840 22
410320 436562 840 17
410324 436701 840 32
410107 437014 840 7
410201 436904 840 1
410140 436494 840 33
409026 436332 840 88
408906 436537 840 18
408865 436634 840 49
408849 436707 840 7
408791 436841 840 1
409016 436511 840 62
408946 436666 840 26
408921 436738 840 25
408872 436787 840 13
408903 436834 840 13
409160 436346 840 20
409102 436513 840 67
409007 436747 840 34
408951 436887 840 1
409261 436338 840 127
409213 436540 840 42
409150 436607 840 84
409114 436740 840 27
409065 436786 840 2
409057 436848 840 18
409174 436708 840 37
409136 436838 840 26
409322 436406 840 96
409255 436694 840 84
409213 436836 840 33
409372 436561 840 103
409286 436828 840 34
409355 436788 840 6
409482 436380 840 31
409456 436520 840 38
409442 436668 840 94
409429 436834 840 32
408514 436845 840 9
408597 436868 840 15
408644 436892 840 5
408796 436835 840 185
408888 436863 840 54
408951 436887 840 135
409662 434465 840 6
409591 434570 840 25
409610 434773 840 16
409638 434867 840 1
409684 434946 840 1
409830 435210 840 24
409738 434678 840 19
409700 434754 840 46
409732 434890 840 30
409718 435043 840 21
409810 435094 840 11
409892 435208 840 33
409968 435327 840 20
409770 434593 840 23
409819 434672 840 30
409812 434774 840 43
409823 434877 840 37
409798 434991 840 6
409939 435089 840 51
409972 435164 840 62
409923 434767 840 15
409920 434854 840 8
409892 434941 840 16
409971 435014 840 25
410079 435087 840 37
410064 435263 840 21
409833 434956 840 22
410157 435130 840 25
409962 434875 840 40
410042 434928 840 19
410123 434968 840 27
410197 435045 840 5
410307 434939 840 31
410389 434885 840 17
409789 434303 840 41
409837 434359 840 26
409917 434411 840 21
410012 434462 840 14
409942 434312 840 39
410090 434450 840 28
410238 434566 840 2
410014 434305 840 26
410109 434397 840 20
410169 434467 840 22
410088 434282 840 1
410153 434343 840 20
410249 434330 840 14
410282 434470 840 21
409715 434552 840 29
409832 434522 840 1
409987 434568 840 1
410230 434688 840 1
410071 434703 840 1
410047 434778 840 1
410113 434847 840 1
410179 435225 840 29
410209 435297 840 42
410244 435175 840 1
410298 435298 840 1
410294 435141 840 26
410347 435267 840 48
410359 435086 840 46
410430 435251 840 53
410429 435043 840 58
410511 435237 840 60
410492 434950 840 28
410545 435076 840 6
410604 435208 840 2
410637 435315 840 1
410556 434954 840 23
410607 435053 840 26
410650 435170 840 21
410618 434776 840 30
410656 435029 840 31
410705 435132 840 21
410721 435245 840 17
410684 435340 840 3
410660 434732 840 32
410737 434792 840 33
410744 435073 840 30
410808 435074 840 1
410830 435132 840 8
410707 434687 840 28
410780 434673 840 70
410780 434836 840 19
410826 434878 840 16
410894 434903 840 22
410939 434936 840 13
410964 434773 840 38
411148 435075 840 25
411144 435014 840 47
411176 434965 840 37
411173 434890 840 34
411326 435084 840 32
410816 435249 840 40
410481 434658 840 2
411176 435474 840 10
411217 435493 840 20
411272 435509 840 20
411342 435526 840 17
410651 434905 840 1
410783 434971 840 1
410920 435029 840 1
411057 435110 840 1
411034 435304 840 1
410556 434848 840 1
410853 434804 840 1
410958 434862 840 1
411069 434818 840 1
411250 435070 840 1
411327 434980 840 1
411037 434936 840 1
411269 435392 840 1
411398 435412 840 1
410220 435613 840 1
410169 435417 840 26
410228 435388 840 26
410252 435543 840 28
410289 435663 840 25
410348 436049 840 52
410301 435384 840 20
410325 435510 840 30
410345 435646 840 39
410373 435785 840 31
410394 435919 840 30
410417 436035 840 24
410439 436137 840 17
410466 436253 840 18
410395 436240 840 1
410482 436373 840 17
410371 435374 840 11
410394 435496 840 31
410416 435631 840 21
410437 435739 840 20
410468 435817 840 1
410498 435901 840 1
410488 436025 840 17
410507 436128 840 19
410529 436244 840 17
410547 436346 840 11
410430 435369 840 13
410453 435478 840 26
410479 435620 840 19
410502 435734 840 16
410551 436010 840 16
410570 436117 840 17
410591 436231 840 16
410606 436337 840 12
410556 435600 840 64
410559 435512 840 18
410580 435727 840 25
410597 435874 840 28
410623 435997 840 22
410646 436100 840 22
410663 436219 840 27
410681 436312 840 16
410593 435427 840 27
410622 435569 840 31
410647 435717 840 23
410675 435867 840 27
410695 435964 840 1
410704 436034 840 1
410718 436100 840 15
410735 436203 840 22
410684 435564 840 47
410709 435710 840 25
410735 435854 840 28
410763 435977 840 19
410778 436090 840 18
410797 436186 840 24
410746 435470 840 42
410735 435556 840 14
410771 435700 840 124
410789 435850 840 48
410812 435963 840 25
410837 436079 840 21
410771 435417 840 20
410805 435484 840 11
410834 435710 840 42
410847 435782 840 24
410883 436197 840 33
410888 435542 840 35
410885 435668 840 32
410895 435848 840 34
410901 435964 840 32
410946 435666 840 1
410955 435841 840 19
410961 435942 840 28
411004 435920 840 7
411002 435664 840 33
411062 435695 840 44
411123 435729 840 23
411051 435572 840 14
411299 435581 840 18
411149 435575 840 1
411090 435533 840 1
410744 436290 840 1
411308 434721 840 1
408381 434917 840 5
408327 434678 840 13
408292 434842 840 18
408235 434622 840 13
408245 434407 840 18
408272 434454 840 129
408392 434637 840 467
408428 434379 840 184
408428 434498 840 135
408489 434590 840 1
408531 434581 840 37
408570 434746 840 129
408508 434788 840 5
408519 434341 840 22
408578 434478 840 33
408600 434315 840 37
408651 434460 840 283
408703 434274 840 23
408746 434417 840 183
408215 434274 840 6
408900 434293 840 211
408816 434275 840 166
409037 434325 840 144
408897 434547 840 55
409192 434265 840 39
409275 434314 840 16
409104 434347 840 26
409009 434454 840 139
409073 434471 840 90
409148 434442 840 33
409242 434616 840 375
408992 434574 840 87
409064 434594 840 83
409123 434596 840 7
409267 434380 840 16
409107 434290 840 1
